# Supplementary material for: A robust tool for discriminative analysis and feature selection in paired samples impacts the identification of the genes essential for reprogramming lung tissue to adenocarcinoma
Source: BMC Genomics. 2011 Nov 30;12(Suppl 3):S24. doi: 10.1186/1471-2164-12-S3-S24 (PMC3377915; doi:10.1186/1471-2164-12-S3-S24)
Supplement: Additional file 1 — Table S1. Master table annotated with gene symbols with gene symbols from Lung AC meta gene signatures, default and relaxed lung AC gene signatures and signatures derived by other methods cited in the literature.A: Characteristics of the data set and final results; B: Read me File C: Summary statistics. D: AC signature derived by SAM software from U95A data. S1e: Tables of the 604-gene PT-AT consensus signature, the results of GO analysis, the immunity and cell cycle gene signatures discriminating AC from normal lung tissues. [file 1471-2164-12-S3-S24-S1.xls]

## Sheet: S1a_Master Table
Table S1a: Characteristics of the data set and final results
AffyID	GB_Acc.No.	GeneCards_ID	Gene Title	Affymetrix_gene_ID	APMA_gene_ID	Average_N	S.D._N	Average_AC	S.D._AC	Ratio (AC/N)	z-value (WT)	p-value (WT)	# error (WT)	# error (MWT)	% accuracy	z-value (WT)	p-value (MWT)	boootstrap Ranked Walch test p-value	Upregulated_LungAC	Unique_MWT	EDGE(996)	Meta-Signature	2829 probsets ECD Signature	3387_probes 2 (0-2 misclassification errors)	3616_revised_MWT_probes1	WT (214)	PAM(77)
201736_s_at	BF000409	38777	membrane-associated ring finger (C3HC4) 6	38777	38777	772.17	1216.78	1500.11	4215.4	1.94272	-4.06023	4.9e-05	2	0	1	-4.36931	1.25e-05	0	YES	YES		NO	1
215512_at	AK000970	38777	membrane-associated ring finger (C3HC4) 6	38777	38777	48.0074	216.539	76.1926	355.187	1.5871	-2.16225	0.0305989	7	5	0.81	-3.5833	0.00033928	0.228	YES	YES		NO
201737_s_at	NM_005885	38777	membrane-associated ring finger (C3HC4) 6	38777	38777	455.252	1950.77	583.37	3187.8	1.28142	-1.0571	0.290466	12	5	0.81	-2.70481	0.00683427	0.344	YES	YES		NO
214720_x_at	BF981643	40422	septin 10	40422	40422	312.537	762.643	177.7	516.528	0.568573	-3.69985	0.000215727	3	0	1	-4.36931	1.25e-05	0	NO	YES		NO	1
212698_s_at	BF966021	40422	septin 10	40422	40422	1684	2897.38	787.756	2873.68	0.467789	-3.86802	0.00010972	2	1	0.96	-4.32308	1.54e-05	0	NO	YES		NO
201307_at	AL534972	40787	septin 11	40787	40787	1900.61	2391.25	1395.22	2443.65	0.734091	-3.43558	0.000591298	8	0	1	-4.36931	1.25e-05	0	NO	YES		NO	1
201308_s_at	NM_018243	40787	septin 11	40787	40787	77.6333	217.599	84.3667	333.891	1.08673	-0.33635	0.736607	13	11	0.59	-0.83225	0.405268	0.984	YES	YES		NO
217757_at	NM_000014	A2M	alpha-2-macroglobulin	A2M	A2M	20989.7	22134.8	9602.69	33159.6	0.457495	-4.4206	9.84e-06	1	0	1	-4.36931	1.25e-05	0	NO	YES		NO	1	1	1
201511_at	NM_001087	AAMP	angio-associated, migratory cell protein	AAMP	AAMP	665.8	590.542	835.341	1229.55	1.25464	-3.86802	0.00010972	5	0	1	-4.36931	1.25e-05	0	YES	YES		NO	1	1	1
204343_at	NM_001089	ABCA3	ATP-binding cassette, sub-family A (ABC1), member 3	ABCA3	ABCA3	3728.61	7663.71	1638.22	8585.26	0.439364	-3.77192	0.000161993	6	0	1	-4.36931	1.25e-05	0	NO	YES		NO	1	1	1
210082_at	U88667	ABCA4	ATP-binding cassette, sub-family A (ABC1), member 4	ABCA4	ABCA4	36.9111	103.664	217.678	1135.45	5.89735	-3.79595	0.000147079	4	0	1	-4.36931	1.25e-05	0	YES	YES		YES	1	1	1
209993_at	AF016535	ABCB1	ATP-binding cassette, sub-family B (MDR/TAP), member 1	ABCB1	ABCB1	247.07	716.964	119.863	293.72	0.485137	-4.27645	1.9e-05	3	0	1	-4.36931	1.25e-05	0	NO	YES		NO	1	1	1
213485_s_at	AK000002	ABCC10	ATP-binding cassette, sub-family C (CFTR/MRP), member 10	ABCC10	ABCC10	568.556	763.591	763.659	1676.23	1.34316	-2.9791	0.00289096	8	0	1	-4.36931	1.25e-05	0.02	YES	YES		NO	1		1
215873_x_at	AK024446	ABCC10	ATP-binding cassette, sub-family C (CFTR/MRP), member 10	ABCC10	ABCC10	471.4	532.808	582.73	980.463	1.23617	-2.90702	0.00364884	6	3	0.89	-4.13813	3.5e-05	0.028	YES	YES		NO
201873_s_at	NM_002940	ABCE1	ATP-binding cassette, sub-family E (OABP), member 1	ABCE1	ABCE1	377.326	517.246	482.337	727.146	1.2783	-2.93105	0.00337818	7	3	0.89	-4.11502	3.87e-05	0.004	YES	YES		NO
209247_s_at	BC001661	ABCF2	ATP-binding cassette, sub-family F (GCN20), member 2	ABCF2	ABCF2	549.533	570.151	825.378	1480.8	1.50196	-4.3245	1.53e-05	2	0	1	-4.36931	1.25e-05	0	YES	YES		NO	1
207622_s_at	NM_005692	ABCF2	ATP-binding cassette, sub-family F (GCN20), member 2	ABCF2	ABCF2	178.681	425.215	322.389	906.773	1.80427	-3.3635	0.000769609	5	1	0.96	-4.29996	1.71e-05	0	YES	YES		NO		1	1
207623_at	NM_005692	ABCF2	ATP-binding cassette, sub-family F (GCN20), member 2	ABCF2	ABCF2	88.9185	223.734	54.9	232.874	0.617419	-2.93105	0.00337818	8	2	0.93	-3.99943	6.35e-05	0.02	NO	YES		NO			1
209246_at	AF261091	ABCF2	ATP-binding cassette, sub-family F (GCN20), member 2	ABCF2	ABCF2	121.767	646.191	155.604	685.971	1.27788	-1.32138	0.186376	10	6	0.78	-2.56611	0.0102848	0.108	YES	YES		NO
204567_s_at	NM_004915	ABCG1	ATP-binding cassette, sub-family G (WHITE), member 1	ABCG1	ABCG1	654.307	1246.09	362.456	777.1	0.553953	-4.1323	3.59e-05	2	0	1	-4.36931	1.25e-05	0	NO	YES		NO	1	1	1
211113_s_at	U34919	ABCG1	ATP-binding cassette, sub-family G (WHITE), member 1	ABCG1	ABCG1	513.352	797.619	333.096	940.279	0.648865	-3.50765	0.000452084	3	2	0.93	-4.25372	2.1e-05	0	NO	YES		NO		1	1
221927_s_at	AI923458	ABHD11	abhydrolase domain containing 11	ABHD11	ABHD11	499.667	756.289	1297.72	4692.39	2.59717	-4.1323	3.59e-05	2	0	1	-4.36931	1.25e-05	0	YES	YES		NO	1	1	1
218581_at	NM_022060	ABHD4	abhydrolase domain containing 4	ABHD4	ABHD4	926.137	877.767	1200.94	2044.57	1.29672	-3.3635	0.000769609	6	0	1	-4.36931	1.25e-05	0.004	YES	YES		NO	1	1	1
203559_s_at	NM_001091	ABP1	amiloride binding protein 1 (amine oxidase (copper-containing))	ABP1	ABP1	92.7074	246.513	304.044	3161.05	3.27961	-2.66677	0.00765829	8	0	1	-4.36931	1.25e-05	0.004	YES	YES		NO	1	1	1
43427_at	AI970898	ACACB	acetyl-Coenzyme A carboxylase beta	ACACB	ACACB	517.13	1186.76	274.57	888.008	0.530951	-3.72387	0.000196188	6	0	1	-4.36931	1.25e-05	0	NO	YES		YES	1	1	1
49452_at	AI057637	ACACB	acetyl-Coenzyme A carboxylase beta	ACACB	ACACB	869.452	1811.58	432.493	1703.63	0.497431	-3.9401	8.14e-05	3	1	0.96	-4.3462	1.39e-05	0	NO	YES		YES
221928_at	AI057637	ACACB	acetyl-Coenzyme A carboxylase beta	ACACB	ACACB	279.948	683.918	112.811	538.884	0.402971	-3.57973	0.000343956	5	2	0.93	-4.29996	1.71e-05	0	NO	YES		YES
214584_x_at	R99037	ACACB	acetyl-Coenzyme A carboxylase beta	ACACB	ACACB	45.0296	233.072	63.8667	386.722	1.41833	-0.360375	0.718567	11	5	0.81	-2.58922	0.00961927	0.964	YES	YES		YES
221669_s_at	BC001964	ACAD8	acyl-Coenzyme A dehydrogenase family, member 8	ACAD8	ACAD8	313.359	325.712	741.504	3344.87	2.36631	-3.31545	0.000914957	9	0	1	-4.36931	1.25e-05	0.012	YES	YES		NO	1		1
212476_at	D26069	ACAP2	centaurin, beta 2	ACAP2	CENTB2	553.796	857.828	394.919	831.01	0.713112	-4.18035	2.91e-05	3	0	1	-4.36931	1.25e-05	0	NO	YES		NO	1	1	1
201715_s_at	NM_014977	ACIN1	apoptotic chromatin condensation inducer 1	ACIN1	ACIN1	478.089	836.366	630.57	1277.62	1.31894	-3.43558	0.000591298	6	0	1	-4.36931	1.25e-05	0.032	YES	YES		NO	1
204565_at	NM_018473	ACOT13	thioesterase superfamily member 2	ACOT13	THEM2	562.704	790.392	821.063	1630.11	1.45914	-3.86802	0.00010972	4	0	1	-4.36931	1.25e-05	0	YES	YES		NO	1	1	1
215227_x_at	BG035989	ACP1	acid phosphatase 1, soluble	ACP1	ACP1	606.622	883.874	988.885	2526	1.63015	-3.69985	0.000215727	6	0	1	-4.36931	1.25e-05	0.004	YES	YES		NO	1
201629_s_at	BE872974	ACP1	acid phosphatase 1, soluble	ACP1	ACP1	133.248	448.811	259.496	1255.04	1.94747	-2.06615	0.0388143	10	3	0.89	-3.93007	8.49e-05	0.296	YES	YES		NO
201630_s_at	NM_004300	ACP1	acid phosphatase 1, soluble	ACP1	ACP1	1154.2	1036.85	1158.57	1181.72	1.00378	-0.312325	0.754794	11	11	0.59	-0.323653	0.746201	0.92	YES	YES		NO
204638_at	NM_001611	ACP5	acid phosphatase 5, tartrate resistant	ACP5	ACP5	2542.23	7743.48	1211.13	4493.99	0.476403	-3.86802	0.00010972	3	0	1	-4.36931	1.25e-05	0	NO	YES		NO	1	1	1
218795_at	NM_016361	ACP6	acid phosphatase 6, lysophosphatidic	ACP6	ACP6	519.33	805.791	1129.47	3808.68	2.17486	-4.27645	1.9e-05	3	0	1	-4.36931	1.25e-05	0	YES	YES		NO	1
202666_s_at	NM_004301	ACTL6A	actin-like 6A	ACTL6A	ACTL6A	232.548	257.152	350.756	511.209	1.50831	-3.844	0.000121045	5	0	1	-4.36931	1.25e-05	0	YES	YES		YES	1
202740_at	NM_000666	ACY1	aminoacylase 1	ACY1	ACY1	405.307	546.63	662.852	1281.36	1.63543	-4.30048	1.7e-05	1	0	1	-4.36931	1.25e-05	0	YES	YES		NO	1	1	1
202952_s_at	NM_003474	ADAM12	ADAM metallopeptidase domain 12 (meltrin alpha)	ADAM12	ADAM12	30.2185	128.728	139.367	674.569	4.61196	-3.5557	0.000376974	6	0	1	-4.36931	1.25e-05	0	YES	YES		NO	1	1	1
213790_at	W46291	ADAM12	CDNA FLJ31066 fis, clone HSYRA2001153	ADAM12	ADAM12	45.2111	162.479	126.485	408.264	2.79766	-3.844	0.000121045	4	1	0.96	-4.3462	1.39e-05	0	YES	YES		NO		1	1
204943_at	NM_021641	ADAM12	ADAM metallopeptidase domain 12 (meltrin alpha)	ADAM12	ADAM12	163.644	543.208	225.193	575.518	1.37611	-3.0752	0.00210361	6	1	0.96	-3.86072	0.000113055	0.028	YES	YES		NO			1
215613_at	AU145357	ADAM12	ADAM metallopeptidase domain 12 (meltrin alpha)	ADAM12	ADAM12	44.4333	201.719	57.4185	292.275	1.29224	-0.840875	0.400418	12	8	0.7	-1.82633	0.067801	0.668	YES	YES		NO
217007_s_at	AK000667	ADAM15	ADAM metallopeptidase domain 15 (metargidin)	ADAM15	ADAM15	104.067	450.446	217.533	797.22	2.09033	-3.21935	0.00128482	7	0	1	-4.36931	1.25e-05	0.004	YES	YES		NO	1	1	1
205997_at	NM_021778	ADAM28	ADAM metallopeptidase domain 28	ADAM28	ADAM28	51.6556	255.545	205.626	868.915	3.98071	-4.1323	3.59e-05	4	0	1	-4.36931	1.25e-05	0	YES	YES		NO	1
208268_at	NM_021777	ADAM28	ADAM metallopeptidase domain 28	ADAM28	ADAM28	71.7519	198.529	142.593	432.878	1.9873	-4.10827	3.99e-05	5	0	1	-4.36931	1.25e-05	0	YES	YES		NO	1
208269_s_at	NM_021777	ADAM28	ADAM metallopeptidase domain 28	ADAM28	ADAM28	65.4185	284.285	113.859	457.829	1.74047	-2.83495	0.00458329	5	3	0.89	-4.02254	5.76e-05	0.032	YES	YES		NO
205180_s_at	NM_001109	ADAM8	ADAM metallopeptidase domain 8	ADAM8	ADAM8	202.074	438.35	434.563	1274.18	2.15051	-3.89205	9.94e-05	3	0	1	-4.36931	1.25e-05	0	YES	YES		YES	1
205179_s_at	AI814527	ADAM8	ADAM metallopeptidase domain 8	ADAM8	ADAM8	24.7333	115.263	62.1222	286.308	2.51168	-2.71482	0.00663108	9	0	1	-4.36931	1.25e-05	0.016	YES	YES		YES	1		1
201786_s_at	NM_001111	ADAR	adenosine deaminase, RNA-specific	ADAR	ADAR	3479.83	3067.7	4540.71	9241.77	1.30486	-3.21935	0.00128482	8	0	1	-4.36931	1.25e-05	0.012	YES	YES		NO	1		1
214736_s_at	BE898639	ADD1	adducin 1 (alpha)	ADD1	ADD1	1818.69	1685.88	1273.79	1399.74	0.700387	-4.20437	2.62e-05	2	0	1	-4.36931	1.25e-05	0	NO	YES		NO	1	1	1
208030_s_at	NM_001119	ADD1	adducin 1 (alpha)	ADD1	ADD1	800.37	897.428	582.2	652.542	0.727413	-3.91607	9e-05	2	1	0.96	-4.32308	1.54e-05	0	NO	YES		NO		1	1
214726_x_at	AL556041	ADD1	adducin 1 (alpha)	ADD1	ADD1	670.378	1206.55	693.174	1486.93	1.03401	-0.072075	0.942542	13	13	0.52	-0.416125	0.677318	0.884	YES	YES		NO
201034_at	BE545756	ADD3	adducin 3 (gamma)	ADD3	HADHSC	2712.24	4801.43	1603.36	3757.03	0.591157	-4.34853	1.37e-05	2	0	1	-4.36931	1.25e-05	0	NO	YES		NO	1
201753_s_at	NM_019903	ADD3	adducin 3 (gamma)	ADD3	ADD3	1040.02	1993.79	706.452	1497.62	0.679266	-3.7479	0.000178321	5	0	1	-4.36931	1.25e-05	0	NO	YES		NO	1	1	1
201752_s_at	AI763123	ADD3	adducin 3 (gamma)	ADD3	ADD3	989.222	2674.06	830.43	2728.91	0.839477	-1.922	0.0546058	8	5	0.81	-3.49083	0.000481526	0.168	NO	YES		NO
205882_x_at	AI818488	ADD3	adducin 3 (gamma)	ADD3	ADD3	789.263	1584.51	686.304	1895.92	0.86955	-1.32138	0.186376	11	5	0.81	-2.72793	0.00637328	0.196	NO	YES		NO
204119_s_at	U90339	ADK	adenosine kinase	ADK	ADK	705.004	941.288	1248.89	3572.1	1.77147	-4.06023	4.9e-05	4	0	1	-4.36931	1.25e-05	0	YES	YES		NO	1
204120_s_at	NM_001123	ADK	adenosine kinase	ADK	ADK	98.2407	224.307	148.8	390.115	1.51465	-3.38752	0.000705263	4	1	0.96	-4.27684	1.9e-05	0.008	YES	YES		NO		1	1
201281_at	NM_007002	ADRM1	adhesion regulating molecule 1	ADRM1	ADRM1	1144.76	1067.62	1663.53	3175.83	1.45318	-4.2284	2.35e-05	3	0	1	-4.36931	1.25e-05	0	YES	YES		NO	1	1	1
212285_s_at	AW008051	AGRN	agrin	AGRN	AGRN	1816.13	2809.22	2929.17	5582.96	1.61286	-3.77192	0.000161993	5	0	1	-4.36931	1.25e-05	0	YES	YES		NO	1	1	1
217419_x_at	AK021586	AGRN	agrin	AGRN	AGRN	1335.41	2734.24	2115.25	5006.96	1.58397	-3.41155	0.000645947	6	1	0.96	-4.3462	1.39e-05	0	YES	YES		NO
212283_at	AI424797	AGRN	agrin	AGRN	AGRN	116.967	413.681	143.844	596.051	1.22979	-0.5766	0.56421	11	10	0.63	-1.54891	0.121403	0.424	YES	YES		NO
202834_at	NM_000029	AGT	angiotensinogen (serpin peptidase inhibitor, clade A, member 8)	AGT	AGT	192.437	328.394	388.048	1364.3	2.01649	-3.844	0.000121045	5	0	1	-4.36931	1.25e-05	0	YES	YES		NO	1	1	1
204500_s_at	NM_015239	AGTPBP1	ATP/GTP binding protein 1	AGTPBP1	AGTPBP1	468.748	815.1	251.852	641.884	0.537286	-4.34853	1.37e-05	1	0	1	-4.36931	1.25e-05	0	NO	YES		NO	1	1	1
200849_s_at	AI589266	AHCYL1	S-adenosylhomocysteine hydrolase-like 1	AHCYL1	AHCYL1	1264.35	1536	1653.82	3622.63	1.30804	-3.02715	0.00246871	7	0	1	-4.36931	1.25e-05	0.004	YES	YES		NO	1
200850_s_at	NM_006621	AHCYL1	S-adenosylhomocysteine hydrolase-like 1	AHCYL1	AHCYL1	2305.72	1817.73	2761.59	4233.67	1.19771	-2.1142	0.0344982	8	4	0.85	-3.97631	7e-05	0.02	YES	YES		NO
200848_at	AA479488	AHCYL1	S-adenosylhomocysteine hydrolase-like 1	AHCYL1	AHCYL1	610.185	1202.19	771.596	2026.97	1.26453	-1.97005	0.0488326	10	4	0.85	-3.69889	0.000216544	0.316	YES	YES		NO
207464_at	NM_014121	AHCYL1	S-adenosylhomocysteine hydrolase-like 1	AHCYL1	AHCYL1	94.1111	211.812	84.9074	243.738	0.902204	-1.58565	0.112819	9	8	0.7	-2.1731	0.0297729	0.456	NO	YES		NO
212992_at	AI935123	AHNAK2	AHNAK nucleoprotein 2	AHNAK2	AHNAK2	338.685	776.769	1056.16	6260.33	3.11841	-4.0362	5.43e-05	4	0	1	-4.36931	1.25e-05	0	YES	YES		NO	1	1	1
213095_x_at	AF299327	AIF1	allograft inflammatory factor 1	AIF1	AIF1	1203.47	2734.43	663.007	2346.78	0.550913	-3.60375	0.000313659	7	0	1	-4.36931	1.25e-05	0	NO	YES		NO	1
209901_x_at	U19713	AIF1	allograft inflammatory factor 1	AIF1	AIF1	1061.58	2516.34	613.985	2300.25	0.57837	-3.77192	0.000161993	4	1	0.96	-4.3462	1.39e-05	0	NO	YES		NO		1	1
215051_x_at	BF213829	AIF1	allograft inflammatory factor 1	AIF1	AIF1	1942.25	4876.48	1165.7	3806.8	0.600181	-3.38752	0.000705263	5	1	0.96	-4.25372	2.1e-05	0	NO	YES		NO		1	1
207823_s_at	NM_004847	AIF1	allograft inflammatory factor 1	AIF1	AIF1	85.6481	287.855	92.463	264.173	1.07957	-0.3844	0.700682	12	12	0.56	-0.901605	0.367267	0.38	YES	YES		NO
205512_s_at	NM_004208	AIFM1	apoptosis-inducing factor, mitochondrion-associated, 1	AIFM1	PDCD8	423.867	530.594	745.219	2370.58	1.75814	-3.89205	9.94e-05	4	0	1	-4.36931	1.25e-05	0	YES	YES		NO	1
206513_at	NM_004833	AIM2	absent in melanoma 2	AIM2	AIM2	219.026	794.594	568.681	3560.09	2.59641	-2.85897	0.00425012	7	0	1	-4.36931	1.25e-05	0	YES	YES		NO	1
204347_at	AI653169	AK3L2	similar to Adenylate kinase isoenzyme 4, mitochondrial (ATP-AMP transphosphorylase) /// similar to Adenylate kinase isoenzyme 4, mitochondrial (Adenylate kinase 3-like 1) (ATP-AMP transphosphorylase)	AK3L2	AK3L1	34.1852	110.909	169.522	700.226	4.95894	-3.9401	8.14e-05	5	0	1	-4.36931	1.25e-05	0	YES	YES		NO	1
201674_s_at	BC000729	AKAP1	A kinase (PRKA) anchor protein 1	AKAP1	AKAP1	628.722	936.453	987.511	2480.81	1.57066	-3.79595	0.000147079	4	0	1	-4.36931	1.25e-05	0	YES	YES		NO	1	1	1
210625_s_at	U34074	AKAP1	A kinase (PRKA) anchor protein 1	AKAP1	AKAP1	208.944	527.612	356.311	851.053	1.70529	-3.38752	0.000705263	6	1	0.96	-4.3462	1.39e-05	0	YES	YES		NO		1	1
201675_at	NM_003488	AKAP1	A kinase (PRKA) anchor protein 1	AKAP1	AKAP1	976.444	1271.6	1276.38	2257.95	1.30717	-2.47458	0.0133395	8	6	0.78	-3.81448	0.000136469	0.016	YES	YES		NO
210626_at	U34074	AKAP1	A kinase (PRKA) anchor protein 1	AKAP1	AKAP1	44.0074	179.017	48.6667	208.505	1.10587	-0.04805	0.961676	13	12	0.56	-0.878487	0.37968	0.5	YES	YES		NO
221718_s_at	M90360	AKAP13	A kinase (PRKA) anchor protein 13	AKAP13	AKAP13	1603.57	3896.91	1045.76	3156.06	0.652147	-3.50765	0.000452084	5	0	1	-4.36931	1.25e-05	0	NO	YES		YES	1	1	1
209534_x_at	BF222823	AKAP13	A kinase (PRKA) anchor protein 13	AKAP13	AKAP13	1325.47	2945.2	1120.24	3108.17	0.845165	-2.64275	0.00822357	6	3	0.89	-3.37524	0.00073752	0.116	NO	YES		YES
222024_s_at	AK022014	AKAP13	A kinase (PRKA) anchor protein 13	AKAP13	AKAP13	1626.94	4701.92	1290.7	4404.34	0.793334	-2.47458	0.0133395	6	5	0.81	-3.56018	0.000370598	0.084	NO	YES		YES
222023_at	AK022014	AKAP13	A kinase (PRKA) anchor protein 13	AKAP13	AKAP13	170.915	499.294	157.341	715.68	0.92058	-0.792825	0.42788	10	8	0.7	-1.17902	0.23839	0.216	NO	YES		YES
209535_s_at	AF127481	AKAP13		AKAP13	AKAP13	152.719	303.236	139.278	339.032	0.91199	-0.91295	0.361269	11	9	0.67	-1.73386	0.0829438	0.212	NO	YES		YES
208325_s_at	NM_006738	AKAP13	A kinase (PRKA) anchor protein 13	AKAP13	AKAP13	215.359	640.489	222.27	856.249	1.03209	-0.264275	0.791568	13	13	0.52	-0.0924723	0.926323	0.668	YES	YES		YES
201900_s_at	NM_006066	AKR1A1	aldo-keto reductase family 1, member A1 (aldehyde reductase)	AKR1A1	AKR1A1	1605.27	1863.6	2654.82	9081.17	1.65382	-3.89205	9.94e-05	4	0	1	-4.36931	1.25e-05	0	YES	YES		NO	1	1	1
206561_s_at	NM_020299	AKR1B10	aldo-keto reductase family 1, member B10 (aldose reductase)	AKR1B10	AKR1B10	62.5704	227.391	209.267	1575.36	3.3445	-3.41155	0.000645947	6	0	1	-4.36931	1.25e-05	0	YES	YES		NO	1	1	1
219649_at	NM_013339	ALG6	asparagine-linked glycosylation 6 homolog (S. cerevisiae, alpha-1,3-glucosyltransferase)	ALG6	ALG6	557.57	502.466	762.841	927.7	1.36815	-4.34853	1.37e-05	3	0	1	-4.36931	1.25e-05	0	YES	YES		NO	1
203545_at	NM_024079	ALG8	asparagine-linked glycosylation 8 homolog (S. cerevisiae, alpha-1,3-glucosyltransferase)	ALG8	ALG8	564.048	511.64	967.333	2123.36	1.71498	-4.34853	1.37e-05	3	0	1	-4.36931	1.25e-05	0	YES	YES		NO	1	1	1
206516_at	NM_000479	AMH	anti-Mullerian hormone	AMH	AMH	15.837	63.5053	48.7889	555.118	3.08068	-2.23432	0.0254617	10	0	1	-4.36931	1.25e-05	0.04	YES	YES		NO	1		1
203002_at	NM_016201	AMOTL2	angiomotin like 2	AMOTL2	AMOTL2	967.463	1363.35	575.985	925.513	0.595356	-4.08425	4.42e-05	4	0	1	-4.36931	1.25e-05	0	NO	YES		NO	1	1	1
218167_at	NM_016627	AMZ2	archaemetzincins-2	AMZ2	AMZ2	1076.38	859.115	1434.99	1868.42	1.33316	-4.18035	2.91e-05	2	0	1	-4.36931	1.25e-05	0	YES	YES		NO	1	1	1
212289_at	AB020681	ANKRD12	ankyrin repeat domain 12	ANKRD12	ANKRD12	296.693	367.338	190.896	357.665	0.643414	-4.46865	7.87e-06	1	0	1	-4.36931	1.25e-05	0	NO	YES		NO	1	1	1
212286_at	AW572909	ANKRD12	ankyrin repeat domain 12	ANKRD12	ANKRD12	224.267	491.936	160.43	454.393	0.715352	-2.28237	0.0224672	6	5	0.81	-3.8376	0.000124243	0.012	NO	YES		NO
216550_x_at	X80821	ANKRD12	ankyrin repeat domain 12	ANKRD12	ANKRD12	84.0296	448.671	71.6556	323.27	0.852742	-0.648675	0.516548	12	9	0.67	-1.68762	0.0914844	0.848	NO	YES		NO
201012_at	NM_000700	ANXA1	annexin A1	ANXA1	ANXA1	9020.01	14213.8	5484.13	16997.7	0.607996	-3.79595	0.000147079	5	0	1	-4.36931	1.25e-05	0	NO	YES		NO	1
205423_at	NM_001127	AP1B1	adaptor-related protein complex 1, beta 1 subunit	AP1B1	AP1B1	344.348	447.642	498.359	869.037	1.44725	-4.10827	3.99e-05	2	0	1	-4.36931	1.25e-05	0	YES	YES		NO	1	1	1
201613_s_at	BC000519	AP1G2	adaptor-related protein complex 1, gamma 2 subunit	AP1G2	RUVBL1	342.641	888.222	636.5	1677.64	1.85763	-4.06023	4.9e-05	3	0	1	-4.36931	1.25e-05	0	YES	YES		YES	1	1	1
214341_at	AI741833	AP1G2	adaptor-related protein complex 1, gamma 2 subunit	AP1G2	AP1G2	49	188.133	62.2852	459.381	1.27113	-0.072075	0.942542	13	10	0.63	-0.901605	0.367267	0.372	YES	YES		YES
65517_at	AA910946	AP1M2	adaptor-related protein complex 1, mu 2 subunit	AP1M2	AP1M2	244.207	524.737	572.848	1260.06	2.34574	-4.4206	9.84e-06	2	0	1	-4.36931	1.25e-05	0	YES	YES		NO	1
218261_at	NM_005498	AP1M2	adaptor-related protein complex 1, mu 2 subunit	AP1M2	AP1M2	271.985	503.009	592.867	1431.91	2.17978	-4.25242	2.11e-05	2	0	1	-4.36931	1.25e-05	0	YES	YES		NO	1
200615_s_at	AL567295	AP2B1	adaptor-related protein complex 2, beta 1 subunit	AP2B1	AP2B1	469.833	453.411	796.27	1773.46	1.69479	-3.96412	7.37e-05	4	0	1	-4.36931	1.25e-05	0	YES	YES		NO	1
200612_s_at	NM_001282	AP2B1	adaptor-related protein complex 2, beta 1 subunit	AP2B1	AP2B1	500.489	1566.89	583.474	1855.66	1.16581	-1.75382	0.0794605	9	7	0.74	-3.25965	0.00111551	0.448	YES	YES		NO
211047_x_at	BC006337	AP2S1	adaptor-related protein complex 2, sigma 1 subunit	AP2S1	AP2S1	2760.14	3219.72	3575.49	6844.8	1.2954	-3.09922	0.00194028	6	0	1	-4.36931	1.25e-05	0.024	YES	YES		NO	1
208074_s_at	NM_021575	AP2S1	adaptor-related protein complex 2, sigma 1 subunit	AP2S1	AP2S1	1083.44	1543.99	1347.34	3246.46	1.24358	-1.75382	0.0794605	11	4	0.85	-3.60642	0.000310452	0.056	YES	YES		NO
202120_x_at	NM_004069	AP2S1	adaptor-related protein complex 2, sigma 1 subunit	AP2S1	AP2S1	1433.12	2153.14	1722.13	2890.69	1.20166	-1.87395	0.0609373	9	6	0.78	-3.44459	0.000571922	0.04	YES	YES		NO
208710_s_at	AI424923	AP3D1	adaptor-related protein complex 3, delta 1 subunit	AP3D1	AP3D1	28.7556	212.865	153.967	1368.64	5.35433	-4.18035	2.91e-05	3	0	1	-4.36931	1.25e-05	0.012	YES	YES		NO	1		1
206592_s_at	NM_003938	AP3D1	adaptor-related protein complex 3, delta 1 subunit	AP3D1	AP3D1	1563.83	998.972	1900.16	2659.12	1.21507	-2.7869	0.00532149	8	1	0.96	-4.20749	2.58e-05	0.004	YES	YES		NO		1	1
210974_s_at	AF130042	AP3D1	adaptor-related protein complex 3, delta 1 subunit	AP3D1	AP3D1	49	224.732	95.8148	311.463	1.9554	-3.0752	0.00210361	6	2	0.93	-4.16125	3.17e-05	0.008	YES	YES		NO
202399_s_at	NM_005829	AP3S2	adaptor-related protein complex 3, sigma 2 subunit	AP3S2	AP3S2	968.137	1050.18	1252.19	1599.52	1.2934	-4.10827	3.99e-05	4	0	1	-4.36931	1.25e-05	0	YES	YES		YES	1
213215_at	AI910895	AP3S2	CDNA clone IMAGE:4157286	AP3S2	AP3S2	513.996	762.903	425.033	700.155	0.826919	-2.66677	0.00765829	7	3	0.89	-3.72201	0.000197644	0.02	NO	YES		YES
202398_at	BC002785	AP3S2	adaptor-related protein complex 3, sigma 2 subunit	AP3S2	AP3S2	90.1593	274.204	99.3333	268.404	1.10175	-0.744775	0.456408	12	10	0.63	-1.38708	0.165416	0.36	YES	YES		YES
212985_at	BF115739	APBB2	Full-length cDNA clone CS0DC015YK09 of Neuroblastoma Cot 25-normalized of Homo sapiens (human)	APBB2	APBB2	519.659	615.376	348.567	698.19	0.67076	-4.01218	6.02e-05	5	0	1	-4.36931	1.25e-05	0	NO	YES		NO	1	1	1
212970_at	AI694303	APBB2	Full-length cDNA clone CS0DC015YK09 of Neuroblastoma Cot 25-normalized of Homo sapiens (human)	APBB2	APBB2	930.326	914.414	633.963	1253	0.681442	-4.06023	4.9e-05	2	1	0.96	-4.3462	1.39e-05	0	NO	YES		NO		1	1
212972_x_at	AL080130	APBB2	Full-length cDNA clone CS0DC015YK09 of Neuroblastoma Cot 25-normalized of Homo sapiens (human)	APBB2	APBB2	268.452	516.531	207.826	462.797	0.774165	-2.71482	0.00663108	8	3	0.89	-3.86072	0.000113055	0.008	NO	YES		NO		1
213419_at	U62325	APBB2	amyloid beta (A4) precursor protein-binding, family B, member 2 (Fe65-like)	APBB2	APBB2	146.348	354.912	94.4259	522.931	0.645214	-2.2103	0.0270844	8	5	0.81	-3.30588	0.000946774	0.024	NO	YES		NO
216750_at	AK024871	APBB2	amyloid beta (A4) precursor protein-binding, family B, member 2 (Fe65-like)	APBB2	APBB2	277.922	556.512	301.285	946.088	1.08406	-0.360375	0.718567	13	10	0.63	-1.17902	0.23839	0.676	YES	YES		NO
40148_at	U62325	APBB2	amyloid beta (A4) precursor protein-binding, family B, member 2 (Fe65-like)	APBB2	APBB2	110.881	194.492	109.607	346.844	0.98851	-0.456475	0.648048	11	11	0.59	-0.462361	0.643822	0.728	NO	YES		NO
210027_s_at	M80261	APEX1	APEX nuclease (multifunctional DNA repair enzyme) 1	APEX1	APEX1	1504.6	1172.15	2208.18	3161.81	1.46762	-4.37255	1.23e-05	2	0	1	-4.36931	1.25e-05	0	YES	YES		NO	1	1	1
218698_at	NM_015957	APIP	APAF1 interacting protein	APIP	APIP	664.285	1209.49	443.674	1070.72	0.667897	-4.10827	3.99e-05	4	0	1	-4.36931	1.25e-05	0	NO	YES		NO	1	1	1
213454_at	AL578583	APITD1	apoptosis-inducing, TAF9-like domain 1	APITD1	APITD1	192.63	301.818	312.904	553.573	1.62438	-4.2284	2.35e-05	1	0	1	-4.36931	1.25e-05	0	YES	YES		NO	1
209462_at	U48437	APLP1	amyloid beta (A4) precursor-like protein 1	APLP1	APLP1	18.0741	31.9336	41.6148	199.736	2.30246	-2.64275	0.00822357	9	0	1	-4.36931	1.25e-05	0.008	YES	YES		NO	1	1	1
221620_s_at	AF061264	APOO	apolipoprotein O	APOO	MGC4825	392.47	407.88	548.359	1684.93	1.3972	-3.50765	0.000452084	6	0	1	-4.36931	1.25e-05	0.016	YES	YES		NO	1		1
202630_at	AA046411	APPBP2	amyloid beta precursor protein (cytoplasmic tail) binding protein 2	APPBP2	APPBP2	522.637	847.217	328.367	867.241	0.628288	-3.6518	0.000260409	5	0	1	-4.36931	1.25e-05	0	NO	YES		NO	1	1	1
202631_s_at	NM_006380	APPBP2	amyloid beta precursor protein (cytoplasmic tail) binding protein 2	APPBP2	APPBP2	138.248	257.141	178.47	390.125	1.29094	-2.37847	0.0173844	8	4	0.85	-3.90695	9.35e-05	0.028	YES	YES		NO
215402_at	AL157428	APPBP2	amyloid beta precursor protein (cytoplasmic tail) binding protein 2	APPBP2	APPBP2	35.6889	148.973	58.4778	525.913	1.63854	-0.216225	0.828812	13	4	0.85	-3.46771	0.000524913	0.876	YES	YES		NO
202629_at	AV681579	APPBP2	amyloid beta precursor protein (cytoplasmic tail) binding protein 2	APPBP2	APPBP2	546.889	577.197	520.489	703.217	0.951727	-0.985025	0.324612	11	8	0.7	-1.9188	0.0550097	0.64	NO	YES		NO
213892_s_at	AA927724	APRT	adenine phosphoribosyltransferase	APRT	APRT	765.489	887.293	1246.27	2656.53	1.62808	-3.81997	0.000133465	4	0	1	-4.36931	1.25e-05	0	YES	YES		NO	1
203219_s_at	NM_000485	APRT	adenine phosphoribosyltransferase	APRT	APRT	517.9	634.307	761.044	1956.57	1.46948	-3.24337	0.00118123	6	0	1	-4.36931	1.25e-05	0.008	YES	YES		NO	1
205568_at	NM_020980	AQP9	aquaporin 9	AQP9	AQP9	568.841	1749.18	270.004	963.315	0.474656	-4.27645	1.9e-05	2	0	1	-4.36931	1.25e-05	0.004	NO	YES		NO	1	1	1
201526_at	NM_001662	ARF5	ADP-ribosylation factor 5	ARF5	ARF5	1127.89	1244.35	1587.44	2979.73	1.40745	-3.98815	6.66e-05	5	0	1	-4.36931	1.25e-05	0	YES	YES		NO	1
202109_at	NM_012402	ARFIP2	ADP-ribosylation factor interacting protein 2 (arfaptin 2)	ARFIP2	ARFIP2	1003.09	989.906	1467.04	3109.09	1.46253	-3.53167	0.000412937	6	0	1	-4.36931	1.25e-05	0	YES	YES		NO	1	1	1
218067_s_at	NM_018011	ARGLU1	hypothetical protein FLJ10154	ARGLU1	FLJ10154	2454.74	5308.46	1341.46	3416.61	0.546479	-4.15632	3.23e-05	3	0	1	-4.36931	1.25e-05	0	NO	YES		NO	1	1	1
212738_at	AV717623	ARHGAP19	Rho GTPase activating protein 19	ARHGAP19	ARHGAP19	251.041	654.017	156.396	526.136	0.622992	-3.14727	0.001648	7	0	1	-4.36931	1.25e-05	0.004	NO	YES		NO	1	1	1
37577_at	U79256	ARHGAP19	Rho GTPase activating protein 19	ARHGAP19	ARHGAP19	111.985	228.511	73.5741	247.057	0.656998	-2.81093	0.00493993	5	3	0.89	-3.88384	0.000102822	0.004	NO	YES		NO		1
204882_at	NM_014882	ARHGAP25	Rho GTPase activating protein 25	ARHGAP25	ARHGAP25	601.522	1155.13	241.348	768.925	0.401229	-4.46865	7.87e-06	2	0	1	-4.36931	1.25e-05	0	NO	YES		NO	1	1	1
38149_at	D29642	ARHGAP25	Rho GTPase activating protein 25	ARHGAP25	ARHGAP25	701.43	935.486	418.863	927.993	0.597156	-4.2284	2.35e-05	3	0	1	-4.36931	1.25e-05	0	NO	YES		NO	1	1	1
37117_at	Z83838	ARHGAP8	Rho GTPase activating protein 8 /// PRR5-ARHGAP8 fusion	ARHGAP8	ARHGAP8	439.03	567.538	817.452	2594.21	1.86195	-3.77192	0.000161993	5	0	1	-4.36931	1.25e-05	0	YES	YES		YES	1	1	1
205980_s_at	NM_015366	ARHGAP8	Rho GTPase activating protein 8 /// PRR5-ARHGAP8 fusion	ARHGAP8	ARHGAP8	398.004	961.65	799.37	2611.61	2.00845	-3.50765	0.000452084	5	0	1	-4.36931	1.25e-05	0.012	YES	YES		YES	1		1
201659_s_at	NM_001177	ARL1	ADP-ribosylation factor-like 1	ARL1	ARL1	463.685	444.487	675.07	1157.49	1.45588	-4.06023	4.9e-05	2	0	1	-4.36931	1.25e-05	0	YES	YES		NO	1	1	1
201657_at	BE890745	ARL1	ADP-ribosylation factor-like 1	ARL1	ARL1	112.385	176.823	130.937	331.69	1.16507	-0.744775	0.456408	13	7	0.74	-2.33492	0.0195474	0.536	YES	YES		NO
201658_at	AU151560	ARL1	ADP-ribosylation factor-like 1	ARL1	ARL1	782.096	988.443	754.396	1444.74	0.964582	-0.3844	0.700682	13	12	0.56	-0.71666	0.473584	0.424	NO	YES		NO
202564_x_at	NM_001667	ARL2	ADP-ribosylation factor-like 2	ARL2	ARL2	1149.77	1283.22	915.252	1663.7	0.796033	-3.19532	0.00139673	6	0	1	-4.36931	1.25e-05	0	NO	YES		NO	1	1	1
200761_s_at	NM_006407	ARL6IP5	ADP-ribosylation-like factor 6 interacting protein 5	ARL6IP5	ARL6IP5	6215.87	10718.6	4471.45	9110.36	0.719361	-3.02715	0.00246871	8	0	1	-4.36931	1.25e-05	0	NO	YES		NO	1	1	1
200760_s_at	N92494	ARL6IP5	ADP-ribosylation-like factor 6 interacting protein 5	ARL6IP5	ARL6IP5	1505.73	3562.4	1335.56	2815.56	0.886984	-1.41747	0.156344	11	7	0.74	-2.54299	0.0109909	0.384	NO	YES		NO
211963_s_at	AL516350	ARPC5	actin related protein 2/3 complex, subunit 5, 16kDa	ARPC5	ARPC5	3139.51	3746.3	2400.09	3288.79	0.764477	-3.72387	0.000196188	6	0	1	-4.36931	1.25e-05	0	NO	YES		NO	1	1	1
203388_at	NM_004313	ARRB2	arrestin, beta 2	ARRB2	ARRB2	774.696	1276.41	438.633	1343.32	0.5662	-3.79595	0.000147079	5	0	1	-4.36931	1.25e-05	0	NO	YES		NO	1
205894_at	NM_000047	ARSE	arylsulfatase E (chondrodysplasia punctata 1)	ARSE	ARSE	213.93	409.051	534.822	2080.85	2.49999	-3.5557	0.000376974	5	0	1	-4.36931	1.25e-05	0	YES	YES		NO	1
212815_at	AA156961	ASCC3	activating signal cointegrator 1 complex subunit 3	ASCC3	ASCC3	260.237	412.251	464.426	989.512	1.78463	-3.79595	0.000147079	6	0	1	-4.36931	1.25e-05	0	YES	YES		NO	1	1	1
209987_s_at	BC002341	ASCL1	achaete-scute complex homolog 1 (Drosophila)	ASCL1	ASCL1	23.8259	160.873	136.611	2867.28	5.73372	-1.51357	0.130134	9	0	1	-4.36931	1.25e-05	0.04	YES	YES		NO	1		1
209988_s_at	BC001638	ASCL1	achaete-scute complex homolog 1 (Drosophila)	ASCL1	ASCL1	39.3667	166.19	173.03	3141.27	4.39533	-1.77785	0.0754285	11	0	1	-4.36931	1.25e-05	0.26	YES	YES		NO
209985_s_at	BE797438	ASCL1	achaete-scute complex homolog 1 (Drosophila)	ASCL1	ASCL1	20.7704	78.9993	49.7926	302.037	2.39729	-1.99407	0.0461439	8	1	0.96	-4.29996	1.71e-05	0.1	YES	YES		NO
213768_s_at	AW950513	ASCL1	achaete-scute complex homolog 1 (Drosophila)	ASCL1	ASCL1	119.941	563.65	172.563	1205.76	1.43874	-1.56163	0.118376	8	5	0.81	-2.61234	0.00899244	0.236	YES	YES		NO
203427_at	NM_014034	ASF1A	ASF1 anti-silencing function 1 homolog A (S. cerevisiae)	ASF1A	ASF1A	429.715	719.27	293.541	596.766	0.683106	-3.4596	0.000540979	6	0	1	-4.36931	1.25e-05	0	NO	YES		NO	1	1	1
203428_s_at	AB028628	ASF1A	ASF1 anti-silencing function 1 homolog A (S. cerevisiae)	ASF1A	ASF1A	277.881	570.207	274.778	520.172	0.988831	-0.504525	0.613892	12	12	0.56	-0.508597	0.611034	0.956	NO	YES		NO
206743_s_at	NM_001671	ASGR1	asialoglycoprotein receptor 1	ASGR1	ASGR1	129.474	382.057	65.1815	280.042	0.503433	-3.48362	0.000494672	6	0	1	-4.36931	1.25e-05	0	NO	YES		NO	1	1	1
206030_at	NM_000049	ASPA	aspartoacylase (Canavan disease)	ASPA	ASPA	178.681	458.533	51.9889	249.692	0.290958	-4.06023	4.9e-05	4	0	1	-4.36931	1.25e-05	0	NO	YES		NO	1	1	1
210896_s_at	AF306765	ASPH	aspartate beta-hydroxylase	ASPH	ASPH	502.396	1084.45	883.422	2751.02	1.75842	-2.83495	0.00458329	8	0	1	-4.36931	1.25e-05	0	YES	YES		NO	1	1	1
209135_at	AF289489	ASPH	aspartate beta-hydroxylase	ASPH	ASPH	633.178	1087.53	1100.89	3637.81	1.73867	-3.21935	0.00128482	6	2	0.93	-4.29996	1.71e-05	0	YES	YES		NO		1	1
207284_s_at	NM_020164	ASPH	aspartate beta-hydroxylase	ASPH	ASPH	22.9444	250.601	54.3556	688.533	2.36901	-1.89797	0.0576994	8	2	0.93	-3.35212	0.000801954	0.02	YES	YES		NO
205808_at	NM_004318	ASPH	aspartate beta-hydroxylase	ASPH	ASPH	25.8593	125.135	48.7148	342.326	1.88384	-1.8259	0.0678653	8	3	0.89	-3.67577	0.000237131	0.132	YES	YES		NO
214993_at	AF070642	ASPHD1	aspartate beta-hydroxylase domain containing 1	ASPHD1	ASPHD1	12.2963	34.6988	30.0704	145.782	2.44548	-3.62777	0.000285874	4	0	1	-4.36931	1.25e-05	0	YES	YES		NO	1	1	1
207076_s_at	NM_000050	ASS1	argininosuccinate synthetase 1	ASS1	ASS1	1180.85	1335.32	2185.48	10166.1	1.85077	-2.883	0.00393908	8	0	1	-4.36931	1.25e-05	0.016	YES	YES		NO	1
208758_at	D89976	ATIC	5-aminoimidazole-4-carboxamide ribonucleotide formyltransferase/IMP cyclohydrolase	ATIC	ATIC	981.041	1088.33	1568.6	2788.85	1.59891	-4.20437	2.62e-05	4	0	1	-4.36931	1.25e-05	0	YES	YES		NO	1
201854_s_at	AI744148	ATMIN	ATM/ATR-Substrate Chk2-Interacting Zn2+-finger protein	ATMIN	ASCIZ	520.27	513.052	724.437	1129.96	1.39242	-3.77192	0.000161993	4	0	1	-4.36931	1.25e-05	0	YES	YES		NO	1	1	1
201855_s_at	NM_015251	ATMIN	ATM/ATR-Substrate Chk2-Interacting Zn2+-finger protein	ATMIN	ASCIZ	366.437	510.203	328.067	548.551	0.895288	-1.46552	0.142778	8	7	0.74	-2.45052	0.0142652	0.156	NO	YES		NO
214070_s_at	AW006935	ATP10B	ATPase, Class V, type 10B	ATP10B	ATP10B	334.944	559.48	675.544	2883.21	2.01689	-3.57973	0.000343956	5	0	1	-4.36931	1.25e-05	0	YES	YES		YES	1	1	1
220920_at	NM_025153	ATP10B	ATPase, Class V, type 10B	ATP10B	ATP10B	41.5667	215.982	98.3407	826.454	2.36586	-1.39345	0.163484	10	1	0.96	-4.20749	2.58e-05	0.336	YES	YES		YES
203296_s_at	NM_000702	ATP1A2	ATPase, Na+/K+ transporting, alpha 2 (+) polypeptide	ATP1A2	ATP1A2	242.741	737.551	92.4778	386.392	0.380973	-4.06023	4.9e-05	3	0	1	-4.36931	1.25e-05	0	NO	YES		NO	1	1	1
203295_s_at	AW440492	ATP1A2	ATPase, Na+/K+ transporting, alpha 2 (+) polypeptide	ATP1A2	ATP1A2	70.3222	268.758	74.6407	313.569	1.06141	-0.24025	0.810136	12	12	0.56	-0.485479	0.627336	0.996	YES	YES		NO
201242_s_at	BC000006	ATP1B1	ATPase, Na+/K+ transporting, beta 1 polypeptide	ATP1B1	ATP1B1	2158.73	6022.14	4195.72	12465.4	1.94361	-3.86802	0.00010972	4	0	1	-4.36931	1.25e-05	0.008	YES	YES		YES	1	1	1
201243_s_at	NM_001677	ATP1B1	ATPase, Na+/K+ transporting, beta 1 polypeptide	ATP1B1	ATP1B1	4239.66	6233.51	5581.45	11835.4	1.31649	-2.95508	0.00312593	8	1	0.96	-4.32308	1.54e-05	0.004	YES	YES		YES
208836_at	U51478	ATP1B3	ATPase, Na+/K+ transporting, beta 3 polypeptide	ATP1B3	ATP1B3	5867.16	16283.6	3258.5	4607.07	0.55538	-4.06023	4.9e-05	2	0	1	-4.36931	1.25e-05	0	NO	YES		NO	1	1	1
215716_s_at	L14561	ATP2B1	ATPase, Ca++ transporting, plasma membrane 1	ATP2B1	ATP2B1	361.193	596.184	233.389	586.2	0.646162	-3.89205	9.94e-05	5	0	1	-4.36931	1.25e-05	0	NO	YES		YES	1
212930_at	AW576457	ATP2B1	ATPase, Ca++ transporting, plasma membrane 1	ATP2B1	ATP2B1	165.07	267.367	109.174	385.418	0.661379	-3.48362	0.000494672	4	1	0.96	-3.81448	0.000136469	0	NO	YES		YES
209281_s_at	M95541	ATP2B1	ATPase, Ca++ transporting, plasma membrane 1	ATP2B1	ATP2B1	308.293	907.353	293.748	1076.88	0.952823	-0.52855	0.597118	13	12	0.56	-0.901605	0.367267	0.464	NO	YES		YES
202961_s_at	NM_004889	ATP5J2	ATP synthase, H+ transporting, mitochondrial F0 complex, subunit F2	ATP5J2	ATP5J2	3137.96	4885.3	4584.35	11529.5	1.46093	-3.86802	0.00010972	3	0	1	-4.36931	1.25e-05	0.012	YES	YES		NO	1
220197_at	NM_020632	ATP6V0A4	ATPase, H+ transporting, lysosomal V0 subunit a4	ATP6V0A4	ATP6V0A4	54.0222	180.285	153.237	927.574	2.83656	-2.66677	0.00765829	7	0	1	-4.36931	1.25e-05	0	YES	YES		NO	1
213587_s_at	AI884867	ATP6V0E2	ATPase, H+ transporting V0 subunit e2	ATP6V0E2	ATP6V0E2	651.456	834.3	1167.63	4479.82	1.79234	-3.72387	0.000196188	5	0	1	-4.36931	1.25e-05	0	YES	YES		NO	1	1	1
208899_x_at	AF100741	ATP6V1D	ATPase, H+ transporting, lysosomal 34kDa, V1 subunit D	ATP6V1D	ATP6V1D	973.267	1444.66	1532.72	4616.3	1.57482	-3.4596	0.000540979	7	0	1	-4.36931	1.25e-05	0.008	YES	YES		NO	1	1	1
208898_at	AF077614	ATP6V1D	ATPase, H+ transporting, lysosomal 34kDa, V1 subunit D	ATP6V1D	ATP6V1D	1480.67	2192.86	2107.9	5198.58	1.42361	-2.57067	0.0101501	9	2	0.93	-4.29996	1.71e-05	0	YES	YES		NO
214923_at	AK001155	ATP6V1D	ATPase, H+ transporting, lysosomal 34kDa, V1 subunit D	ATP6V1D	ATP6V1D	290.681	688.352	341.267	985.491	1.17402	-1.36942	0.170866	12	5	0.81	-3.19029	0.00142129	0.372	YES	YES		NO
220525_s_at	NM_012103	AUP1	ancient ubiquitous protein 1	AUP1	AUP1	784.43	1450.11	1021.31	1883.38	1.30198	-3.67582	0.000237082	6	0	1	-4.36931	1.25e-05	0	YES	YES		NO	1	1	1
218580_x_at	NM_017900	AURKAIP1	aurora kinase A interacting protein 1 /// similar to Cyclin-L2 (Paneth cell-enhanced expression protein)	AURKAIP1	AURKAIP1	1676.9	2903.77	2541.23	5254.13	1.51543	-3.86802	0.00010972	5	0	1	-4.36931	1.25e-05	0	YES	YES		NO	1	1	1
212471_at	BE503381	AVL9	KIAA0241	AVL9	KIAA0241	72.8148	215.132	169.1	527.241	2.32233	-4.10827	3.99e-05	3	0	1	-4.36931	1.25e-05	0	YES	YES		NO	1	1	1
212475_at	AI797458	AVL9	KIAA0241	AVL9	KIAA0241	117.793	214.553	212.87	808.554	1.80716	-3.57973	0.000343956	5	0	1	-4.36931	1.25e-05	0	YES	YES		NO	1	1	1
212474_at	D87682	AVL9	KIAA0241	AVL9	KIAA0241	417.748	528.175	726.604	2299.11	1.73933	-3.72387	0.000196188	6	0	1	-4.36931	1.25e-05	0	YES	YES		NO	1	1	1
209309_at	D90427	AZGP1	alpha-2-glycoprotein 1, zinc-binding	AZGP1	AZGP1	177.615	772.747	1854.75	17319.9	10.4426	-2.45055	0.0142638	11	0	1	-4.36931	1.25e-05	0.16	YES	YES		YES
217013_at	AC004522	AZGP1P1	similar to alpha-2-glycoprotein 1, zinc	AZGP1P1	AZGP1P1	84.463	325.947	104.496	489.512	1.23718	-0.04805	0.961676	12	11	0.59	-1.27149	0.203553	0.616	YES	YES		NO
201772_at	NM_015878	AZIN1	antizyme inhibitor 1	AZIN1	AZIN1	413.011	629.75	700.87	1974.27	1.69698	-3.19532	0.00139673	8	0	1	-4.36931	1.25e-05	0	YES	YES		NO	1
212461_at	BF793951	AZIN1	antizyme inhibitor 1	AZIN1	AZIN1	1349.3	1670.06	1645.51	3696.09	1.21953	-1.97005	0.0488326	9	5	0.81	-3.67577	0.000237131	0.124	YES	YES		NO
221240_s_at	NM_030765	B3GNT4	UDP-GlcNAc:betaGal beta-1,3-N-acetylglucosaminyltransferase 4	B3GNT4	B3GNT4	164.07	285.732	264.893	918.35	1.61451	-3.3635	0.000769609	5	0	1	-4.36931	1.25e-05	0.048	YES	YES		NO	1		1
209413_at	BC002431	B4GALT2	UDP-Gal:betaGlcNAc beta 1,4- galactosyltransferase, polypeptide 2	B4GALT2	B4GALT2	461.119	888.992	629.407	1180.31	1.36496	-3.72387	0.000196188	6	0	1	-4.36931	1.25e-05	0	YES	YES		NO	1	1	1
53076_at	AI040029	B4GALT7	xylosylprotein beta 1,4-galactosyltransferase, polypeptide 7 (galactosyltransferase I)	B4GALT7	B4GALT7	360.7	672.011	650.259	1844.91	1.80277	-3.96412	7.37e-05	5	0	1	-4.36931	1.25e-05	0	YES	YES		NO	1
222191_s_at	AK022566	B4GALT7	xylosylprotein beta 1,4-galactosyltransferase, polypeptide 7 (galactosyltransferase I)	B4GALT7	B4GALT7	241.27	353.682	384.652	922.738	1.59428	-3.62777	0.000285874	4	1	0.96	-4.32308	1.54e-05	0	YES	YES		NO
217867_x_at	NM_012105	BACE2	beta-site APP-cleaving enzyme 2	BACE2	BACE2	437.97	684.544	1043.2	3573.82	2.38189	-4.34853	1.37e-05	2	0	1	-4.36931	1.25e-05	0	YES	YES		NO	1
204194_at	NM_001186	BACH1	BTB and CNC homology 1, basic leucine zipper transcription factor 1	BACH1	BACH1	454.811	944.344	321.556	833.986	0.707009	-3.96412	7.37e-05	3	0	1	-4.36931	1.25e-05	0	NO	YES		NO	1
210818_s_at	AF026199	BACH1	BTB and CNC homology 1, basic leucine zipper transcription factor 1	BACH1	BACH1	88.6778	211.784	98.3407	408.669	1.10897	-0.456475	0.648048	11	13	0.52	-0.462361	0.643822	0.508	YES	YES		NO
205638_at	NM_001704	BAI3	brain-specific angiogenesis inhibitor 3	BAI3	BAI3	137.793	224.199	76.8852	262.469	0.557978	-3.844	0.000121045	5	0	1	-4.36931	1.25e-05	0	NO	YES		NO	1	1	1
210125_s_at	AF044773	BANF1	barrier to autointegration factor 1	BANF1	BANF1	1786.25	1201.32	2360.66	3421.29	1.32157	-3.48362	0.000494672	8	0	1	-4.36931	1.25e-05	0	YES	YES		NO	1	1	1
205345_at	NM_000465	BARD1	BRCA1 associated RING domain 1	BARD1	BARD1	137.081	302.179	254.222	894.573	1.85453	-3.844	0.000121045	4	0	1	-4.36931	1.25e-05	0	YES	YES		NO	1
202391_at	NM_006317	BASP1	brain abundant, membrane attached signal protein 1	BASP1	BASP1	1369.41	1704.85	3022.06	12227.1	2.20684	-3.7479	0.000178321	5	0	1	-4.36931	1.25e-05	0	YES	YES		NO	1
200837_at	NM_005745	BCAP31	B-cell receptor-associated protein 31	BCAP31	BCAP31	2091.44	3078.15	2980.04	6648.49	1.42488	-3.69985	0.000215727	4	0	1	-4.36931	1.25e-05	0.028	YES	YES		NO	1
204129_at	NM_004326	BCL9	B-cell CLL/lymphoma 9	BCL9	BCL9	198.874	262.077	360.47	860.562	1.81256	-3.91607	9e-05	4	0	1	-4.36931	1.25e-05	0	YES	YES		NO	1	1	1
207618_s_at	NM_004328	BCS1L	BCS1-like (yeast)	BCS1L	BCS1L	659.696	606.478	815.707	974.846	1.23649	-3.89205	9.94e-05	4	0	1	-4.36931	1.25e-05	0.004	YES	YES		NO	1	1	1
202710_at	BC000899	BET1	BET1 homolog (S. cerevisiae)	BET1	BET1	390.97	577.179	747.185	2247.3	1.9111	-4.25242	2.11e-05	2	0	1	-4.36931	1.25e-05	0	YES	YES		NO	1	1	1
207655_s_at	NM_013314	BLNK	B-cell linker	BLNK	BLNK	245.589	439.774	370.648	738.517	1.50922	-3.19532	0.00139673	7	0	1	-4.36931	1.25e-05	0.004	YES	YES		NO	1	1	1
211729_x_at	BC005902	BLVRA	biliverdin reductase A	BLVRA	BLVRA	1723.28	1809.03	2713.63	6730.51	1.57469	-3.62777	0.000285874	6	0	1	-4.36931	1.25e-05	0	YES	YES		NO	1
203773_x_at	NM_000712	BLVRA	biliverdin reductase A	BLVRA	BLVRA	1443.34	1447.53	2142.62	5116.28	1.48449	-3.12325	0.00178866	7	0	1	-4.36931	1.25e-05	0.004	YES	YES		NO	1	1	1
203771_s_at	AA740186	BLVRA	biliverdin reductase A	BLVRA	BLVRA	198.737	406.697	268.263	606.496	1.34984	-3.00312	0.00267223	8	1	0.96	-4.32308	1.54e-05	0	YES	YES		NO		1	1
202265_at	NM_005180	BMI1	BMI1 polycomb ring finger oncogene	BMI1	PCGF4	852.863	1502.03	585.026	1268.29	0.685955	-3.98815	6.66e-05	5	0	1	-4.36931	1.25e-05	0	NO	YES		NO	1
205574_x_at	NM_001199	BMP1	bone morphogenetic protein 1	BMP1	BMP1	114.756	284.83	255.144	1007.06	2.22337	-3.62777	0.000285874	5	0	1	-4.36931	1.25e-05	0.004	YES	YES		NO	1	1	1
207595_s_at	NM_006132	BMP1	bone morphogenetic protein 1	BMP1	BMP1	130.459	362.946	240.289	902.635	1.84187	-2.66677	0.00765829	9	1	0.96	-4.3462	1.39e-05	0.016	YES	YES		NO			1
202701_at	NM_006129	BMP1	bone morphogenetic protein 1	BMP1	BMP1	681.022	1609.31	492.289	1416.59	0.722868	-3.02715	0.00246871	6	2	0.93	-4.20749	2.58e-05	0.016	NO	YES		NO			1
206725_x_at	NM_006128	BMP1	bone morphogenetic protein 1	BMP1	BMP1	43.637	107.623	72.1222	499.372	1.65278	-1.39345	0.163484	11	3	0.89	-4.02254	5.76e-05	0.496	YES	YES		NO
205430_at	AL133386	BMP5	bone morphogenetic protein 5	BMP5	BMP5	235.478	559.383	104.33	417.163	0.443055	-4.10827	3.99e-05	3	0	1	-4.36931	1.25e-05	0	NO	YES		NO	1	1	1
205431_s_at	NM_021073	BMP5	bone morphogenetic protein 5	BMP5	BMP5	392.504	636.335	292.278	794.608	0.74465	-2.4986	0.0124685	8	4	0.85	-3.69889	0.000216544	0.008	NO	YES		NO
201848_s_at	U15174	BNIP3	BCL2/adenovirus E1B 19kDa interacting protein 3	BNIP3	BNIP3	244.674	608.621	468.43	1925.09	1.9145	-3.57973	0.000343956	6	0	1	-4.36931	1.25e-05	0	YES	YES		NO	1	1	1
201849_at	NM_004052	BNIP3	BCL2/adenovirus E1B 19kDa interacting protein 3	BNIP3	BNIP3	688.922	1181.28	995.704	3087.41	1.44531	-1.80187	0.0715651	11	5	0.81	-3.79136	0.000149823	0.092	YES	YES		NO
209271_at	AB032251	BPTF	bromodomain PHD finger transcription factor	BPTF	BPTF	747.993	941.262	648.178	913.686	0.866556	-1.60967	0.107469	9	7	0.74	-3.23653	0.00120993	0.056	NO	YES		NO
220155_s_at	NM_023924	BRD9	bromodomain containing 9	BRD9	BRD9	1080.28	2080.16	1491.31	4282.24	1.38049	-2.5947	0.00946735	9	0	1	-4.36931	1.25e-05	0.048	YES	YES		YES	1
215677_s_at	N91109	BRF1	BRF1 homolog, subunit of RNA polymerase III transcription initiation factor IIIB (S. cerevisiae)	BRF1	BRF1	57.0481	209.315	19.3407	88.4237	0.339025	-4.06023	4.9e-05	4	0	1	-4.36931	1.25e-05	0	NO	YES		NO	1	1	1
215676_at	N91109	BRF1	BRF1 homolog, subunit of RNA polymerase III transcription initiation factor IIIB (S. cerevisiae)	BRF1	BRF1	35.2037	94.6247	53.8852	437.394	1.53067	-0.3844	0.700682	13	5	0.81	-3.51395	0.000441502	0.964	YES	YES		NO
203754_s_at	NM_001519	BRF1	BRF1 homolog, subunit of RNA polymerase III transcription initiation factor IIIB (S. cerevisiae)	BRF1	BRF1	165.459	369.645	217.481	669.602	1.31441	-1.39345	0.163484	12	9	0.67	-2.6817	0.00732501	0.172	YES	YES		NO
202946_s_at	NM_014962	BTBD3	BTB (POZ) domain containing 3	BTBD3	BTBD3	805.181	1221.03	466.137	816.8	0.578922	-3.98815	6.66e-05	5	0	1	-4.36931	1.25e-05	0	NO	YES		NO	1	1	1
205504_at	NM_000061	BTK	Bruton agammaglobulinemia tyrosine kinase	BTK	BTK	337.77	456.267	203.404	580.474	0.602195	-3.91607	9e-05	5	0	1	-4.36931	1.25e-05	0	NO	YES		YES	1
209642_at	AF043294	BUB1	BUB1 budding uninhibited by benzimidazoles 1 homolog (yeast)	BUB1	BUB1	70.1963	158.021	207.689	620.008	2.95869	-4.2284	2.35e-05	3	0	1	-4.36931	1.25e-05	0	YES	YES		YES	1
215509_s_at	AL137654	BUB1	BUB1 budding uninhibited by benzimidazoles 1 homolog (yeast)	BUB1	BUB1	15.463	49.2884	24.6444	102.595	1.59377	-2.2103	0.0270844	9	4	0.85	-3.95319	7.71e-05	0.108	YES	YES		YES
216277_at	AU156551	BUB1	BUB1 budding uninhibited by benzimidazoles 1 homolog (yeast)	BUB1	BUB1	24.1704	95.5252	41.0407	261.056	1.69798	-1.0571	0.290466	13	7	0.74	-3.23653	0.00120993	0.14	YES	YES		YES
215508_at	AL137654	BUB1	BUB1 budding uninhibited by benzimidazoles 1 homolog (yeast)	BUB1	BUB1	23.1148	150.671	38.3444	389.442	1.65887	-0.696725	0.485975	10	7	0.74	-2.49675	0.0125337	0.264	YES	YES		YES
203755_at	NM_001211	BUB1B	BUB1 budding uninhibited by benzimidazoles 1 homolog beta (yeast)	BUB1B	BUB1B	106.333	327.867	278.993	661.017	2.62375	-4.18035	2.91e-05	2	0	1	-4.36931	1.25e-05	0	YES	YES		YES	1	1	1
218213_s_at	NM_014206	C11orf10	chromosome 11 open reading frame 10	C11orf10	C11orf10	4475.26	4972.2	5771.07	8882.41	1.28955	-3.41155	0.000645947	6	0	1	-4.36931	1.25e-05	0.004	YES	YES		NO	1
220141_at	NM_024806	C11orf63	chromosome 11 open reading frame 63	C11orf63	C11orf63	197.57	311.386	95.7556	315.371	0.484666	-4.18035	2.91e-05	3	0	1	-4.36931	1.25e-05	0	NO	YES		NO	1	1	1
221599_at	BC002752	C11orf67	chromosome 11 open reading frame 67	C11orf67	PTD015	601.581	1079.38	369.281	801.001	0.613851	-3.9401	8.14e-05	4	0	1	-4.36931	1.25e-05	0	NO	YES		NO	1	1	1
220268_at	NM_014040	C11orf67	chromosome 11 open reading frame 67	C11orf67	PTD015	19.7778	81.6401	32.3519	273.751	1.63577	-0.552575	0.580554	13	5	0.81	-3.46771	0.000524913	0.988	YES	YES		NO
221600_s_at	BC002752	C11orf67	chromosome 11 open reading frame 67	C11orf67	PTD015	400.393	543.826	351.315	612.939	0.877426	-1.58565	0.112819	10	7	0.74	-2.88976	0.00385538	0.14	NO	YES		NO
221652_s_at	AF274950	C12orf11	chromosome 12 open reading frame 11	C12orf11	C12orf11	235.289	340.254	330.363	803.529	1.40407	-3.24337	0.00118123	5	0	1	-4.36931	1.25e-05	0	YES	YES		NO	1	1	1
218867_s_at	NM_024738	C12orf49	chromosome 12 open reading frame 49	C12orf49	C12orf49	744.144	753.276	513.615	805.129	0.690208	-3.86802	0.00010972	5	0	1	-4.36931	1.25e-05	0	NO	YES		NO	1
221777_at	BE966197	C12orf52	chromosome 12 open reading frame 52	C12orf52	C12orf52	53.9	119.644	122.952	514.639	2.28111	-3.69985	0.000215727	5	0	1	-4.36931	1.25e-05	0	YES	YES		NO	1	1	1
44065_at	AI937468	C12orf52	chromosome 12 open reading frame 52	C12orf52	C12orf52	133.611	178.369	182.793	370.725	1.36809	-2.883	0.00393908	7	2	0.93	-4.06878	4.73e-05	0.016	YES	YES		NO
219757_s_at	NM_017799	C14orf101	chromosome 14 open reading frame 101	C14orf101	C14orf101	299.481	677.324	413.489	1243.37	1.38068	-2.883	0.00393908	7	0	1	-4.36931	1.25e-05	0.048	YES	YES		NO	1		1
214264_s_at	AI656610	C14orf143	chromosome 14 open reading frame 143	C14orf143	C14orf143	138.752	326.165	250.185	449.994	1.80311	-4.1323	3.59e-05	3	0	1	-4.36931	1.25e-05	0	YES	YES		NO	1	1	1
210525_x_at	BC001787	C14orf143	chromosome 14 open reading frame 143	C14orf143	C14orf143	30.0444	187.02	61.5556	554.677	2.04882	-1.70577	0.08805	8	4	0.85	-3.30588	0.000946774	0.228	YES	YES		NO
208109_s_at	NM_030944	C15orf5	chromosome 15 open reading frame 5	C15orf5	C15orf5	175.726	435.592	91.6037	350.323	0.521287	-3.86802	0.00010972	5	0	1	-4.36931	1.25e-05	0	NO	YES		NO	1	1	1
213104_at	AI799802	C16orf42	chromosome 16 open reading frame 42	C16orf42	MGC24381	357.063	368.514	527.578	790.587	1.47755	-4.34853	1.37e-05	3	0	1	-4.36931	1.25e-05	0	YES	YES		NO	1	1	1
213105_s_at	AI799802	C16orf42	chromosome 16 open reading frame 42	C16orf42	MGC24381	556.233	1352.06	521.278	1096.85	0.937157	-0.168175	0.866446	13	10	0.63	-0.947841	0.343211	0.716	NO	YES		NO
214067_at	AL031709	C16orf42	chromosome 16 open reading frame 42	C16orf42	MGC24381	26.9037	153.77	29.0963	123.603	1.0815	-0.3844	0.700682	12	12	0.56	-0.994077	0.320185	0.62	YES	YES		NO
217891_at	NM_022744	C16orf58	chromosome 16 open reading frame 58	C16orf58	C16orf58	456.141	622.146	813.307	1647.28	1.78302	-3.96412	7.37e-05	4	0	1	-4.36931	1.25e-05	0	YES	YES		NO	1	1	1
222190_s_at	BC000822	C16orf58	chromosome 16 open reading frame 58	C16orf58	C16orf58	170.793	466.18	332.659	702.033	1.94774	-3.67582	0.000237082	5	0	1	-4.36931	1.25e-05	0	YES	YES		NO	1
213237_at	AI652058	C16orf88	similar to TSG118.1	C16orf88	LOC400506	85.5111	231.658	237.707	791.556	2.77984	-4.46865	7.87e-06	2	0	1	-4.36931	1.25e-05	0	YES	YES		NO	1
213235_at	BE504197	C16orf88	similar to TSG118.1	C16orf88	LOC400506	152.326	660.58	260.674	1278.19	1.71129	-2.83495	0.00458329	7	2	0.93	-3.76824	0.000164399	0.016	YES	YES		NO			1
64438_at	W19668	C17orf101	hypothetical protein FLJ22222	C17orf101	FLJ22222	283.159	291.451	449.404	1008.99	1.58711	-3.96412	7.37e-05	3	0	1	-4.36931	1.25e-05	0	YES	YES		NO	1	1	1
219254_at	NM_024648	C17orf101	hypothetical protein FLJ22222	C17orf101	FLJ22222	84.1333	267.428	163.119	596.296	1.93881	-2.73885	0.00616545	9	0	1	-4.36931	1.25e-05	0.004	YES	YES		NO	1	1	1
53071_s_at	AI885411	C17orf101	hypothetical protein FLJ22222	C17orf101	FLJ22222	545.156	1172.15	781.433	2693.85	1.43341	-2.4025	0.0162834	6	3	0.89	-3.88384	0.000102822	0.152	YES	YES		NO
221797_at	AY007126	C17orf90	hypothetical protein LOC339229	C17orf90	LOC339229	90.0556	309.011	203.696	770.971	2.2619	-4.0362	5.43e-05	3	0	1	-4.36931	1.25e-05	0	YES	YES		NO	1
50374_at	AA150503	C17orf90	hypothetical protein LOC339229	C17orf90	LOC339229	388.315	651.219	645.404	1542.1	1.66206	-3.96412	7.37e-05	4	1	0.96	-4.3462	1.39e-05	0	YES	YES		NO
221739_at	AL524093	C19orf10	chromosome 19 open reading frame 10	C19orf10	C19orf10	1658.49	2397.23	2435.38	4328.27	1.46844	-4.25242	2.11e-05	3	0	1	-4.36931	1.25e-05	0	YES	YES		NO	1
216483_s_at	AC005339	C19orf10	chromosome 19 open reading frame 10	C19orf10	C19orf10	671.967	982.64	1011.4	2014.05	1.50514	-3.67582	0.000237082	4	0	1	-4.36931	1.25e-05	0	YES	YES		NO	1	1	1
219439_at	NM_020156	C1GALT1	core 1 synthase, glycoprotein-N-acetylgalactosamine 3-beta-galactosyltransferase, 1	C1GALT1	C1GALT1	175.748	316.78	507.307	2277.43	2.88656	-4.2284	2.35e-05	3	0	1	-4.36931	1.25e-05	0	YES	YES		NO	1	1	1
219010_at	NM_018265	C1orf106	chromosome 1 open reading frame 106	C1orf106	C1orf106	528.319	666.749	1459.8	4354.71	2.76311	-4.3245	1.53e-05	2	0	1	-4.36931	1.25e-05	0	YES	YES		NO	1	1	1
204699_s_at	N30910	C1orf107	chromosome 1 open reading frame 107	C1orf107	C1orf107	234.393	354.485	325.122	405.013	1.38708	-4.18035	2.91e-05	3	0	1	-4.36931	1.25e-05	0	YES	YES		NO	1	1	1
204700_x_at	NM_014388	C1orf107	chromosome 1 open reading frame 107	C1orf107	C1orf107	235.926	303.001	356.533	681.968	1.51121	-3.7479	0.000178321	4	0	1	-4.36931	1.25e-05	0	YES	YES		NO	1
220251_at	NM_024998	C1orf107	chromosome 1 open reading frame 107	C1orf107	C1orf107	274.074	449.139	384.067	786.104	1.40132	-3.48362	0.000494672	5	1	0.96	-4.32308	1.54e-05	0	YES	YES		NO		1	1
214193_s_at	AI770084	C1orf107	chromosome 1 open reading frame 107	C1orf107	C1orf107	94.8556	201.412	138.67	279.485	1.46191	-3.12325	0.00178866	5	3	0.89	-4.02254	5.76e-05	0	YES	YES		NO
220840_s_at	NM_018186	C1orf112	chromosome 1 open reading frame 112	C1orf112	C1orf112	39.1148	124.228	106.822	329.352	2.73099	-3.81997	0.000133465	4	0	1	-4.36931	1.25e-05	0	YES	YES		YES	1	1	1
213528_at	AL035369	C1orf156	chromosome 1 open reading frame 156	C1orf156	C1orf156	248.563	255.133	345.533	472.553	1.39012	-3.77192	0.000161993	7	0	1	-4.36931	1.25e-05	0	YES	YES		NO	1
218914_at	NM_015997	C1orf66	chromosome 1 open reading frame 66	C1orf66	C1orf66	313.752	465.096	505.474	957.045	1.61106	-3.9401	8.14e-05	4	0	1	-4.36931	1.25e-05	0	YES	YES		NO	1	1	1
218232_at	NM_015991	C1QA	complement component 1, q subcomponent, A chain	C1QA	C1QA	4785.19	9307.06	2561.08	8158.88	0.535209	-4.2284	2.35e-05	4	0	1	-4.36931	1.25e-05	0	NO	YES		NO	1	1	1
202953_at	NM_000491	C1QB	complement component 1, q subcomponent, B chain	C1QB	C1QB	4441.59	11090.8	2321.51	7580.56	0.522677	-3.91607	9e-05	4	0	1	-4.36931	1.25e-05	0	NO	YES		NO	1	1	1
219463_at	NM_012261	C20orf103	chromosome 20 open reading frame 103	C20orf103	C20orf103	137.467	406.151	434.6	2141	3.16149	-3.48362	0.000494672	6	0	1	-4.36931	1.25e-05	0.008	YES	YES		NO	1
218586_at	NM_018270	C20orf20	chromosome 20 open reading frame 20	C20orf20	C20orf20	256.685	391.416	441.419	803.452	1.71969	-4.15632	3.23e-05	3	0	1	-4.36931	1.25e-05	0	YES	YES		NO	1	1	1
217835_x_at	NM_018840	C20orf24	chromosome 20 open reading frame 24	C20orf24	C20orf24	2722.61	2714.44	5279.51	17202.9	1.93914	-4.15632	3.23e-05	4	0	1	-4.36931	1.25e-05	0	YES	YES		NO	1
219004_s_at	NM_018944	C21orf45	chromosome 21 open reading frame 45	C21orf45	C21orf45	178.122	311.619	333.389	954.352	1.87169	-3.57973	0.000343956	6	0	1	-4.36931	1.25e-05	0	YES	YES		NO	1	1	1
219560_at	NM_024627	C22orf29	chromosome 22 open reading frame 29	C22orf29	C22orf29	109.604	315.611	211.633	523.687	1.9309	-3.89205	9.94e-05	5	0	1	-4.36931	1.25e-05	0	YES	YES		NO	1
219288_at	NM_020685	C3orf14	chromosome 3 open reading frame 14	C3orf14	C3orf14	324.941	386.011	724.637	1906.29	2.23006	-4.18035	2.91e-05	3	0	1	-4.36931	1.25e-05	0	YES	YES		NO	1	1	1
209285_s_at	N38985	C3orf63	chromosome 3 open reading frame 63	C3orf63	C3orf63	749.537	1032.08	478.833	814.924	0.638839	-4.15632	3.23e-05	4	0	1	-4.36931	1.25e-05	0	NO	YES		NO	1	1	1
209284_s_at	AI922509	C3orf63	chromosome 3 open reading frame 63	C3orf63	C3orf63	415.089	517.403	510.333	705.94	1.22946	-3.1713	0.00151758	5	1	0.96	-4.16125	3.17e-05	0.004	YES	YES		NO		1	1
221935_s_at	AK023140	C3orf64	chromosome 3 open reading frame 64	C3orf64	C3orf64	414.752	792.599	180.611	644.041	0.435468	-4.37255	1.23e-05	3	0	1	-4.36931	1.25e-05	0	NO	YES		NO	1	1	1
219747_at	NM_024574	C4orf31	chromosome 4 open reading frame 31	C4orf31	FLJ23191	2374.54	3870.39	1041.51	3546.54	0.438618	-4.25242	2.11e-05	1	0	1	-4.36931	1.25e-05	0	NO	YES		NO	1	1	1
39817_s_at	AF040105	C6orf108	chromosome 6 open reading frame 108	C6orf108	C6orf108	873.526	852.852	1250.06	2035.28	1.43105	-4.34853	1.37e-05	1	0	1	-4.36931	1.25e-05	0	YES	YES		NO	1	1	1
204238_s_at	NM_006443	C6orf108	chromosome 6 open reading frame 108	C6orf108	C6orf108	188.981	427.176	350.885	1145.37	1.85672	-3.09922	0.00194028	7	1	0.96	-4.3462	1.39e-05	0.004	YES	YES		NO		1	1
221787_at	BF431618	C6orf120	chromosome 6 open reading frame 120	C6orf120	C6orf120	346.648	375.129	268.533	426.599	0.774657	-3.69985	0.000215727	6	0	1	-4.36931	1.25e-05	0	NO	YES		NO	1	1	1
221786_at	BF197222	C6orf120	chromosome 6 open reading frame 120	C6orf120	C6orf120	324.185	435.838	343.893	566.942	1.06079	-0.7688	0.442012	12	11	0.59	-1.36397	0.172578	0.58	YES	YES		NO
202992_at	NM_000587	C7	complement component 7	C7	C7	3580.6	9431.39	1260.93	6818.65	0.352157	-4.46865	7.87e-06	1	0	1	-4.36931	1.25e-05	0	NO	YES		NO	1
219655_at	NM_024728	C7orf10	chromosome 7 open reading frame 10	C7orf10	C7orf10	28.0704	91.5461	93.6889	411.923	3.33764	-3.48362	0.000494672	6	0	1	-4.36931	1.25e-05	0	YES	YES		NO	1
201974_s_at	NM_015622	C7orf28A	chromosome 7 open reading frame 28A /// chromosome 7 open reading frame 28B /// similar to CG14980-PB	C7orf28A	C7orf28B	237.659	442.514	261.748	738.622	1.10136	-1.00905	0.312951	9	7	0.74	-1.84945	0.0643935	0.96	YES	YES		NO
215024_at	AK000993	C7orf28B	asparagine synthetase /// chromosome 7 open reading frame 28A /// chromosome 7 open reading frame 28B /// MGC72080 pseudogene /// similar to CG14980-PB	C7orf28B	C7orf28B	123.63	455.858	221.637	899.071	1.79275	-3.38752	0.000705263	4	1	0.96	-4.27684	1.9e-05	0.012	YES	YES		NO			1
218008_at	NM_017994	C7orf42	chromosome 7 open reading frame 42	C7orf42	FLJ10099	991.596	952.888	1817.1	6067.07	1.8325	-3.9401	8.14e-05	2	0	1	-4.36931	1.25e-05	0	YES	YES		NO	1	1	1
209446_s_at	BC001743	C7orf44	chromosome 7 open reading frame 44	C7orf44	FLJ10803	62.7519	219.78	145.811	372.633	2.32361	-4.15632	3.23e-05	4	0	1	-4.36931	1.25e-05	0	YES	YES		NO	1
209445_x_at	AI765280	C7orf44	chromosome 7 open reading frame 44	C7orf44	FLJ10803	562.77	833.879	1094.34	2761.52	1.94455	-4.08425	4.42e-05	4	0	1	-4.36931	1.25e-05	0	YES	YES		NO	1	1	1
206497_at	NM_018224	C7orf44	chromosome 7 open reading frame 44	C7orf44	C7orf44	17.8963	78.1719	54.4407	251.406	3.04201	-3.4596	0.000540979	5	2	0.93	-4.29996	1.71e-05	0	YES	YES		NO		1	1
218507_at	NM_013332	C7orf68	hypoxia-inducible protein 2	C7orf68	HIG2	396.419	751.56	1013.44	5939.89	2.55648	-3.69985	0.000215727	6	0	1	-4.36931	1.25e-05	0	YES	YES		NO	1
213386_at	AV726900	C9orf125	MRNA full length insert cDNA clone EUROIMAGE 1585492	C9orf125	C9orf125	391.244	474.091	231.596	525.206	0.591948	-4.08425	4.42e-05	5	0	1	-4.36931	1.25e-05	0	NO	YES		NO	1	1	1
213714_at	AI040163	CACNB2	calcium channel, voltage-dependent, beta 2 subunit	CACNB2	CACNB2	144.222	333.838	68.6259	237.258	0.475835	-3.50765	0.000452084	5	0	1	-4.36931	1.25e-05	0	NO	YES		NO	1	1	1
207776_s_at	NM_000724	CACNB2	calcium channel, voltage-dependent, beta 2 subunit	CACNB2	CACNB2	143.3	343.389	114.093	381.909	0.79618	-1.60967	0.107469	9	6	0.78	-2.88976	0.00385538	0.088	NO	YES		NO
215365_at	AK022426	CACNB2	calcium channel, voltage-dependent, beta 2 subunit	CACNB2	CACNB2	25.6148	202.812	23.5926	119.029	0.921053	-0.5766	0.56421	11	9	0.67	-1.04031	0.298194	0.844	NO	YES		NO
201381_x_at	AF057356	CACYBP	calcyclin binding protein	CACYBP	CACYBP	819.685	614.591	1234.19	2894.58	1.50569	-3.6518	0.000260409	3	0	1	-4.36931	1.25e-05	0	YES	YES		NO	1	1	1
211761_s_at	BC005975	CACYBP	calcyclin binding protein	CACYBP	CACYBP	999.13	1127.17	1052.62	1462.21	1.05354	-0.840875	0.400418	11	11	0.59	-1.71074	0.0871297	0.54	YES	YES		NO
201382_at	NM_014412	CACYBP	calcyclin binding protein	CACYBP	CACYBP	125.426	460.995	139.341	398.846	1.11094	-0.5766	0.56421	12	13	0.52	-1.17902	0.23839	0.332	YES	YES		NO
202715_at	NM_004341	CAD	carbamoyl-phosphate synthetase 2, aspartate transcarbamylase, and dihydroorotase	CAD	CAD	232.967	409.69	453.793	894.987	1.94789	-4.08425	4.42e-05	4	0	1	-4.36931	1.25e-05	0	YES	YES		YES	1	1	1
209031_at	AL519710	CADM1	Cell adhesion molecule 1	CADM1	CADM1	3764.45	3411.56	1783.61	5642.68	0.473805	-4.54072	5.61e-06	0	0	1	-4.36931	1.25e-05	0	NO	YES		YES	1	1	1	1
209032_s_at	AF132811	CADM1	cell adhesion molecule 1	CADM1	CADM1	622.937	612.061	397.296	1259.37	0.637779	-3.57973	0.000343956	5	1	0.96	-4.20749	2.58e-05	0	NO	YES		YES		1	1
209030_s_at	NM_014333	CADM1	cell adhesion molecule 1	CADM1	CADM1	1569.09	2385.39	1295.84	3870.83	0.825854	-1.4415	0.149443	11	7	0.74	-2.86664	0.00414854	0.028	NO	YES		YES
209002_s_at	BC003177	CALCOCO1	calcium binding and coiled-coil domain 1	CALCOCO1	CALCOCO1	1522.16	2187.58	1013.84	2053.62	0.66605	-4.25242	2.11e-05	4	0	1	-4.36931	1.25e-05	0	NO	YES		NO	1	1	1
210817_s_at	BC004130	CALCOCO2	calcium binding and coiled-coil domain 2	CALCOCO2	CALCOCO2	1924.79	2357.73	1387.52	1507.94	0.720871	-4.30048	1.7e-05	3	0	1	-4.36931	1.25e-05	0	NO	YES		NO	1	1	1
212077_at	AL583520	CALD1	caldesmon 1	CALD1	CALD1	4582.1	7074.57	2901.69	7554.73	0.633265	-3.77192	0.000161993	5	0	1	-4.36931	1.25e-05	0.004	NO	YES		NO	1
201616_s_at	AL577531	CALD1	caldesmon 1	CALD1	CALD1	544.011	1445.95	383.389	1227.92	0.704745	-2.57067	0.0101501	6	4	0.85	-3.93007	8.49e-05	0.02	NO	YES		NO
201617_x_at	NM_004342	CALD1	caldesmon 1	CALD1	CALD1	334.259	1168.81	208.53	707.263	0.623856	-2.57067	0.0101501	6	4	0.85	-3.72201	0.000197644	0.024	NO	YES		NO
215198_s_at	AU147402	CALD1	caldesmon 1	CALD1	CALD1	184.619	713.209	226.048	1294.21	1.22441	-0.62465	0.532201	12	7	0.74	-1.57203	0.115944	0.996	YES	YES		NO
214880_x_at	D90453	CALD1	caldesmon 1	CALD1	CALD1	213.333	505.98	206.907	611.508	0.969878	-0.600625	0.54809	11	10	0.63	-0.878487	0.37968	0.38	NO	YES		NO
201615_x_at	AI685060	CALD1	caldesmon 1	CALD1	CALD1	186.107	871.713	233.6	1846.95	1.25519	-0.5766	0.56421	13	11	0.59	-1.1559	0.247721	0.664	YES	YES		NO
205525_at	NM_018495	CALD1	caldesmon 1	CALD1	CALD1	253.078	843.3	249.733	842.599	0.986785	-0.168175	0.866446	13	13	0.52	-0.0231181	0.981556	0.932	YES	YES		NO
215199_at	AU147402	CALD1	caldesmon 1	CALD1	CALD1	118.63	409.673	126.37	530.809	1.06525	-0.168175	0.866446	13	13	0.52	-0.554834	0.579008	0.98	YES	YES		NO
221565_s_at	BC000039	CALHM2	family with sequence similarity 26, member B	CALHM2	FAM26B	482.048	557.007	310.222	837.349	0.64355	-3.9401	8.14e-05	4	0	1	-4.36931	1.25e-05	0	NO	YES		NO	1	1	1
57715_at	W72694	CALHM2	family with sequence similarity 26, member B	CALHM2	FAM26B	548.863	606.181	362.463	765.153	0.660389	-3.48362	0.000494672	6	1	0.96	-4.29996	1.71e-05	0	NO	YES		NO		1	1
212953_x_at	BE251303	CALR	calreticulin	CALR	CALR	4066.07	7199.75	5988.28	16701.1	1.47274	-3.91607	9e-05	5	0	1	-4.36931	1.25e-05	0.004	YES	YES		NO	1
214315_x_at	AI348935	CALR	calreticulin	CALR	CALR	2852.24	4700.34	3909.41	8673.48	1.37064	-3.31545	0.000914957	6	0	1	-4.36931	1.25e-05	0.008	YES	YES		NO	1
200935_at	NM_004343	CALR	calreticulin	CALR	CALR	330.015	898.995	610.289	2174.01	1.84928	-3.57973	0.000343956	4	1	0.96	-4.32308	1.54e-05	0	YES	YES		NO
200756_x_at	U67280	CALU	calumenin	CALU	CALU	236.981	623.818	471.826	1256.97	1.99098	-3.79595	0.000147079	4	0	1	-4.36931	1.25e-05	0	YES	YES		NO	1	1	1
200757_s_at	NM_001219	CALU	calumenin	CALU	CALU	1304.18	1428.02	2360.66	6174.38	1.81008	-3.9401	8.14e-05	5	0	1	-4.36931	1.25e-05	0	YES	YES		NO	1	1	1
200755_s_at	BF939365	CALU	calumenin	CALU	CALU	261.419	699.72	679.278	2520.84	2.59843	-3.4596	0.000540979	6	0	1	-4.36931	1.25e-05	0	YES	YES		NO	1
214845_s_at	AF257659	CALU	calumenin	CALU	CALU	173.178	534.027	318.926	1150.91	1.84161	-2.4986	0.0124685	9	3	0.89	-4.23061	2.33e-05	0	YES	YES		NO
213812_s_at	AK024748	CAMKK2	calcium/calmodulin-dependent protein kinase kinase 2, beta	CAMKK2	CAMKK2	843.737	2653.78	1289.4	3801.68	1.52821	-3.77192	0.000161993	5	0	1	-4.36931	1.25e-05	0.004	YES	YES		YES	1
212252_at	AA181179	CAMKK2	calcium/calmodulin-dependent protein kinase kinase 2, beta	CAMKK2	CAMKK2	621.004	679.766	497.478	608.445	0.801087	-3.57973	0.000343956	5	1	0.96	-4.29996	1.71e-05	0	NO	YES		YES		1	1
210787_s_at	AF140507	CAMKK2	calcium/calmodulin-dependent protein kinase kinase 2, beta	CAMKK2	CAMKK2	79.0037	360.672	62.7259	348.737	0.793962	-1.41747	0.156344	9	6	0.78	-2.24245	0.0249321	0.312	NO	YES		YES
207359_at	NM_006549	CAMKK2	calcium/calmodulin-dependent protein kinase kinase 2, beta	CAMKK2	CAMKK2	76.4741	211.384	65.5296	203.604	0.856887	-1.20125	0.229654	8	8	0.7	-1.71074	0.0871297	0.248	NO	YES		YES
221732_at	AK026161	CANT1	calcium activated nucleotidase 1	CANT1	CANT1	527.937	1181.52	1064.73	3793.56	2.01678	-4.06023	4.9e-05	4	0	1	-4.36931	1.25e-05	0	YES	YES		NO	1	1	1
46323_at	AL120741	CANT1	calcium activated nucleotidase 1	CANT1	CANT1	782.022	886.878	1308.58	3006.07	1.67333	-3.96412	7.37e-05	4	0	1	-4.36931	1.25e-05	0	YES	YES		NO	1	1	1
200068_s_at	M94859	CANX	calnexin	CANX	CANX	5329.14	4574.9	7792.08	14397.5	1.46216	-3.91607	9e-05	5	0	1	-4.36931	1.25e-05	0	YES	YES		NO	1
208852_s_at	AI761759	CANX	calnexin	CANX	CANX	1373.14	2994.72	1921.62	5283.19	1.39943	-2.23432	0.0254617	8	4	0.85	-3.49083	0.000481526	0.036	YES	YES		NO
208853_s_at	L18887	CANX	calnexin	CANX	CANX	1111.26	2149.93	1280.98	2308.93	1.15273	-1.6337	0.102322	8	6	0.78	-2.45052	0.0142652	0.132	YES	YES		NO
218456_at	NM_023925	CAPRIN2	caprin family member 2	CAPRIN2	C1QDC1	765.411	1303.48	518.43	1098.47	0.677322	-4.0362	5.43e-05	4	0	1	-4.36931	1.25e-05	0.004	NO	YES		NO	1	1	1
204950_at	NM_014959	CARD8	caspase recruitment domain family, member 8	CARD8	CARD8	450.033	568.993	303.656	668.973	0.67474	-3.844	0.000121045	5	0	1	-4.36931	1.25e-05	0	NO	YES		NO	1
211140_s_at	AF314174	CASP2	caspase 2, apoptosis-related cysteine peptidase (neural precursor cell expressed, developmentally down-regulated 2)	CASP2	CASP2	18.9778	39.7123	32.8037	87.4086	1.72853	-3.3635	0.000769609	5	0	1	-4.36931	1.25e-05	0.004	YES	YES		NO	1	1	1
209812_x_at	U13021	CASP2	caspase 2, apoptosis-related cysteine peptidase (neural precursor cell expressed, developmentally down-regulated 2)	CASP2	CASP2	17.8	61.9831	34.6111	108.648	1.94444	-3.50765	0.000452084	3	2	0.93	-4.20749	2.58e-05	0.004	YES	YES		NO		1	1
208050_s_at	NM_001224	CASP2	caspase 2, apoptosis-related cysteine peptidase (neural precursor cell expressed, developmentally down-regulated 2)	CASP2	CASP2	132.03	214.824	171.841	381.757	1.30153	-3.09922	0.00194028	5	2	0.93	-4.02254	5.76e-05	0.028	YES	YES		NO			1
209811_at	BC002427	CASP2	caspase 2, apoptosis-related cysteine peptidase (neural precursor cell expressed, developmentally down-regulated 2)	CASP2	CASP2	84.0556	344.969	100.156	366.279	1.19154	-0.961	0.336552	12	8	0.7	-1.9188	0.0550097	0.264	YES	YES		NO
34449_at	U13022	CASP2	caspase 2, apoptosis-related cysteine peptidase (neural precursor cell expressed, developmentally down-regulated 2)	CASP2	CASP2	98.3407	159.376	111.804	290.574	1.1369	-0.62465	0.532201	13	12	0.56	-1.6645	0.0960124	0.652	YES	YES		NO
209790_s_at	BC000305	CASP6	caspase 6, apoptosis-related cysteine peptidase	CASP6	CASP6	138.004	258.557	275.3	644.5	1.99487	-4.15632	3.23e-05	3	0	1	-4.36931	1.25e-05	0	YES	YES		NO	1	1	1
211464_x_at	U20537	CASP6	caspase 6, apoptosis-related cysteine peptidase	CASP6	CASP6	189.222	437.311	285.674	858.176	1.50973	-2.4025	0.0162834	10	3	0.89	-3.93007	8.49e-05	0.02	YES	YES		NO
207467_x_at	NM_001750	CAST	calpastatin	CAST	CAST	1160.45	1356.37	1789.24	5377.2	1.54185	-3.6518	0.000260409	6	0	1	-4.36931	1.25e-05	0	YES	YES		NO	1
208908_s_at	AF327443	CAST	calpastatin	CAST	CAST	681.522	785.824	1202.33	4533.04	1.76419	-3.62777	0.000285874	4	0	1	-4.36931	1.25e-05	0.004	YES	YES		NO	1
212586_at	AA195244	CAST	calpastatin	CAST	CAST	3454.24	4488.91	2670.64	6143.83	0.773148	-3.2674	0.0010854	4	2	0.93	-3.8376	0.000124243	0.004	NO	YES		NO		1	1
220638_s_at	NM_012116	CBLC	Cas-Br-M (murine) ecotropic retroviral transforming sequence c	CBLC	CBLC	22.837	89.2081	82.4815	557.474	3.61174	-3.43558	0.000591298	5	0	1	-4.36931	1.25e-05	0	YES	YES		YES	1
218026_at	NM_014019	CCDC56	coiled-coil domain containing 56	CCDC56	CCDC56	2404.81	2783.75	3623.8	13438.8	1.5069	-3.38752	0.000705263	6	0	1	-4.36931	1.25e-05	0	YES	YES		NO	1	1	1
204716_at	NM_005436	CCDC6	coiled-coil domain containing 6	CCDC6	CCDC6	217.711	295.378	315.144	633.94	1.44753	-3.2674	0.0010854	8	0	1	-4.36931	1.25e-05	0	YES	YES		NO	1
216598_s_at	S69738	CCL2	chemokine (C-C motif) ligand 2	CCL2	CCL2	3159.63	16636.7	1102.66	4931.88	0.348985	-3.60375	0.000313659	5	0	1	-4.36931	1.25e-05	0.008	NO	YES		YES	1
204103_at	NM_002984	CCL4	chemokine (C-C motif) ligand 4	CCL4	CCL4	1348.16	4750.84	649.859	1447.53	0.482036	-4.01218	6.02e-05	4	0	1	-4.36931	1.25e-05	0	NO	YES		NO	1	1	1
1405_i_at	M21121	CCL5	chemokine (C-C motif) ligand 5	CCL5	CCL5	1139.79	2856.1	556.907	1904.28	0.488607	-4.5167	6.28e-06	1	0	1	-4.36931	1.25e-05	0	NO	YES		NO	1
204655_at	NM_002985	CCL5	chemokine (C-C motif) ligand 5	CCL5	CCL5	1522.17	3840.59	939.252	3193.62	0.617048	-3.41155	0.000645947	5	1	0.96	-4.25372	2.1e-05	0	NO	YES		NO
213226_at	AI346350	CCNA2	cyclin A2	CCNA2	CCNA2	92.2111	255.185	207.533	622.635	2.25063	-3.89205	9.94e-05	5	0	1	-4.36931	1.25e-05	0	YES	YES		YES	1	1	1
203418_at	NM_001237	CCNA2	cyclin A2	CCNA2	CCNA2	80.7037	356.477	211.578	714.768	2.62166	-3.91607	9e-05	3	1	0.96	-4.32308	1.54e-05	0	YES	YES		YES		1	1
201955_at	AL137784	CCNC	cyclin C	CCNC	CCNC	1308.32	781.038	1834.76	2248.8	1.40238	-4.27645	1.9e-05	3	0	1	-4.36931	1.25e-05	0	YES	YES		NO	1	1	1
205034_at	NM_004702	CCNE2	cyclin E2	CCNE2	CCNE2	66.1741	138.522	176.193	495.86	2.66256	-4.39657	1.1e-05	2	0	1	-4.36931	1.25e-05	0	YES	YES		YES	1
211814_s_at	AF112857	CCNE2	cyclin E2	CCNE2	CCNE2	69.6037	164.848	84.337	277.755	1.21167	-1.2493	0.211555	12	5	0.81	-2.72793	0.00637328	0.524	YES	YES		YES
204826_at	NM_001761	CCNF	cyclin F	CCNF	CCNF	91.8704	238.952	219.219	601.875	2.38617	-4.01218	6.02e-05	5	0	1	-4.36931	1.25e-05	0	YES	YES		NO	1	1	1
204827_s_at	U17105	CCNF	cyclin F	CCNF	CCNF	24.6778	99.5206	54	265.359	2.1882	-2.57067	0.0101501	8	4	0.85	-4.02254	5.76e-05	0.052	YES	YES		NO
220046_s_at	NM_020307	CCNL1	cyclin L1	CCNL1	CCNL1	2296.77	6162.09	1346.46	2729.19	0.586239	-4.10827	3.99e-05	2	0	1	-4.36931	1.25e-05	0	NO	YES		NO	1	1	1
210021_s_at	BC004877	CCNO	cyclin U	CCNO	CCNU	138.207	370.602	373.574	1314.46	2.703	-4.18035	2.91e-05	3	0	1	-4.36931	1.25e-05	0	YES	YES		NO	1	1	1
200873_s_at	NM_006585	CCT8	chaperonin containing TCP1, subunit 8 (theta)	CCT8	CCT8	2209.65	2512.95	2905.97	4136.2	1.31513	-3.86802	0.00010972	4	0	1	-4.36931	1.25e-05	0	YES	YES		NO	1	1	1
210436_at	BC005220	CCT8	chaperonin containing TCP1, subunit 8 (theta)	CCT8	CCT8	119.607	343.866	148.437	463.822	1.24104	-1.10515	0.269095	11	7	0.74	-2.47363	0.0133747	0.324	YES	YES		NO
206206_at	NM_005582	CD180	CD180 molecule	CD180	CD180	102.674	229.164	222.559	680.126	2.16763	-3.9401	8.14e-05	5	0	1	-4.36931	1.25e-05	0	YES	YES		NO	1	1	1
206398_s_at	NM_001770	CD19	CD19 molecule	CD19	CD19	128.422	327.543	217.83	653.183	1.6962	-3.4596	0.000540979	5	0	1	-4.36931	1.25e-05	0	YES	YES		NO	1	1	1
210325_at	M28825	CD1A	CD1a molecule	CD1A	CD1A	240.841	504.155	413.919	1216.98	1.71864	-3.53167	0.000412937	6	0	1	-4.36931	1.25e-05	0	YES	YES		NO	1	1	1
220428_at	NM_015717	CD207	CD207 molecule, langerin	CD207	CD207	129.585	266.324	258.293	978.725	1.99323	-3.14727	0.001648	7	0	1	-4.36931	1.25e-05	0.004	YES	YES		NO	1	1	1
207270_x_at	NM_006678	CD300C	CD300c molecule	CD300C	CD300C	213.507	352.203	149.47	296.733	0.700071	-3.29142	0.000996812	6	0	1	-4.36931	1.25e-05	0	NO	YES		NO	1
209795_at	L07555	CD69	CD69 molecule	CD69	CD69	604.589	1550.12	299.185	823.417	0.494857	-4.18035	2.91e-05	4	0	1	-4.36931	1.25e-05	0	NO	YES		NO	1	1	1
205049_s_at	NM_001783	CD79A	CD79a molecule, immunoglobulin-associated alpha	CD79A	CD79A	177.396	500.527	373	1333.9	2.10264	-3.53167	0.000412937	7	0	1	-4.36931	1.25e-05	0.004	YES	YES		YES	1
205627_at	NM_001785	CDA	cytidine deaminase	CDA	CDA	39.8407	197.92	216.137	2353.08	5.42503	-2.16225	0.0305989	11	0	1	-4.36931	1.25e-05	0.044	YES	YES		NO	1		1
221015_s_at	NM_030911	CDADC1	cytidine and dCMP deaminase domain containing 1	CDADC1	CDADC1	100.37	265.493	46.3741	164.119	0.46203	-3.89205	9.94e-05	4	0	1	-4.36931	1.25e-05	0	NO	YES		NO	1
204695_at	AI343459	CDC25A	cell division cycle 25 homolog A (S. pombe)	CDC25A	CDC25A	17.4593	58.96	41.437	173.78	2.37336	-3.96412	7.37e-05	3	0	1	-4.36931	1.25e-05	0	YES	YES		YES	1
204696_s_at	NM_001789	CDC25A	cell division cycle 25 homolog A (S. pombe)	CDC25A	CDC25A	80.2556	235.403	78.6074	242.455	0.979464	-0.1922	0.847586	12	12	0.56	-0.254299	0.799265	0.684	NO	YES		YES
205167_s_at	NM_001790	CDC25C	cell division cycle 25 homolog C (S. pombe)	CDC25C	CDC25C	49	154.394	144.463	487.181	2.94822	-4.1323	3.59e-05	4	0	1	-4.36931	1.25e-05	0	YES	YES		YES	1	1	1
217010_s_at	AF277724	CDC25C	cell division cycle 25 homolog C (S. pombe)	CDC25C	CDC25C	57.8704	180.585	73.3667	280.291	1.26778	-1.10515	0.269095	13	9	0.67	-2.35804	0.0183716	0.468	YES	YES		YES
203967_at	U77949	CDC6	cell division cycle 6 homolog (S. cerevisiae)	CDC6	CDC6	42.8	178.825	124.881	576.195	2.91779	-3.96412	7.37e-05	3	0	1	-4.36931	1.25e-05	0	YES	YES		YES	1	1	1
203968_s_at	NM_001254	CDC6	cell division cycle 6 homolog (S. cerevisiae)	CDC6	CDC6	95.1963	256.625	203.767	600.734	2.14049	-4.15632	3.23e-05	3	0	1	-4.36931	1.25e-05	0	YES	YES		YES	1
221520_s_at	BC001651	CDCA8	cell division cycle associated 8	CDCA8	CDCA8	32.1556	87.612	164.848	968.242	5.12658	-3.57973	0.000343956	6	0	1	-4.36931	1.25e-05	0.004	YES	YES		YES	1
201131_s_at	NM_004360	CDH1	cadherin 1, type 1, E-cadherin (epithelial)	CDH1	CDH1	1923.53	2742.18	4754.82	10219.5	2.47192	-4.25242	2.11e-05	4	0	1	-4.36931	1.25e-05	0	YES	YES		YES	1
201130_s_at	L08599	CDH1	cadherin 1, type 1, E-cadherin (epithelial)	CDH1	CDH1	73.6667	286.412	177.093	1043.35	2.40397	-2.9791	0.00289096	6	1	0.96	-4.29996	1.71e-05	0.008	YES	YES		YES		1	1
201938_at	NM_004642	CDK2AP1	CDK2-associated protein 1	CDK2AP1	CDK2AP1	2445.49	2428.24	3296.94	4985.79	1.34817	-3.5557	0.000376974	6	0	1	-4.36931	1.25e-05	0.004	YES	YES		NO	1	1	1
202246_s_at	NM_000075	CDK4	cyclin-dependent kinase 4	CDK4	CDK4	1100.06	800.406	2346.2	11514.9	2.1328	-4.27645	1.9e-05	1	0	1	-4.36931	1.25e-05	0	YES	YES		NO	1	1	1
204247_s_at	NM_004935	CDK5	cyclin-dependent kinase 5	CDK5	CDK5	150.715	386.468	344.059	1221.19	2.28285	-3.72387	0.000196188	4	0	1	-4.36931	1.25e-05	0	YES	YES		NO	1
218315_s_at	NM_016408	CDK5RAP1	CDK5 regulatory subunit associated protein 1	CDK5RAP1	CDK5RAP1	506.685	582.763	732.485	1269.7	1.44564	-3.50765	0.000452084	5	0	1	-4.36931	1.25e-05	0	YES	YES		NO	1
209112_at	BC001971	CDKN1B	cyclin-dependent kinase inhibitor 1B (p27, Kip1)	CDKN1B	CDKN1B	1171.03	1891.64	811.156	1461.83	0.692686	-3.6518	0.000260409	8	0	1	-4.36931	1.25e-05	0.004	NO	YES		NO	1	1	1
209644_x_at	U38945	CDKN2A	cyclin-dependent kinase inhibitor 2A (melanoma, p16, inhibits CDK4)	CDKN2A	CDKN2A	247.57	538.429	805.033	8032.02	3.25174	-3.72387	0.000196188	6	0	1	-4.36931	1.25e-05	0	YES	YES		YES	1
207039_at	NM_000077	CDKN2A	cyclin-dependent kinase inhibitor 2A (melanoma, p16, inhibits CDK4)	CDKN2A	CDKN2A	103.478	310.869	293.552	2171.86	2.83686	-3.02715	0.00246871	6	1	0.96	-4.3462	1.39e-05	0.044	YES	YES		YES			1
211156_at	AF115544	CDKN2A	cyclin-dependent kinase inhibitor 2A (melanoma, p16, inhibits CDK4)	CDKN2A	CDKN2A	36.4074	198.875	61.5593	425.64	1.69084	-2.35445	0.0185501	7	2	0.93	-3.76824	0.000164399	0.204	YES	YES		YES
209832_s_at	AF321125	CDT1	chromatin licensing and DNA replication factor 1	CDT1	CDT1	48.9667	177.367	150.233	546.402	3.06807	-4.2284	2.35e-05	3	0	1	-4.36931	1.25e-05	0	YES	YES		YES	1	1	1
212010_s_at	AK025647	CDV3	CDV3 homolog (mouse)	CDV3	CDV3	2091.49	2245.89	1551.35	1949.42	0.741743	-4.5167	6.28e-06	1	0	1	-4.36931	1.25e-05	0	NO	YES		NO	1	1	1
213554_s_at	AI928407	CDV3	CDV3 homolog (mouse)	CDV3	CDV3	340.315	438.16	430.1	1053.66	1.26383	-2.06615	0.0388143	8	3	0.89	-4.04566	5.22e-05	0.16	YES	YES		NO
213548_s_at	BG257762	CDV3	CDV3 homolog (mouse)	CDV3	CDV3	136.993	629.111	94.8926	558.095	0.692684	-1.36942	0.170866	10	8	0.7	-2.65858	0.00784713	0.24	NO	YES		NO
209498_at	X16354	CEACAM1	carcinoembryonic antigen-related cell adhesion molecule 1 (biliary glycoprotein)	CEACAM1	CEACAM1	283.515	440.442	1190.79	9890.57	4.20011	-4.2284	2.35e-05	4	0	1	-4.36931	1.25e-05	0	YES	YES		NO	1	1	1
211889_x_at	D12502	CEACAM1	carcinoembryonic antigen-related cell adhesion molecule 1 (biliary glycoprotein)	CEACAM1	CEACAM1	119.944	291.853	360.907	3214.96	3.00895	-3.72387	0.000196188	4	0	1	-4.36931	1.25e-05	0	YES	YES		NO	1	1	1
206576_s_at	NM_001712	CEACAM1	carcinoembryonic antigen-related cell adhesion molecule 1 (biliary glycoprotein)	CEACAM1	CEACAM1	120.848	237.008	308.919	2149.03	2.55625	-3.7479	0.000178321	7	0	1	-4.36931	1.25e-05	0	YES	YES		NO	1
211883_x_at	M76742	CEACAM1	carcinoembryonic antigen-related cell adhesion molecule 1 (biliary glycoprotein)	CEACAM1	CEACAM1	307.163	812.514	668.53	3981.51	2.17647	-3.09922	0.00194028	6	1	0.96	-4.3462	1.39e-05	0	YES	YES		NO
210610_at	M69176	CEACAM1	carcinoembryonic antigen-related cell adhesion molecule 1 (biliary glycoprotein)	CEACAM1	CEACAM1	121.552	468.447	163.919	611.906	1.34855	-1.6337	0.102322	10	6	0.78	-2.93599	0.0033248	0.176	YES	YES		NO
216605_s_at	AC005626	CEACAM21	carcinoembryonic antigen-related cell adhesion molecule 21	CEACAM21	CEACAM21	99.1222	391.07	45.1741	194.609	0.455741	-3.33947	0.000839369	7	0	1	-4.36931	1.25e-05	0.004	NO	YES		NO	1	1	1
214907_at	BF110434	CEACAM21	carcinoembryonic antigen-related cell adhesion molecule 21	CEACAM21	CEACAM21	264.581	537.374	191.489	515.161	0.723743	-2.23432	0.0254617	8	5	0.81	-3.65265	0.000259543	0	NO	YES		NO
201884_at	NM_004363	CEACAM5	carcinoembryonic antigen-related cell adhesion molecule 5	CEACAM5	CEACAM5	728.919	3587.05	8423.94	51171.6	11.5568	-3.79595	0.000147079	6	0	1	-4.36931	1.25e-05	0.004	YES	YES		YES	1	1	1
217291_at	Z21818	CEACAM5	carcinoembryonic antigen-related cell adhesion molecule 5	CEACAM5	CEACAM5	112.137	344.307	126.581	407.425	1.12881	-0.961	0.336552	11	7	0.74	-1.68762	0.0914844	0.68	YES	YES		YES
211657_at	M18728	CEACAM6	carcinoembryonic antigen-related cell adhesion molecule 6 (non-specific cross reacting antigen)	CEACAM6	CEACAM6	6714.89	12006.1	13787.4	40965.7	2.05325	-3.48362	0.000494672	7	0	1	-4.36931	1.25e-05	0	YES	YES		YES	1	1	1
203757_s_at	BC005008	CEACAM6	carcinoembryonic antigen-related cell adhesion molecule 6 (non-specific cross reacting antigen)	CEACAM6	CEACAM6	4497.42	7320.59	12419.8	47902.9	2.76154	-3.7479	0.000178321	6	0	1	-4.36931	1.25e-05	0.004	YES	YES		YES	1	1	1
204962_s_at	NM_001809	CENPA	centromere protein A	CENPA	CENPA	69.9037	204.925	215.507	764.799	3.08292	-3.91607	9e-05	4	0	1	-4.36931	1.25e-05	0	YES	YES		YES	1
210821_x_at	BC002703	CENPA	centromere protein A	CENPA	CENPA	247.485	526.838	326.093	774.483	1.31762	-2.25835	0.0239239	8	4	0.85	-3.65265	0.000259543	0.036	YES	YES		YES
219555_s_at	NM_018455	CENPN	centromere protein N	CENPN	CENPN	24.6037	103.461	164.578	1146.14	6.68915	-3.29142	0.000996812	7	0	1	-4.36931	1.25e-05	0.004	YES	YES		NO	1	1	1
222118_at	AK023669	CENPN	centromere protein N	CENPN	CENPN	60.3852	234.431	78.4074	234.952	1.29845	-1.89797	0.0576994	6	5	0.81	-2.24245	0.0249321	0.1	YES	YES		NO
209495_at	AF022655	CEP250	centrosomal protein 250kDa	CEP250	CEP250	346.433	514.473	612.307	1524.2	1.76746	-3.79595	0.000147079	5	0	1	-4.36931	1.25e-05	0	YES	YES		NO	1	1	1
210894_s_at	BC001433	CEP250	centrosomal protein 250kDa	CEP250	CEP250	130.556	328.699	138.815	412.931	1.06326	-0.72075	0.471063	13	12	0.56	-1.04031	0.298194	0.712	YES	YES		NO
219531_at	NM_018140	CEP72	centrosomal protein 72kDa	CEP72	CEP72	67.037	230.194	154.752	630.448	2.30845	-3.31545	0.000914957	6	0	1	-4.36931	1.25e-05	0	YES	YES		YES	1	1	1
207209_at	NM_004066	CETN1	centrin, EF-hand protein, 1	CETN1	CETN1	139.837	337.607	227.252	564.963	1.62512	-3.12325	0.00178866	8	0	1	-4.36931	1.25e-05	0	YES	YES		NO	1	1	1
206380_s_at	NM_002621	CFP	complement factor properdin	CFP	CFP	66.7815	388.381	13.0778	31.5494	0.195829	-4.1323	3.59e-05	4	0	1	-4.36931	1.25e-05	0	NO	YES		NO	1	1	1
214426_x_at	BF062223	CHAF1A	chromatin assembly factor 1, subunit A (p150)	CHAF1A	CHAF1A	219.715	393.19	367.711	878.256	1.67358	-3.86802	0.00010972	5	0	1	-4.36931	1.25e-05	0	YES	YES		YES	1
203976_s_at	NM_005483	CHAF1A	chromatin assembly factor 1, subunit A (p150)	CHAF1A	CHAF1A	27.4741	132.577	61.4815	320.682	2.2378	-2.76287	0.00572947	5	2	0.93	-4.25372	2.1e-05	0.012	YES	YES		YES
203975_s_at	BF000239	CHAF1A	chromatin assembly factor 1, subunit A (p150)	CHAF1A	CHAF1A	100.915	401.047	157.859	553.931	1.56428	-2.45055	0.0142638	8	3	0.89	-3.93007	8.49e-05	0.012	YES	YES		YES
217720_at	NM_016139	CHCHD2	coiled-coil-helix-coiled-coil-helix domain containing 2	CHCHD2	CHCHD2	6915.29	10204.6	11811.1	39694.4	1.70797	-3.79595	0.000147079	7	0	1	-4.36931	1.25e-05	0.02	YES	YES		NO	1
212539_at	AI422099	CHD1L	chromodomain helicase DNA binding protein 1-like	CHD1L	CHD1L	1110.82	1571.56	1754.77	3227.36	1.5797	-4.10827	3.99e-05	4	0	1	-4.36931	1.25e-05	0	YES	YES		NO	1
207645_s_at	NM_004284	CHD1L	chromodomain helicase DNA binding protein 1-like	CHD1L	CHD1L	44.2185	161.329	96.4259	570.907	2.18067	-2.16225	0.0305989	8	3	0.89	-4.0919	4.28e-05	0.052	YES	YES		NO
212616_at	BF668950	CHD9	chromodomain helicase DNA binding protein 9	CHD9	CHD9	1565.95	3194.53	1074.49	2223.11	0.686155	-4.18035	2.91e-05	2	0	1	-4.36931	1.25e-05	0.004	NO	YES		NO	1	1	1
212615_at	AI742305	CHD9	chromodomain helicase DNA binding protein 9	CHD9	CHD9	398.915	746.884	283.407	648.805	0.710446	-3.41155	0.000645947	5	2	0.93	-4.29996	1.71e-05	0	NO	YES		NO
220586_at	NM_025134	CHD9	chromodomain helicase DNA binding protein 9	CHD9	CHD9	40.4	218.774	41.4074	168.783	1.02494	-0.91295	0.361269	11	11	0.59	-0.970959	0.331569	0.692	YES	YES		NO
210416_s_at	BC004207	CHEK2	CHK2 checkpoint homolog (S. pombe)	CHEK2	CHEK2	183.348	360.984	307.756	661.201	1.67853	-3.81997	0.000133465	2	0	1	-4.36931	1.25e-05	0	YES	YES		NO	1
203066_at	NM_014863	CHST15	B cell RAG associated protein	CHST15	GALNAC4S-6ST	711.826	1142.29	1130.33	2430.77	1.58793	-3.5557	0.000376974	7	0	1	-4.36931	1.25e-05	0.004	YES	YES		NO	1
201953_at	NM_006384	CIB1	calcium and integrin binding 1 (calmyrin)	CIB1	CIB1	1542.77	1785.5	2203.97	3877.74	1.42858	-3.9401	8.14e-05	5	0	1	-4.36931	1.25e-05	0.004	YES	YES		NO	1	1	1
206227_at	NM_003613	CILP	cartilage intermediate layer protein, nucleotide pyrophosphohydrolase	CILP	CILP	329.259	472.881	782.833	3356.71	2.37756	-3.43558	0.000591298	5	0	1	-4.36931	1.25e-05	0	YES	YES		NO	1
200810_s_at	NM_001280	CIRBP	cold inducible RNA binding protein	CIRBP	CIRBP	3711.65	6399.32	2283.64	5830.54	0.615263	-3.9401	8.14e-05	5	0	1	-4.36931	1.25e-05	0	NO	YES		NO	1	1	1
200811_at	NM_001280	CIRBP	cold inducible RNA binding protein	CIRBP	CIRBP	2918.47	3658.84	2204.41	4048.42	0.755331	-3.62777	0.000285874	5	1	0.96	-4.3462	1.39e-05	0	NO	YES		NO
218597_s_at	NM_018464	CISD1	zinc finger, CDGSH-type domain 1	CISD1	C10orf70	309.711	302.472	505.137	931.187	1.63099	-3.96412	7.37e-05	4	0	1	-4.36931	1.25e-05	0	YES	YES		NO	1
212801_at	AI861788	CIT	citron (rho-interacting, serine/threonine kinase 21)	CIT	CIT	623.167	911.58	1479.2	7460.88	2.37369	-3.1713	0.00151758	7	0	1	-4.36931	1.25e-05	0.008	YES	YES		YES	1
218252_at	NM_018204	CKAP2	cytoskeleton associated protein 2	CKAP2	CKAP2	174.97	200.346	313.285	784.582	1.7905	-3.7479	0.000178321	6	0	1	-4.36931	1.25e-05	0	YES	YES		YES	1
200998_s_at	AW029619	CKAP4	cytoskeleton-associated protein 4	CKAP4	CKAP4	636.463	1704.85	1079.93	2656.06	1.69677	-4.06023	4.9e-05	3	0	1	-4.36931	1.25e-05	0	YES	YES		YES	1
200999_s_at	NM_006825	CKAP4	cytoskeleton-associated protein 4	CKAP4	CKAP4	1307.23	2164.56	2242.86	5097.46	1.71573	-4.20437	2.62e-05	3	0	1	-4.36931	1.25e-05	0	YES	YES		YES	1	1	1
212832_s_at	AI143124	CKAP5	cytoskeleton associated protein 5	CKAP5	CKAP5	497.719	478.314	734.97	1394.69	1.47668	-4.39657	1.1e-05	2	0	1	-4.36931	1.25e-05	0	YES	YES		YES	1	1	1
201897_s_at	NM_001826	CKS1B	CDC28 protein kinase regulatory subunit 1B	CKS1B	CKS1B	476.707	551.656	1290.56	5156.08	2.70723	-4.37255	1.23e-05	2	0	1	-4.36931	1.25e-05	0	YES	YES		YES	1	1	1
204170_s_at	NM_001827	CKS2	CDC28 protein kinase regulatory subunit 2	CKS2	CKS2	373.793	714.216	956.026	3509.17	2.55764	-3.98815	6.66e-05	4	0	1	-4.36931	1.25e-05	0	YES	YES		YES	1	1	1
212308_at	AL137636	CLASP2	cytoplasmic linker associated protein 2	CLASP2	CLASP2	158.589	206.477	86.7926	210.396	0.54728	-4.18035	2.91e-05	2	0	1	-4.36931	1.25e-05	0	NO	YES		NO	1	1	1
212309_at	AV725315	CLASP2	cytoplasmic linker associated protein 2	CLASP2	CLASP2	330.374	617.827	204.204	572.121	0.618098	-3.50765	0.000452084	5	1	0.96	-4.29996	1.71e-05	0	NO	YES		NO
212306_at	AI741784	CLASP2	cytoplasmic linker associated protein 2	CLASP2	CLASP2	474.711	834.528	314.937	757.665	0.663429	-3.31545	0.000914957	7	3	0.89	-4.18437	2.86e-05	0	NO	YES		NO
214769_at	AF052117	CLCN4	Clone 23809 mRNA sequence	CLCN4	CLCN4	98.2407	280.547	33.9074	202.314	0.345146	-3.62777	0.000285874	6	0	1	-4.36931	1.25e-05	0	NO	YES		NO	1
217556_at	W26966	CLCN4	Clone 23809 mRNA sequence	CLCN4	CLCN4	74.4222	222.638	62.937	310.566	0.845675	-0.8649	0.387094	11	8	0.7	-1.6645	0.0960124	0.116	NO	YES		NO
205149_s_at	NM_001830	CLCN4	chloride channel 4	CLCN4	CLCN4	47.363	118.167	43.7926	151.314	0.924617	-1.0571	0.290466	8	8	0.7	-1.68762	0.0914844	0.196	NO	YES		NO
205148_s_at	AA071195	CLCN4	chloride channel 4	CLCN4	CLCN4	89.0185	249.507	76.3889	308.537	0.858124	-1.10515	0.269095	10	8	0.7	-1.68762	0.0914844	0.224	NO	YES		NO
38069_at	Z67743	CLCN7	chloride channel 7	CLCN7	CLCN7	527.389	1098.37	1281.63	3750.51	2.43015	-4.20437	2.62e-05	1	0	1	-4.36931	1.25e-05	0	YES	YES		NO	1
209235_at	AL031600	CLCN7	chloride channel 7	CLCN7	CLCN7	209.637	721.389	465.604	1809.56	2.221	-3.12325	0.00178866	5	1	0.96	-4.32308	1.54e-05	0	YES	YES		NO		1	1
221961_at	AW190208	CLCN7	chloride channel 7	CLCN7	CLCN7	159.6	387.16	157.844	575.523	0.989	-0.408425	0.682962	11	11	0.59	-0.462361	0.643822	0.68	NO	YES		NO
201428_at	NM_001305	CLDN4	claudin 4	CLDN4	CLDN4	519.489	825.961	1168.42	3558.2	2.24918	-4.0362	5.43e-05	4	0	1	-4.36931	1.25e-05	0	YES	YES		YES	1	1	1
202790_at	NM_001307	CLDN7	claudin 7	CLDN7	CLDN7	731.993	1394.75	1274.79	3762.59	1.74154	-3.53167	0.000412937	6	0	1	-4.36931	1.25e-05	0	YES	YES		YES	1	1	1
219761_at	NM_016511	CLEC1A	C-type lectin domain family 1, member A	CLEC1A	CLEC1A	434.207	871.849	239.9	701.193	0.552501	-4.1323	3.59e-05	3	0	1	-4.36931	1.25e-05	0	NO	YES		NO	1	1	1
205830_at	NM_004362	CLGN	calmegin	CLGN	CLGN	34.5889	130.029	83.6481	627.538	2.41835	-3.14727	0.001648	7	0	1	-4.36931	1.25e-05	0.004	YES	YES		NO	1	1	1
214683_s_at	AI251890	CLK1	CDC-like kinase 1	CLK1	CLK1	755.122	1633.5	508.13	1423.09	0.67291	-3.79595	0.000147079	5	0	1	-4.36931	1.25e-05	0.004	NO	YES		NO	1	1	1
218161_s_at	NM_017882	CLN6	ceroid-lipofuscinosis, neuronal 6, late infantile, variant	CLN6	CLN6	80.9593	228.519	139.659	376.326	1.72506	-3.57973	0.000343956	6	0	1	-4.36931	1.25e-05	0	YES	YES		NO	1	1	1
209143_s_at	AF005422	CLNS1A	chloride channel, nucleotide-sensitive, 1A	CLNS1A	CLNS1A	950.033	1469.83	1449.45	3247.25	1.52569	-3.3635	0.000769609	5	0	1	-4.36931	1.25e-05	0	YES	YES		NO	1
201561_s_at	NM_014944	CLSTN1	calsyntenin 1	CLSTN1	CLSTN1	1224.67	1190.41	1638.64	2743.6	1.33802	-3.7479	0.000178321	7	0	1	-4.36931	1.25e-05	0	YES	YES		NO	1	1	1
200614_at	NM_004859	CLTC	clathrin, heavy chain (Hc)	CLTC	CLTC	5726.54	4032.84	8138.75	12452.9	1.42123	-4.0362	5.43e-05	4	0	1	-4.36931	1.25e-05	0	YES	YES		NO	1	1	1
206158_s_at	NM_003418	CNBP	CCHC-type zinc finger, nucleic acid binding protein	CNBP	CNBP	3767.63	2725.94	2847.6	4706.58	0.755807	-3.98815	6.66e-05	4	0	1	-4.36931	1.25e-05	0.004	NO	YES		NO	1
218728_s_at	NM_014184	CNIH4	cornichon homolog 4 (Drosophila)	CNIH4	CNIH4	485.1	489.879	841.819	2458.25	1.73535	-3.79595	0.000147079	5	0	1	-4.36931	1.25e-05	0	YES	YES		NO	1	1	1
201605_x_at	NM_004368	CNN2	calponin 2	CNN2	CNN2	1160.25	2570.45	1490.21	2982.96	1.28439	-4.01218	6.02e-05	5	0	1	-4.36931	1.25e-05	0.016	YES	YES		NO	1
208912_s_at	BC001362	CNP	2',3'-cyclic nucleotide 3' phosphodiesterase	CNP	CNP	788.47	1220.71	1239.42	5111.54	1.57193	-3.98815	6.66e-05	4	0	1	-4.36931	1.25e-05	0	YES	YES		NO	1
201913_s_at	NM_025233	COASY	Coenzyme A synthase	COASY	COASY	824.163	1069.32	1301.55	2649.82	1.57924	-4.01218	6.02e-05	5	0	1	-4.36931	1.25e-05	0	YES	YES		NO	1
205229_s_at	AA669336	COCH	coagulation factor C homolog, cochlin (Limulus polyphemus)	COCH	COCH	56.237	174.296	160.607	854.029	2.8559	-2.883	0.00393908	8	0	1	-4.36931	1.25e-05	0.004	YES	YES		NO	1	1	1
203630_s_at	NM_006348	COG5	component of oligomeric golgi complex 5	COG5	COG5	442.919	645.382	593.056	1354.85	1.33897	-3.19532	0.00139673	6	0	1	-4.36931	1.25e-05	0.004	YES	YES		NO	1	1	1
203629_s_at	AU152134	COG5	component of oligomeric golgi complex 5	COG5	COG5	176.585	206.094	217.419	622.333	1.23124	-1.27332	0.202903	10	6	0.78	-3.5833	0.00033928	0.232	YES	YES		NO
204636_at	NM_000494	COL17A1	collagen, type XVII, alpha 1	COL17A1	COL17A1	20.0111	84.0199	168.956	2016.57	8.44309	-3.5557	0.000376974	5	0	1	-4.36931	1.25e-05	0	YES	YES		NO	1	1	1
209081_s_at	NM_030582	COL18A1	collagen, type XVIII, alpha 1	COL18A1	COL18A1	565.804	1210.11	1262.51	4327.26	2.23135	-3.57973	0.000343956	6	0	1	-4.36931	1.25e-05	0	YES	YES		NO	1	1	1
209082_s_at	AF018081	COL18A1	collagen, type XVIII, alpha 1	COL18A1	COL18A1	699.867	1600.29	1266.76	3992.14	1.81001	-3.12325	0.00178866	6	2	0.93	-4.27684	1.9e-05	0.004	YES	YES		NO		1	1
221730_at	NM_000393	COL5A2	collagen, type V, alpha 2	COL5A2	COL5A2	307.011	884.961	974.444	3760.52	3.17397	-4.06023	4.9e-05	3	0	1	-4.36931	1.25e-05	0	YES	YES		NO	1	1	1
221729_at	AL575735	COL5A2	collagen, type V, alpha 2	COL5A2	COL5A2	900.604	2426.69	2697.43	8614.51	2.99513	-4.10827	3.99e-05	3	0	1	-4.36931	1.25e-05	0	YES	YES		NO	1
217312_s_at	L23982	COL7A1	collagen, type VII, alpha 1 (epidermolysis bullosa, dystrophic, dominant and recessive)	COL7A1	COL7A1	109.004	491.487	466.007	5388.96	4.27515	-3.02715	0.00246871	6	0	1	-4.36931	1.25e-05	0.004	YES	YES		NO	1
204136_at	NM_000094	COL7A1	collagen, type VII, alpha 1 (epidermolysis bullosa, dystrophic, dominant and recessive)	COL7A1	COL7A1	128.819	542.811	517.267	6058.92	4.01547	-3.4596	0.000540979	7	0	1	-4.36931	1.25e-05	0.008	YES	YES		NO	1
208684_at	U24105	COPA	coatomer protein complex, subunit alpha	COPA	COPA	1627.16	2446.97	2530.77	5166.6	1.55533	-3.53167	0.000412937	6	0	1	-4.36931	1.25e-05	0	YES	YES		NO	1
214336_s_at	AI621079	COPA	coatomer protein complex, subunit alpha	COPA	COPA	100.9	235.741	126.259	253.46	1.25133	-2.81093	0.00493993	5	3	0.89	-3.62954	0.000283931	0.028	YES	YES		NO
201358_s_at	NM_016451	COPB1	coatomer protein complex, subunit beta 1	COPB1	COPB	3348.58	3885.58	4224.21	4914.65	1.26149	-3.72387	0.000196188	6	0	1	-4.36931	1.25e-05	0	YES	YES		NO	1
201359_at	NM_016451	COPB1	coatomer protein complex, subunit beta 1	COPB1	COPB	1548.3	1705.19	1981.7	3845.7	1.27992	-2.57067	0.0101501	7	3	0.89	-4.04566	5.22e-05	0.02	YES	YES		NO
201098_at	NM_004766	COPB2	coatomer protein complex, subunit beta 2 (beta prime)	COPB2	COPB2	892.063	667.149	1460.33	3484.5	1.63703	-4.15632	3.23e-05	4	0	1	-4.36931	1.25e-05	0	YES	YES		NO	1	1	1
217749_at	NM_016128	COPG	coatomer protein complex, subunit gamma	COPG	COPG	621.322	745.114	1082.56	2537.45	1.74234	-4.10827	3.99e-05	3	0	1	-4.36931	1.25e-05	0	YES	YES		NO	1	1	1
201405_s_at	NM_006833	COPS6	COP9 constitutive photomorphogenic homolog subunit 6 (Arabidopsis)	COPS6	COPS6	1230.97	1112	1829.69	3861.04	1.48637	-4.46865	7.87e-06	1	0	1	-4.36931	1.25e-05	0	YES	YES		YES	1
213504_at	W63732	COPS6	COP9 constitutive photomorphogenic homolog subunit 6 (Arabidopsis)	COPS6	COPS6	596.737	714.841	752.481	1198.77	1.26099	-2.95508	0.00312593	7	2	0.93	-4.13813	3.5e-05	0.004	YES	YES		YES
212228_s_at	AC004382	COQ9	coenzyme Q9 homolog (S. cerevisiae)	COQ9	COQ9	682.8	963.515	1033	2469.27	1.51289	-3.4596	0.000540979	6	0	1	-4.36931	1.25e-05	0	YES	YES		NO	1	1	1
64486_at	AI341234	CORO1B	coronin, actin binding protein, 1B	CORO1B	CORO1B	1444.24	1486.14	2181.39	5221.01	1.51041	-4.08425	4.42e-05	5	0	1	-4.36931	1.25e-05	0	YES	YES		NO	1	1	1
221754_s_at	AI341234	CORO1B	coronin, actin binding protein, 1B	CORO1B	CORO1B	140.9	483.865	274.319	944.79	1.9469	-3.3635	0.000769609	7	1	0.96	-4.3462	1.39e-05	0	YES	YES		NO		1	1
221059_s_at	NM_021615	COTL1	coactosin-like 1 (Dictyostelium)	COTL1	CHST6	1548.5	3226.73	1136.81	2570.27	0.734133	-2.883	0.00393908	7	0	1	-4.36931	1.25e-05	0	NO	YES		NO	1	1	1
204846_at	NM_000096	CP	ceruloplasmin (ferroxidase)	CP	CP	180.644	701.615	1665.81	11522	9.22149	-3.89205	9.94e-05	5	0	1	-4.36931	1.25e-05	0	YES	YES		YES	1	1	1
214282_at	AA191647	CP	Primary hepatoblastoma cDNA, clone:HMFN1050, full insert sequence	CP	CP	35.1296	226.877	117.222	664.921	3.33685	-3.31545	0.000914957	5	1	0.96	-4.25372	2.1e-05	0	YES	YES		YES		1	1
201941_at	BE349147	CPD	carboxypeptidase D	CPD	CPD	1043.56	1139.04	2398.49	10629.2	2.29837	-3.50765	0.000452084	5	0	1	-4.36931	1.25e-05	0	YES	YES		NO	1	1	1
201943_s_at	NM_001304	CPD	carboxypeptidase D	CPD	CPD	252.911	440.433	672.27	4323.8	2.65813	-3.43558	0.000591298	6	0	1	-4.36931	1.25e-05	0.004	YES	YES		NO	1	1	1
201942_s_at	D85390	CPD	carboxypeptidase D	CPD	CPD	65.637	251.485	280.896	2485.03	4.27954	-2.9791	0.00289096	8	0	1	-4.36931	1.25e-05	0.012	YES	YES		NO	1		1
201940_at	AA897514	CPD	carboxypeptidase D	CPD	CPD	490.481	617.843	939.907	5129.9	1.9163	-1.99407	0.0461439	10	1	0.96	-4.3462	1.39e-05	0.068	YES	YES		NO
219707_at	NM_014427	CPNE7	copine VII	CPNE7	CPNE7	237.593	468.563	404.219	1141.26	1.70131	-3.86802	0.00010972	4	0	1	-4.36931	1.25e-05	0.004	YES	YES		NO	1	1	1
204172_at	NM_000097	CPOX	coproporphyrinogen oxidase	CPOX	CPOX	205.93	299.084	318.656	607.668	1.5474	-3.62777	0.000285874	5	0	1	-4.36931	1.25e-05	0	YES	YES		NO	1	1	1
211062_s_at	BC006393	CPZ	carboxypeptidase Z	CPZ	CPZ	33.3148	90.6518	150.1	774.934	4.5055	-3.69985	0.000215727	5	0	1	-4.36931	1.25e-05	0	YES	YES		NO	1
213498_at	BG328407	CREB3L1	cAMP responsive element binding protein 3-like 1	CREB3L1	CREB3L1	71.4185	184.446	132.956	407.463	1.86164	-3.57973	0.000343956	7	0	1	-4.36931	1.25e-05	0	YES	YES		YES	1
213059_at	AF055009	CREB3L1	cAMP responsive element binding protein 3-like 1	CREB3L1	CREB3L1	807.393	1407.79	1387.35	3760.38	1.71831	-3.12325	0.00178866	6	2	0.93	-4.18437	2.86e-05	0.004	YES	YES		YES		1	1
201989_s_at	AL529409	CREBL2	cAMP responsive element binding protein-like 2	CREBL2	CREBL2	1436.99	1571.88	988.1	1680.46	0.687618	-4.20437	2.62e-05	4	0	1	-4.36931	1.25e-05	0	NO	YES		NO	1
201990_s_at	NM_001310	CREBL2	cAMP responsive element binding protein-like 2	CREBL2	CREBL2	736.27	821.113	434.056	1127.85	0.589533	-4.1323	3.59e-05	2	1	0.96	-4.3462	1.39e-05	0	NO	YES		NO
201988_s_at	BF438056	CREBL2	cAMP responsive element binding protein-like 2	CREBL2	CREBL2	582.43	996.471	458.696	869.234	0.787557	-2.28237	0.0224672	8	5	0.81	-3.86072	0.000113055	0.004	NO	YES		NO
209967_s_at	D14826	CREM	cAMP responsive element modulator	CREM	CREM	489.515	2104.98	234.115	846.993	0.478259	-3.96412	7.37e-05	5	0	1	-4.36931	1.25e-05	0.004	NO	YES		NO	1	1	1
214508_x_at	U44836	CREM	cAMP responsive element modulator	CREM	CREM	496.704	1004.81	366.663	825.899	0.738193	-3.19532	0.00139673	5	1	0.96	-4.3462	1.39e-05	0.004	NO	YES		NO
207630_s_at	NM_001881	CREM	cAMP responsive element modulator	CREM	CREM	676.989	1663.85	494.856	820.176	0.730966	-3.05117	0.00227948	6	2	0.93	-4.27684	1.9e-05	0.02	NO	YES		NO			1
210171_s_at	S68134	CREM	cAMP responsive element modulator	CREM	CREM	12.3185	49.2557	17.8148	81.4172	1.44618	-1.27332	0.202903	11	6	0.78	-2.75105	0.00594046	0.292	YES	YES		NO
221541_at	AL136861	CRISPLD2	cysteine-rich secretory protein LCCL domain containing 2	CRISPLD2	CRISPLD2	3537.88	10071.2	1662.5	6229.89	0.469914	-3.77192	0.000161993	4	0	1	-4.36931	1.25e-05	0	NO	YES		NO	1	1	1
206315_at	NM_004750	CRLF1	cytokine receptor-like factor 1	CRLF1	CRLF1	53.5074	433.581	530.063	6231.99	9.90635	-3.2674	0.0010854	6	0	1	-4.36931	1.25e-05	0	YES	YES		NO	1	1	1
221204_s_at	NM_018058	CRTAC1	cartilage acidic protein 1	CRTAC1	CRTAC1	883.722	1786.01	463.733	1623.69	0.52475	-3.72387	0.000196188	4	0	1	-4.36931	1.25e-05	0	NO	YES		NO	1	1	1
201380_at	NM_006371	CRTAP	cartilage associated protein	CRTAP	CRTAP	611.13	612.17	459.363	636.387	0.751662	-3.7479	0.000178321	4	0	1	-4.36931	1.25e-05	0	NO	YES		NO	1	1	1
218648_at	NM_022769	CRTC3	CREB regulated transcription coactivator 3	CRTC3	CRTC3	2325.36	2299.36	1716.9	1961.09	0.738338	-4.37255	1.23e-05	3	0	1	-4.36931	1.25e-05	0	NO	YES		NO	1	1	1
212695_at	AB014558	CRY2	cryptochrome 2 (photolyase-like)	CRY2	CRY2	451.115	925.225	202.867	961.098	0.449701	-3.98815	6.66e-05	2	0	1	-4.36931	1.25e-05	0	NO	YES		NO	1	1	1
201160_s_at	AL556190	CSDA	cold shock domain protein A	CSDA	CSDA	5225.37	9046.21	3345.59	6992.42	0.640258	-4.01218	6.02e-05	5	0	1	-4.36931	1.25e-05	0	NO	YES		YES	1	1	1
210766_s_at	AF053640	CSE1L	CSE1 chromosome segregation 1-like (yeast)	CSE1L	CSE1L	602.104	971.022	1028.49	2574.59	1.70817	-4.18035	2.91e-05	4	0	1	-4.36931	1.25e-05	0	YES	YES		YES	1
201112_s_at	NM_001316	CSE1L	CSE1 chromosome segregation 1-like (yeast)	CSE1L	CSE1L	969.17	568.873	1449.26	3448.87	1.49536	-3.3635	0.000769609	6	0	1	-4.36931	1.25e-05	0.004	YES	YES		YES	1
210765_at	AF053640	CSE1L	CSE1 chromosome segregation 1-like (yeast)	CSE1L	CSE1L	40.2259	165.136	73.8519	249.322	1.83593	-3.24337	0.00118123	5	2	0.93	-4.25372	2.1e-05	0	YES	YES		YES		1	1
201111_at	AF053641	CSE1L	CSE1 chromosome segregation 1-like (yeast)	CSE1L	CSE1L	488.604	646.542	675.344	2028.53	1.38219	-2.4025	0.0162834	8	2	0.93	-4.25372	2.1e-05	0.04	YES	YES		YES			1
205159_at	AV756141	CSF2RB	colony stimulating factor 2 receptor, beta, low-affinity (granulocyte-macrophage)	CSF2RB	CSF2RB	799.981	1118.47	450.393	865.347	0.563004	-4.4206	9.84e-06	2	0	1	-4.36931	1.25e-05	0	NO	YES		YES	1	1	1
208295_x_at	NM_022580	CSHL1	chorionic somatomammotropin hormone-like 1	CSHL1	CSHL1	12.0037	42.9189	30.437	276.067	2.53564	-2.76287	0.00572947	7	0	1	-4.36931	1.25e-05	0.044	YES	YES		NO	1
207285_x_at	NM_001318	CSHL1	chorionic somatomammotropin hormone-like 1	CSHL1	CSHL1	14.8148	46.8102	24.4222	124.884	1.6485	-2.4025	0.0162834	9	2	0.93	-3.97631	7e-05	0.056	YES	YES		NO
208293_x_at	NM_022581	CSHL1	chorionic somatomammotropin hormone-like 1	CSHL1	CSHL1	31.6852	165.497	72.4852	453.032	2.28767	-2.42652	0.0152442	9	3	0.89	-3.90695	9.35e-05	0.02	YES	YES		NO
205958_x_at	NM_022579	CSHL1	chorionic somatomammotropin hormone-like 1	CSHL1	CSHL1	12.537	39.1998	16.4148	52.7499	1.30931	-2.06615	0.0388143	8	5	0.81	-3.28277	0.00102794	0.132	YES	YES		NO
207945_s_at	NM_001893	CSNK1D	casein kinase 1, delta	CSNK1D	CSNK1D	477.319	645.336	840.393	1619.26	1.76065	-4.08425	4.42e-05	4	0	1	-4.36931	1.25e-05	0	YES	YES		NO	1	1	1
208774_at	AV700224	CSNK1D	casein kinase 1, delta	CSNK1D	CSNK1D	1235.76	1050.11	1251.69	2076.55	1.0129	-0.14415	0.885382	13	13	0.52	-0.277417	0.78146	0.94	NO	YES		NO
39966_at	AF059274	CSPG5	chondroitin sulfate proteoglycan 5 (neuroglycan C)	CSPG5	CSPG5	115.8	174.892	402.041	2971.89	3.47185	-3.86802	0.00010972	5	0	1	-4.36931	1.25e-05	0.004	YES	YES		NO	1	1	1
205344_at	NM_006574	CSPG5	chondroitin sulfate proteoglycan 5 (neuroglycan C)	CSPG5	CSPG5	17.937	43.2273	40.9037	410.081	2.2804	-2.18628	0.0287955	9	1	0.96	-4.32308	1.54e-05	0.14	YES	YES		NO
208555_x_at	NM_001322	CST2	cystatin SA	CST2	CST2	88.5333	301.327	243.496	1181.68	2.75033	-3.48362	0.000494672	7	0	1	-4.36931	1.25e-05	0.016	YES	YES		NO	1		1
201360_at	NM_000099	CST3	cystatin C (amyloid angiopathy and cerebral hemorrhage)	CST3	CST3	6761.9	11233	4490.55	9304.8	0.664096	-3.77192	0.000161993	4	0	1	-4.36931	1.25e-05	0	NO	YES		NO	1	1	1
206994_at	NM_001899	CST4	cystatin S	CST4	CST4	180.459	291.444	429.085	1428.82	2.37774	-3.7479	0.000178321	4	0	1	-4.36931	1.25e-05	0	YES	YES		NO	1	1	1
203657_s_at	NM_003793	CTSF	cathepsin F	CTSF	CTSF	1071.25	2283.19	665.993	1884.49	0.621696	-3.89205	9.94e-05	4	0	1	-4.36931	1.25e-05	0	NO	YES		YES	1
214074_s_at	BG475299	CTTN	cortactin	CTTN	CTTN	128.074	231.023	266.741	749.589	2.08271	-4.27645	1.9e-05	4	0	1	-4.36931	1.25e-05	0	YES	YES		NO	1
201059_at	NM_005231	CTTN	cortactin	CTTN	CTTN	2243.67	4186.92	3153.92	7151.96	1.4057	-3.19532	0.00139673	8	1	0.96	-4.3462	1.39e-05	0.012	YES	YES		NO			1
214782_at	AU155105	CTTN	cortactin	CTTN	CTTN	123.404	767.585	163.259	616.181	1.32297	-2.42652	0.0152442	4	4	0.85	-2.88976	0.00385538	0.068	YES	YES		NO
36084_at	D38548	CUL7	cullin 7	CUL7	CUL7	403.567	480.629	628.607	1006.68	1.55763	-3.89205	9.94e-05	3	0	1	-4.36931	1.25e-05	0	YES	YES		NO	1	1	1
203558_at	NM_014780	CUL7	cullin 7	CUL7	CUL7	71.1815	300.219	176.926	687.628	2.48556	-3.43558	0.000591298	5	1	0.96	-4.27684	1.9e-05	0.004	YES	YES		NO		1	1
823_at	U84487	CX3CL1	chemokine (C-X3-C motif) ligand 1	CX3CL1	CX3CL1	1706.24	4749.52	839.307	2705.09	0.491906	-3.9401	8.14e-05	4	0	1	-4.36931	1.25e-05	0	NO	YES		NO	1	1	1
203687_at	NM_002996	CX3CL1	chemokine (C-X3-C motif) ligand 1	CX3CL1	CX3CL1	1142.74	3936.09	505.626	1968.92	0.442466	-3.98815	6.66e-05	4	0	1	-4.36931	1.25e-05	0	NO	YES		NO	1	1	1
218002_s_at	NM_004887	CXCL14	chemokine (C-X-C motif) ligand 14	CXCL14	CXCL14	173.207	695.37	2061.42	28201.1	11.9015	-3.89205	9.94e-05	6	0	1	-4.36931	1.25e-05	0	YES	YES		NO	1	1	1
209774_x_at	M57731	CXCL2	chemokine (C-X-C motif) ligand 2	CXCL2	CXCL2	4007.4	15273.9	1221.57	5442.43	0.304829	-4.15632	3.23e-05	3	0	1	-4.36931	1.25e-05	0	NO	YES		NO	1	1	1
209163_at	AL514271	CYB561	cytochrome b-561	CYB561	CYB561	998.415	1199.74	1552.77	3875.89	1.55524	-3.50765	0.000452084	6	0	1	-4.36931	1.25e-05	0	YES	YES		NO	1
209164_s_at	BC002976	CYB561	cytochrome b-561	CYB561	CYB561	551.83	872.547	810.437	1763.7	1.46864	-3.89205	9.94e-05	5	0	1	-4.36931	1.25e-05	0.004	YES	YES		NO	1
207986_x_at	NM_001915	CYB561	cytochrome b-561	CYB561	CYB561	534.563	705.343	791.144	2884.23	1.47998	-2.883	0.00393908	8	0	1	-4.36931	1.25e-05	0.028	YES	YES		NO	1		1
217200_x_at	U06715	CYB561	cytochrome b-561	CYB561	CYB561	823.652	907.933	1140.17	2641.16	1.38429	-2.85897	0.00425012	8	1	0.96	-4.3462	1.39e-05	0.044	YES	YES		NO			1
210816_s_at	BC000021	CYB561	cytochrome b-561	CYB561	CYB561	135.985	281.154	187.889	493.356	1.38169	-3.0752	0.00210361	6	2	0.93	-4.13813	3.5e-05	0.024	YES	YES		NO
201885_s_at	NM_000398	CYB5R3	cytochrome b5 reductase 3	CYB5R3	CYB5R3	5086.8	5961.64	3394.96	5501.31	0.667406	-3.79595	0.000147079	5	0	1	-4.36931	1.25e-05	0	NO	YES		NO	1
203923_s_at	NM_000397	CYBB	cytochrome b-245, beta polypeptide (chronic granulomatous disease)	CYBB	CYBB	1001.99	2429.66	626.344	1533.01	0.625103	-3.844	0.000121045	5	0	1	-4.36931	1.25e-05	0	NO	YES		NO	1	1	1
217431_x_at	S67289	CYBB	cytochrome b-245, beta polypeptide (chronic granulomatous disease)	CYBB	CYBB	29.8185	128.928	57.5	240.734	1.92833	-2.64275	0.00822357	8	3	0.89	-3.99943	6.35e-05	0.004	YES	YES		NO		1
203922_s_at	AI308863	CYBB	cytochrome b-245, beta polypeptide (chronic granulomatous disease)	CYBB	CYBB	418.989	920.68	334.378	570.196	0.798059	-1.46552	0.142778	10	6	0.78	-3.67577	0.000237131	0.168	NO	YES		NO
213072_at	AI928387	CYHR1	cysteine/histidine-rich 1	CYHR1	CYHR1	162.356	258.619	280.437	552.53	1.7273	-4.06023	4.9e-05	4	0	1	-4.36931	1.25e-05	0	YES	YES		NO	1
213681_at	AW512817	CYHR1	cysteine/histidine-rich 1	CYHR1	CYHR1	224.041	470.96	305.396	783.904	1.36313	-2.71482	0.00663108	7	2	0.93	-3.72201	0.000197644	0.004	YES	YES		NO		1	1
213295_at	AA555096	CYLD	cylindromatosis (turban tumor syndrome)	CYLD	CYLD	664.367	533.682	473.519	813.04	0.712737	-4.3245	1.53e-05	2	0	1	-4.36931	1.25e-05	0	NO	YES		NO	1
39582_at	AL050166	CYLD	cylindromatosis (turban tumor syndrome)	CYLD	CYLD	340.93	470.238	217.485	454.458	0.637918	-4.08425	4.42e-05	2	1	0.96	-4.3462	1.39e-05	0	NO	YES		NO
221905_at	BF516433	CYLD	cylindromatosis (turban tumor syndrome)	CYLD	CYLD	208.556	595.558	141.307	546.833	0.677553	-3.19532	0.00139673	9	2	0.93	-4.16125	3.17e-05	0.016	NO	YES		NO
221903_s_at	BE046443	CYLD	cylindromatosis (turban tumor syndrome)	CYLD	CYLD	427.496	688.296	378.311	740.309	0.884946	-1.27332	0.202903	10	7	0.74	-2.70481	0.00683427	0.212	NO	YES		NO
222142_at	AK024212	CYLD	cylindromatosis (turban tumor syndrome)	CYLD	CYLD	48.4556	209.358	61.6259	294.362	1.2718	-1.12917	0.258824	11	7	0.74	-2.08063	0.0374682	0.508	YES	YES		NO
60084_at	AI453099	CYLD	cylindromatosis (turban tumor syndrome)	CYLD	CYLD	65.2148	196.312	56.1444	202.332	0.860915	-1.03307	0.301569	12	9	0.67	-2.14998	0.0315568	0.14	NO	YES		NO
214272_at	AI362018	CYLD	cylindromatosis (turban tumor syndrome)	CYLD	CYLD	141.067	579.487	126.244	537.543	0.894928	-0.744775	0.456408	11	9	0.67	-1.27149	0.203553	0.524	NO	YES		NO
202437_s_at	NM_000104	CYP1B1	cytochrome P450, family 1, subfamily B, polypeptide 1	CYP1B1	CYP1B1	319.496	880.741	779.385	3067.6	2.43942	-3.3635	0.000769609	8	0	1	-4.36931	1.25e-05	0	YES	YES		NO	1
202434_s_at	N21019	CYP1B1	cytochrome P450, family 1, subfamily B, polypeptide 1	CYP1B1	CYP1B1	16.4444	70.5095	29.2519	204.197	1.77883	-1.75382	0.0794605	11	1	0.96	-3.81448	0.000136469	0.524	YES	YES		NO
202436_s_at	AU144855	CYP1B1	cytochrome P450, family 1, subfamily B, polypeptide 1	CYP1B1	CYP1B1	636.593	1911.17	1350.76	4684.93	2.12185	-3.24337	0.00118123	5	2	0.93	-4.27684	1.9e-05	0	YES	YES		NO
202435_s_at	AU154504	CYP1B1	cytochrome P450, family 1, subfamily B, polypeptide 1	CYP1B1	CYP1B1	178.622	706.382	327.963	1154.21	1.83607	-2.9791	0.00289096	5	3	0.89	-3.81448	0.000136469	0	YES	YES		NO		1
205073_at	NM_000775	CYP2J2	cytochrome P450, family 2, subfamily J, polypeptide 2	CYP2J2	CYP2J2	52.9111	155.598	162.289	1191.19	3.0672	-3.67582	0.000237082	5	0	1	-4.36931	1.25e-05	0	YES	YES		NO	1	1	1
202880_s_at	NM_004762	CYTH1	pleckstrin homology, Sec7 and coiled-coil domains 1(cytohesin 1)	CYTH1	CYTH1	889.881	1186.31	643.315	1069.4	0.722922	-4.20437	2.62e-05	4	0	1	-4.36931	1.25e-05	0	NO	YES		YES	1	1	1
202879_s_at	AI798823	CYTH1	pleckstrin homology, Sec7 and coiled-coil domains 1(cytohesin 1)	CYTH1	CYTH1	186.604	636.977	146.889	351.14	0.78717	-1.41747	0.156344	10	6	0.78	-3.12094	0.00180275	0.216	NO	YES		YES
212480_at	AB002374	CYTSA	SPECC1-like	CYTSA	KIAA0376	955.3	1544.04	675.619	1392.96	0.707232	-3.7479	0.000178321	5	0	1	-4.36931	1.25e-05	0	NO	YES		NO	1	1	1
201095_at	NM_004394	DAP	death-associated protein	DAP	DAP	816.915	907.967	2305.06	8952.69	2.82166	-4.44462	8.8e-06	1	0	1	-4.36931	1.25e-05	0	YES	YES		NO	1	1	1
200794_x_at	NM_014764	DAZAP2	DAZ associated protein 2	DAZAP2	DAZAP2	6354.2	7002.98	4559.45	8077.53	0.71755	-4.08425	4.42e-05	4	0	1	-4.36931	1.25e-05	0	NO	YES		NO	1	1	1
214334_x_at	N34846	DAZAP2	DAZ associated protein 2	DAZAP2	DAZAP2	4231.97	4749.09	3501.01	7145.67	0.827277	-2.33043	0.0197837	8	4	0.85	-3.60642	0.000310452	0.008	NO	YES		NO
212595_s_at	AL534321	DAZAP2	DAZ associated protein 2	DAZAP2	DAZAP2	1558.26	4243.46	1184.04	2397.9	0.759848	-2.1142	0.0344982	9	5	0.81	-3.39836	0.000677922	0.18	NO	YES		NO
204244_s_at	NM_006716	DBF4	DBF4 homolog (S. cerevisiae)	DBF4	DBF4	82.3852	195.581	217.244	1445.19	2.63694	-3.89205	9.94e-05	4	0	1	-4.36931	1.25e-05	0	YES	YES		YES	1	1	1
217025_s_at	AL110225	DBN1	drebrin 1	DBN1	DBN1	261.759	469.121	488.852	1377.04	1.86756	-3.67582	0.000237082	5	0	1	-4.36931	1.25e-05	0	YES	YES		NO	1	1	1
202806_at	NM_004395	DBN1	drebrin 1	DBN1	DBN1	421.274	901.348	636.085	1450.1	1.50991	-3.19532	0.00139673	5	1	0.96	-4.0919	4.28e-05	0	YES	YES		NO		1	1
222234_s_at	AK022644	DBNDD1	dysbindin (dystrobrevin binding protein 1) domain containing 1	DBNDD1	DBNDD1	47.0296	189.067	141.437	516.378	3.0074	-3.844	0.000121045	4	0	1	-4.36931	1.25e-05	0	YES	YES		NO	1	1	1
213865_at	AI378788	DCBLD2	discoidin, CUB and LCCL domain containing 2	DCBLD2	DCBLD2	12.4148	51.0846	50.2778	391.621	4.04982	-3.72387	0.000196188	3	0	1	-4.36931	1.25e-05	0.02	YES	YES		NO	1		1
205399_at	NM_004734	DCLK1	doublecortin-like kinase 1	DCLK1	DCAMKL1	187.652	518.757	459.278	1720.39	2.4475	-4.2284	2.35e-05	4	0	1	-4.36931	1.25e-05	0	YES	YES		NO	1	1	1
215303_at	BE046461	DCLK1	Clones 24632 and 24634 mRNA sequence	DCLK1	DCLK1	68.237	212.427	90.5778	359.012	1.3274	-1.65772	0.097373	9	5	0.81	-3.14406	0.00166623	0.3	YES	YES		NO
218069_at	NM_024096	DCTPP1	XTP3-transactivated protein A	DCTPP1	XTP3TPA	598.967	1151.45	1311.56	4003.94	2.1897	-4.44462	8.8e-06	2	0	1	-4.36931	1.25e-05	0	YES	YES		NO	1	1	1
208619_at	L40326	DDB1	damage-specific DNA binding protein 1, 127kDa	DDB1	DDB1	1558.25	943.583	1996.32	2992.68	1.28113	-3.57973	0.000343956	4	0	1	-4.36931	1.25e-05	0.004	YES	YES		NO	1	1	1
221780_s_at	AF336851	DDX27	DEAD (Asp-Glu-Ala-Asp) box polypeptide 27	DDX27	DDX27	329.493	514.505	513.059	757.608	1.55712	-3.79595	0.000147079	6	0	1	-4.36931	1.25e-05	0	YES	YES		NO	1	1	1
219108_x_at	NM_017895	DDX27	DEAD (Asp-Glu-Ala-Asp) box polypeptide 27	DDX27	DDX27	1211.93	1631.09	1308.9	2369.26	1.08001	-0.696725	0.485975	13	10	0.63	-1.80321	0.0713554	0.6	YES	YES		NO
215693_x_at	AL512707	DDX27	DEAD (Asp-Glu-Ala-Asp) box polypeptide 27	DDX27	DDX27	1326.93	1788.77	1286.86	1879.3	0.969805	-0.360375	0.718567	13	13	0.52	-0.809132	0.418439	0.576	NO	YES		NO
201584_s_at	NM_005804	DDX39	DEAD (Asp-Glu-Ala-Asp) box polypeptide 39	DDX39	DDX39	783.585	1469.92	1155.98	2405.57	1.47525	-3.6518	0.000260409	4	0	1	-4.36931	1.25e-05	0	YES	YES		YES	1	1	1
219664_s_at	NM_020664	DECR2	2,4-dienoyl CoA reductase 2, peroxisomal	DECR2	DECR2	407.237	931.75	657.685	1953.83	1.61499	-3.60375	0.000313659	6	0	1	-4.36931	1.25e-05	0	YES	YES		NO	1
220295_x_at	NM_017779	DEPDC1	DEP domain containing 1 /// similar to DEP domain containing 1	DEPDC1	DEPDC1	80.9259	186.927	142.433	456.332	1.76005	-3.24337	0.00118123	7	0	1	-4.36931	1.25e-05	0.008	YES	YES		YES	1	1	1
203695_s_at	NM_004403	DFNA5	deafness, autosomal dominant 5	DFNA5	DFNA5	377.919	564.075	709.37	2495.16	1.87705	-3.60375	0.000313659	6	0	1	-4.36931	1.25e-05	0	YES	YES		NO	1	1	1
209916_at	BC002477	DHTKD1	dehydrogenase E1 and transketolase domain containing 1	DHTKD1	DHTKD1	109.156	295.907	260.033	743.919	2.38223	-4.5167	6.28e-06	1	0	1	-4.36931	1.25e-05	0	YES	YES		NO	1	1	1
212888_at	BG109746	DICER1	Dicer1, Dcr-1 homolog (Drosophila)	DICER1	DICER1	1063.01	1115.03	763.759	1106.76	0.718484	-4.4206	9.84e-06	2	0	1	-4.36931	1.25e-05	0	NO	YES		NO	1	1	1
216260_at	AK001827	DICER1	Dicer1, Dcr-1 homolog (Drosophila)	DICER1	DICER1	68.3926	189.819	63.8815	364.407	0.934041	-1.2493	0.211555	10	9	0.67	-1.57203	0.115944	0.12	NO	YES		NO
213229_at	BF590131	DICER1	Dicer1, Dcr-1 homolog (Drosophila)	DICER1	DICER1	1013.83	3036.99	1060.86	3917	1.04638	-0.3844	0.700682	11	10	0.63	-0.786014	0.431859	0.828	YES	YES		NO
206061_s_at	NM_030621	DICER1	Dicer1, Dcr-1 homolog (Drosophila)	DICER1	DICER1	286.2	738.573	304.889	1095	1.0653	-0.3844	0.700682	12	13	0.52	-0.83225	0.405268	0.692	YES	YES		NO
206457_s_at	NM_000792	DIO1	deiodinase, iodothyronine, type I	DIO1	DIO1	69.5667	175.12	206.659	1334.23	2.97066	-3.48362	0.000494672	6	0	1	-4.36931	1.25e-05	0.004	YES	YES		NO	1
203700_s_at	NM_013989	DIO2	deiodinase, iodothyronine, type II	DIO2	DIO2	185.178	350.53	294.344	685.813	1.58952	-3.50765	0.000452084	6	0	1	-4.36931	1.25e-05	0	YES	YES		YES	1	1	1
203699_s_at	U53506	DIO2	deiodinase, iodothyronine, type II	DIO2	DIO2	40.1852	180.559	59.6481	290.474	1.48433	-0.81685	0.414014	13	2	0.93	-3.74513	0.000180303	0.536	YES	YES		YES
210819_x_at	AB041844	DIO2	deiodinase, iodothyronine, type II	DIO2	DIO2	147.556	476.502	179.37	559.467	1.21561	-1.77785	0.0754285	11	5	0.81	-3.25965	0.00111551	0.152	YES	YES		YES
211215_x_at	AB041843	DIO2	deiodinase, iodothyronine, type II	DIO2	DIO2	83.2111	215.53	125	641.089	1.5022	-0.600625	0.54809	12	5	0.81	-3.329	0.000871579	0.708	YES	YES		YES
212729_at	AI916274	DLG3	discs, large homolog 3 (neuroendocrine-dlg, Drosophila)	DLG3	DLG3	285.696	334.993	474.452	965.153	1.66069	-4.25242	2.11e-05	3	0	1	-4.36931	1.25e-05	0	YES	YES		NO	1	1	1
212728_at	T62872	DLG3	discs, large homolog 3 (neuroendocrine-dlg, Drosophila)	DLG3	DLG3	193.159	423.415	297.17	695.076	1.53847	-3.3635	0.000769609	5	0	1	-4.36931	1.25e-05	0.004	YES	YES		NO	1	1	1
212727_at	AB033058	DLG3	discs, large homolog 3 (neuroendocrine-dlg, Drosophila)	DLG3	DLG3	424.574	418.893	669.063	1459.18	1.57585	-3.48362	0.000494672	5	1	0.96	-4.32308	1.54e-05	0	YES	YES		NO		1	1
207732_s_at	NM_021120	DLG3	discs, large homolog 3 (neuroendocrine-dlg, Drosophila)	DLG3	DLG3	161.263	368.205	270.407	640.043	1.67681	-3.05117	0.00227948	5	3	0.89	-4.23061	2.33e-05	0	YES	YES		NO
218409_s_at	NM_022365	DNAJC1	DnaJ (Hsp40) homolog, subfamily C, member 1	DNAJC1	DNAJC1	844.4	1269.06	524.941	1010.45	0.621673	-3.96412	7.37e-05	5	0	1	-4.36931	1.25e-05	0	NO	YES		NO	1	1	1
218976_at	NM_021800	DNAJC12	DnaJ (Hsp40) homolog, subfamily C, member 12	DNAJC12	DNAJC12	112.404	392.341	548.722	3430.7	4.88171	-3.62777	0.000285874	6	0	1	-4.36931	1.25e-05	0.02	YES	YES		NO	1		1
208499_s_at	NM_006260	DNAJC3	DnaJ (Hsp40) homolog, subfamily C, member 3	DNAJC3	DNAJC3	79.4259	282.839	156.163	476.775	1.96615	-3.38752	0.000705263	6	0	1	-4.36931	1.25e-05	0	YES	YES		NO	1	1	1
213088_s_at	BE551340	DNAJC9	DnaJ (Hsp40) homolog, subfamily C, member 9	DNAJC9	DNAJC9	532.819	542.949	805.333	1665.15	1.51146	-3.67582	0.000237082	5	0	1	-4.36931	1.25e-05	0	YES	YES		YES	1
215116_s_at	AF035321	DNM1	dynamin 1	DNM1	DNM1	239.011	387.542	386.659	1012.97	1.61775	-3.81997	0.000133465	5	0	1	-4.36931	1.25e-05	0.004	YES	YES		NO	1
221794_at	AI198543	DOCK6	dedicator of cytokinesis 6	DOCK6	DOCK6	949.03	1767.76	569.859	1034.39	0.600465	-4.20437	2.62e-05	4	0	1	-4.36931	1.25e-05	0	NO	YES		NO	1	1	1
55583_at	AI198543	DOCK6	dedicator of cytokinesis 6	DOCK6	DOCK6	853.111	1592.69	480.867	666.749	0.563662	-3.91607	9e-05	4	0	1	-4.36931	1.25e-05	0	NO	YES		NO	1	1	1
222003_s_at	BE857715	DOCK6	dedicator of cytokinesis 6	DOCK6	DOCK6	218	447.493	155.748	501.26	0.714441	-2.66677	0.00765829	9	2	0.93	-4.23061	2.33e-05	0.004	NO	YES		NO		1	1
222004_s_at	AA534504	DOCK6	Dedicator of cytokinesis 6	DOCK6	DOCK6	35.363	141.295	36.5111	188.404	1.03247	-0.648675	0.516548	12	13	0.52	-0.277417	0.78146	0.732	YES	YES		NO
212538_at	AL576253	DOCK9	dedicator of cytokinesis 9	DOCK9	DOCK9	1166.52	2779.01	580.785	2319.29	0.497878	-4.15632	3.23e-05	4	0	1	-4.36931	1.25e-05	0.004	NO	YES		NO	1
215237_at	AW450751	DOCK9	dedicator of cytokinesis 9	DOCK9	DOCK9	57.2185	287.063	65.8222	211.952	1.15037	-0.744775	0.456408	13	10	0.63	-1.59515	0.110679	0.236	YES	YES		NO
215041_s_at	BE259050	DOCK9	dedicator of cytokinesis 9	DOCK9	DOCK9	45.0037	189.807	41.4148	170.888	0.920253	-0.04805	0.961676	13	12	0.56	-0.739778	0.459435	0.748	NO	YES		NO
215238_s_at	AW450751	DOCK9	dedicator of cytokinesis 9	DOCK9	DOCK9	57.8148	190.145	64.063	253.049	1.10807	-0.04805	0.961676	12	12	0.56	-0.577952	0.563297	0.96	YES	YES		NO
214844_s_at	AL050069	DOK5	docking protein 5	DOK5	DOK5	204.733	307.505	461.126	1430.81	2.25232	-3.91607	9e-05	6	0	1	-4.36931	1.25e-05	0	YES	YES		NO	1	1	1
209391_at	AF061729	DPM2	dolichyl-phosphate mannosyltransferase polypeptide 2, regulatory subunit	DPM2	DPM2	441.181	430.679	646.004	1044.3	1.46426	-4.06023	4.9e-05	2	0	1	-4.36931	1.25e-05	0	YES	YES		NO	1
212792_at	AB020684	DPY19L1	dpy-19-like 1 (C. elegans)	DPY19L1	DPY19L1	478.826	640.945	1344.31	5917.02	2.80752	-4.4206	9.84e-06	2	0	1	-4.36931	1.25e-05	0	YES	YES		NO	1
217901_at	BF031829	DSG2	Desmoglein 2	DSG2	DSG2	597.159	1057.74	1822.91	7603.22	3.05264	-3.86802	0.00010972	5	0	1	-4.36931	1.25e-05	0	YES	YES		NO	1	1	1
200606_at	NM_004415	DSP	desmoplakin	DSP	DSP	681.507	2524.6	2598.31	11547.6	3.8126	-3.844	0.000121045	5	0	1	-4.36931	1.25e-05	0	YES	YES		YES	1	1	1
215732_s_at	AK023924	DTX2	deltex homolog 2 (Drosophila)	DTX2	DTX2	154.419	318.629	321.57	838.004	2.08246	-4.18035	2.91e-05	4	0	1	-4.36931	1.25e-05	0	YES	YES		NO	1	1	1
203270_at	NM_012145	DTYMK	deoxythymidylate kinase (thymidylate kinase) /// similar to deoxythymidylate kinase (thymidylate kinase)	DTYMK	DTYMK	130.144	411.968	286.104	999.48	2.19836	-3.62777	0.000285874	6	0	1	-4.36931	1.25e-05	0	YES	YES		YES	1
204015_s_at	BC002671	DUSP4	dual specificity phosphatase 4	DUSP4	DUSP4	84.9444	268.472	264.904	1897.06	3.11855	-3.00312	0.00267223	7	0	1	-4.36931	1.25e-05	0.02	YES	YES		NO	1		1
204014_at	NM_001394	DUSP4	dual specificity phosphatase 4	DUSP4	DUSP4	123.952	437.259	364.896	5149.72	2.94386	-0.792825	0.42788	13	0	1	-4.36931	1.25e-05	0.724	YES	YES		NO
202968_s_at	Y09216	DYRK2	dual-specificity tyrosine-(Y)-phosphorylation regulated kinase 2	DYRK2	DYRK2	152.048	293.308	298.333	1726.09	1.9621	-3.2674	0.0010854	6	0	1	-4.36931	1.25e-05	0	YES	YES		NO	1
202971_s_at	NM_006482	DYRK2	dual-specificity tyrosine-(Y)-phosphorylation regulated kinase 2	DYRK2	DYRK2	63.8111	322.294	130.411	855.466	2.04371	-2.57067	0.0101501	5	3	0.89	-4.20749	2.58e-05	0.008	YES	YES		NO
202970_at	AI192838	DYRK2	MRNA; cDNA DKFZp667B0924 (from clone DKFZp667B0924)	DYRK2	DYRK2	141.793	377.16	192.944	591.479	1.36075	-1.4415	0.149443	10	5	0.81	-3.09782	0.00194949	0.116	YES	YES		NO
202969_at	AI216690	DYRK2	MRNA; cDNA DKFZp667B0924 (from clone DKFZp667B0924)	DYRK2	DYRK2	196.763	320.375	256.393	1588.22	1.30305	-0.04805	0.961676	13	8	0.7	-2.93599	0.0033248	0.98	YES	YES		NO
203692_s_at	AI640363	E2F3	E2F transcription factor 3	E2F3	E2F3	206.763	270.72	327.852	713.979	1.58564	-4.25242	2.11e-05	3	0	1	-4.36931	1.25e-05	0	YES	YES		YES	1	1	1
203693_s_at	NM_001949	E2F3	E2F transcription factor 3	E2F3	E2F3	203.119	391.871	401.174	969.036	1.97507	-4.20437	2.62e-05	2	0	1	-4.36931	1.25e-05	0	YES	YES		YES	1	1	1
213787_s_at	AV702405	EBP	emopamil binding protein (sterol isomerase)	EBP	EBP	591.33	1037.46	914.985	2960.84	1.54734	-2.90702	0.00364884	6	0	1	-4.36931	1.25e-05	0.004	YES	YES		NO	1
202735_at	NM_006579	EBP	emopamil binding protein (sterol isomerase)	EBP	EBP	336.43	572.208	447.174	854.995	1.32918	-2.28237	0.0224672	8	5	0.81	-3.74513	0.000180303	0	YES	YES		NO
209365_s_at	U65932	ECM1	extracellular matrix protein 1	ECM1	ECM1	689.811	1006.65	2467.51	28386.7	3.57708	-3.12325	0.00178866	7	0	1	-4.36931	1.25e-05	0.008	YES	YES		NO	1	1	1
206101_at	NM_001393	ECM2	extracellular matrix protein 2, female organ and adipocyte specific	ECM2	ECM2	597.244	1122.45	337.393	850.938	0.564915	-4.08425	4.42e-05	2	0	1	-4.36931	1.25e-05	0	NO	YES		NO	1	1	1
219787_s_at	NM_018098	ECT2	epithelial cell transforming sequence 2 oncogene	ECT2	ECT2	90.7704	171.327	224.059	1034.12	2.46842	-3.86802	0.00010972	3	0	1	-4.36931	1.25e-05	0	YES	YES		YES	1	1	1
202668_at	BF001670	EFNB2	ephrin-B2	EFNB2	EFNB2	1899.65	3838.69	1030.67	2796.15	0.542559	-3.6518	0.000260409	7	0	1	-4.36931	1.25e-05	0	NO	YES		NO	1	1	1
202669_s_at	U16797	EFNB2	ephrin-B2	EFNB2	EFNB2	557.359	1343.09	434.996	1433.12	0.780459	-1.65772	0.097373	9	8	0.7	-2.79729	0.00515339	0.048	NO	YES		NO
218825_at	NM_016215	EGFL7	EGF-like-domain, multiple 7	EGFL7	EGFL7	1344.39	5820.78	545.27	1695.22	0.40559	-3.86802	0.00010972	5	0	1	-4.36931	1.25e-05	0	NO	YES		NO	1
201983_s_at	AW157070	EGFR	epidermal growth factor receptor (erythroblastic leukemia viral (v-erb-b) oncogene homolog, avian)	EGFR	EGFR	841.389	1570.02	2632.53	11804.9	3.12879	-4.37255	1.23e-05	2	0	1	-4.36931	1.25e-05	0	YES	YES		YES	1	1	1
201984_s_at	NM_005228	EGFR	epidermal growth factor receptor (erythroblastic leukemia viral (v-erb-b) oncogene homolog, avian)	EGFR	EGFR	376.537	373.924	1038.77	3414.08	2.75875	-4.3245	1.53e-05	3	0	1	-4.36931	1.25e-05	0	YES	YES		YES	1	1	1
211607_x_at	U48722	EGFR	epidermal growth factor receptor (erythroblastic leukemia viral (v-erb-b) oncogene homolog, avian)	EGFR	EGFR	32.1852	77.4063	94.7111	512.182	2.94269	-4.15632	3.23e-05	2	0	1	-4.36931	1.25e-05	0.008	YES	YES		YES	1
210984_x_at	U95089	EGFR	epidermal growth factor receptor (erythroblastic leukemia viral (v-erb-b) oncogene homolog, avian)	EGFR	EGFR	38.9074	289.458	64.4815	381.165	1.65731	-2.81093	0.00493993	7	1	0.96	-3.76824	0.000164399	0.012	YES	YES		YES
211551_at	K03193	EGFR	epidermal growth factor receptor (erythroblastic leukemia viral (v-erb-b) oncogene homolog, avian)	EGFR	EGFR	200.707	440.797	272.481	779.975	1.35761	-2.37847	0.0173844	6	4	0.85	-3.81448	0.000136469	0.096	YES	YES		YES
211550_at	AF125253	EGFR	epidermal growth factor receptor (erythroblastic leukemia viral (v-erb-b) oncogene homolog, avian)	EGFR	EGFR	23.0667	66.5599	26.9296	85.3657	1.16747	-0.81685	0.414014	12	7	0.74	-2.4274	0.0152076	0.432	YES	YES		YES
219232_s_at	NM_022073	EGLN3	egl nine homolog 3 (C. elegans)	EGLN3	EGLN3	141.178	308.225	351.015	1520.45	2.48633	-3.67582	0.000237082	6	0	1	-4.36931	1.25e-05	0	YES	YES		NO	1	1	1
201694_s_at	NM_001964	EGR1	early growth response 1	EGR1	EGR1	5370.24	13105	2658.25	10607.5	0.494997	-4.10827	3.99e-05	4	0	1	-4.36931	1.25e-05	0	NO	YES		NO	1	1	1
201693_s_at	AV733950	EGR1	early growth response 1	EGR1	EGR1	1674.79	6297.91	968.211	4966.93	0.578108	-2.81093	0.00493993	8	1	0.96	-4.0919	4.28e-05	0	NO	YES		NO		1	1
208112_x_at	NM_006795	EHD1	EH-domain containing 1	EHD1	EHD1	1319.21	2521.3	760.715	2082.05	0.576645	-4.01218	6.02e-05	3	0	1	-4.36931	1.25e-05	0	NO	YES		YES	1	1	1
209039_x_at	AF001434	EHD1	EH-domain containing 1	EHD1	EHD1	1732.2	3311.57	1046.1	2324.63	0.603915	-3.91607	9e-05	4	0	1	-4.36931	1.25e-05	0	NO	YES		YES	1	1	1
222221_x_at	AY007161	EHD1	EH-domain containing 1	EHD1	EHD1	629.859	1077.41	354.011	830.081	0.562048	-4.08425	4.42e-05	3	1	0.96	-4.3462	1.39e-05	0	NO	YES		YES		1	1
209038_s_at	AL579035	EHD1	EH-domain containing 1	EHD1	EHD1	226.041	533.205	184.933	395.937	0.818142	-1.68175	0.0926173	8	5	0.81	-2.75105	0.00594046	0.1	NO	YES		YES
209037_s_at	AW182860	EHD1	EH-domain containing 1	EHD1	EHD1	153.178	285.458	129.474	336.599	0.845254	-1.46552	0.142778	10	8	0.7	-2.58922	0.00961927	0.2	NO	YES		YES
45297_at	AI417917	EHD2	EH-domain containing 2	EHD2	EHD2	1706.81	2866.95	946.707	1968.53	0.554663	-4.08425	4.42e-05	3	0	1	-4.36931	1.25e-05	0	NO	YES		NO	1	1	1
221870_at	AI417917	EHD2	EH-domain containing 2	EHD2	RAB42	1741.86	3223.51	846.074	2354.25	0.485731	-3.98815	6.66e-05	3	0	1	-4.36931	1.25e-05	0	NO	YES		NO	1	1	1
205341_at	NM_014601	EHD2	EH-domain containing 2	EHD2	EHD2	119.011	368.218	148.644	662.367	1.249	-0.72075	0.471063	13	10	0.63	-1.6645	0.0960124	0.752	YES	YES		NO
202326_at	NM_006709	EHMT2	euchromatic histone-lysine N-methyltransferase 2	EHMT2	EHMT2	319.87	454.543	462.593	1176.06	1.44619	-3.4596	0.000540979	5	0	1	-4.36931	1.25e-05	0	YES	YES		YES	1	1	1
207484_s_at	NM_025256	EHMT2	euchromatic histone-lysine N-methyltransferase 2	EHMT2	EHMT2	62.9889	191.087	95.6148	361.512	1.51796	-1.8259	0.0678653	10	4	0.85	-3.49083	0.000481526	0.068	YES	YES		YES
217736_s_at	NM_014413	EIF2AK1	eukaryotic translation initiation factor 2-alpha kinase 1	EIF2AK1	EIF2AK1	1907.93	2040.8	3755.14	8108.83	1.96818	-4.3245	1.53e-05	1	0	1	-4.36931	1.25e-05	0	YES	YES		NO	1	1	1
217735_s_at	AW007368	EIF2AK1	eukaryotic translation initiation factor 2-alpha kinase 1	EIF2AK1	EIF2AK1	190.378	460.192	229.73	545.092	1.2067	-1.84992	0.0643244	10	5	0.81	-3.21341	0.00131168	0.204	YES	YES		NO
202461_at	NM_014239	EIF2B2	eukaryotic translation initiation factor 2B, subunit 2 beta, 39kDa	EIF2B2	EIF2B2	570.407	604.833	844.222	1352.17	1.48003	-4.18035	2.91e-05	3	0	1	-4.36931	1.25e-05	0	YES	YES		NO	1
201144_s_at	NM_004094	EIF2S1	eukaryotic translation initiation factor 2, subunit 1 alpha, 35kDa	EIF2S1	EIF2S1	1034.04	1319.14	1700.1	4394.28	1.64413	-4.2284	2.35e-05	3	0	1	-4.36931	1.25e-05	0	YES	YES		NO	1
201142_at	AA577698	EIF2S1	eukaryotic translation initiation factor 2, subunit 1 alpha, 35kDa	EIF2S1	EIF2S1	870.467	1057.53	852.285	2010.04	0.979113	-0.961	0.336552	10	10	0.63	-1.20214	0.229309	0.416	NO	YES		NO
201143_s_at	BC002513	EIF2S1	eukaryotic translation initiation factor 2, subunit 1 alpha, 35kDa	EIF2S1	EIF2S1	273.552	488.682	280.326	777.289	1.02476	-0.3844	0.700682	12	13	0.52	0	1	0.888	NO	YES		NO
209393_s_at	AF047695	EIF4E2	eukaryotic translation initiation factor 4E family member 2	EIF4E2	EIF4E2	414.189	899.298	611.504	1185.82	1.47639	-4.01218	6.02e-05	3	0	1	-4.36931	1.25e-05	0	YES	YES		NO	1
213571_s_at	BF516289	EIF4E2	eukaryotic translation initiation factor 4E family member 2	EIF4E2	EIF4E2	802.148	1483.51	1156.31	1901.68	1.44152	-3.4596	0.000540979	3	1	0.96	-4.18437	2.86e-05	0	YES	YES		NO
221539_at	AB044548	EIF4EBP1	eukaryotic translation initiation factor 4E binding protein 1	EIF4EBP1	EIF4EBP1	317.144	616.772	726.707	3487.08	2.29141	-4.3245	1.53e-05	3	0	1	-4.36931	1.25e-05	0	YES	YES		NO	1
208770_s_at	BC005057	EIF4EBP2	eukaryotic translation initiation factor 4E binding protein 2	EIF4EBP2	EIF4EBP2	1114.39	1710.07	803.193	1181.89	0.72075	-3.6518	0.000260409	7	0	1	-4.36931	1.25e-05	0.004	NO	YES		NO	1	1	1
208769_at	AW500473	EIF4EBP2	Eukaryotic translation initiation factor 4E binding protein 2	EIF4EBP2	EIF4EBP2	71.4185	379.242	51.1444	186.509	0.716123	-1.10515	0.269095	12	6	0.78	-2.47363	0.0133747	0.596	NO	YES		NO
208625_s_at	AF104913	EIF4G1	eukaryotic translation initiation factor 4 gamma, 1	EIF4G1	EIF4G1	1274.1	1385.37	1759.49	3097.45	1.38097	-3.50765	0.000452084	5	0	1	-4.36931	1.25e-05	0.004	YES	YES		NO	1
208624_s_at	BE966878	EIF4G1	eukaryotic translation initiation factor 4 gamma, 1	EIF4G1	EIF4G1	245.848	506.587	360.43	868.18	1.46607	-2.9791	0.00289096	8	2	0.93	-4.16125	3.17e-05	0.004	YES	YES		NO		1	1
213753_x_at	BF541557	EIF5A	eukaryotic translation initiation factor 5A	EIF5A	EIF5A	648.322	1736.61	828.559	2698.86	1.27801	-2.52262	0.0116483	7	1	0.96	-3.81448	0.000136469	0.268	YES	YES		NO
210213_s_at	AF022229	EIF6	integrin beta 4 binding protein	EIF6	ITGB4BP	1228.87	1394.4	2218.79	5185.17	1.80556	-4.3245	1.53e-05	2	0	1	-4.36931	1.25e-05	0	YES	YES		NO	1	1	1
219411_at	NM_024712	ELMO3	engulfment and cell motility 3	ELMO3	ELMO3	256.844	559.778	490.896	1051.46	1.91126	-3.7479	0.000178321	6	0	1	-4.36931	1.25e-05	0	YES	YES		NO	1	1	1
219134_at	NM_022159	ELTD1	EGF, latrophilin and seven transmembrane domain containing 1	ELTD1	ELTD1	406.215	639.239	215.933	686.934	0.531574	-3.86802	0.00010972	4	0	1	-4.36931	1.25e-05	0	NO	YES		NO	1
203729_at	NM_001425	EMP3	epithelial membrane protein 3	EMP3	EMP3	2045.43	2675.78	1216.79	2700.74	0.594881	-4.25242	2.11e-05	2	0	1	-4.36931	1.25e-05	0	NO	YES		YES	1	1	1
207111_at	NM_001974	EMR1	egf-like module containing, mucin-like, hormone receptor-like 1	EMR1	EMR1	358.722	643.34	175.933	390.584	0.490444	-4.15632	3.23e-05	3	0	1	-4.36931	1.25e-05	0	NO	YES		NO	1	1	1
201341_at	NM_003633	ENC1	ectodermal-neural cortex (with BTB-like domain)	ENC1	ENC1	861.078	1437.89	1928.76	4736.6	2.23994	-4.15632	3.23e-05	4	0	1	-4.36931	1.25e-05	0	YES	YES		NO	1
201340_s_at	AF010314	ENC1	ectodermal-neural cortex (with BTB-like domain)	ENC1	ENC1	121.041	620.115	464.026	2275.98	3.83363	-3.96412	7.37e-05	5	0	1	-4.36931	1.25e-05	0	YES	YES		NO	1	1	1
201809_s_at	NM_000118	ENG	endoglin (Osler-Rendu-Weber syndrome 1)	ENG	ENG	1827.6	4190.59	853.156	2059.63	0.466816	-4.25242	2.11e-05	3	0	1	-4.36931	1.25e-05	0	NO	YES		YES	1	1	1
201808_s_at	BE732652	ENG	endoglin (Osler-Rendu-Weber syndrome 1)	ENG	ENG	182.456	628.281	167.996	540.507	0.920752	-0.24025	0.810136	11	12	0.56	-0.462361	0.643822	0.744	NO	YES		YES
204483_at	NM_001976	ENO3	enolase 3 (beta, muscle)	ENO3	ENO3	87.8407	306.617	167.23	646.889	1.90378	-3.14727	0.001648	8	0	1	-4.36931	1.25e-05	0.004	YES	YES		NO	1	1	1
209392_at	L35594	ENPP2	ectonucleotide pyrophosphatase/phosphodiesterase 2 (autotaxin)	ENPP2	ENPP2	2609.61	7516.25	1523.66	6499.75	0.583865	-4.08425	4.42e-05	3	0	1	-4.36931	1.25e-05	0	NO	YES		YES	1
210839_s_at	D45421	ENPP2	ectonucleotide pyrophosphatase/phosphodiesterase 2 (autotaxin)	ENPP2	ENPP2	1237.49	4204.45	745.919	3005.33	0.602768	-3.77192	0.000161993	4	1	0.96	-4.27684	1.9e-05	0.004	NO	YES		YES		1	1
218482_at	NM_020189	ENY2	enhancer of yellow 2 homolog (Drosophila)	ENY2	ENY2	1014.26	1189.93	1631.02	6704.95	1.60809	-3.00312	0.00267223	7	0	1	-4.36931	1.25e-05	0.024	YES	YES		NO	1		1
211165_x_at	D31661	EPHB2	EPH receptor B2	EPHB2	EPHB2	15.5444	32.2076	52.1	460.401	3.35168	-3.81997	0.000133465	4	0	1	-4.36931	1.25e-05	0	YES	YES		NO	1
210651_s_at	L41939	EPHB2	EPH receptor B2	EPHB2	EPHB2	203.726	415.846	307.33	703.833	1.50854	-3.69985	0.000215727	4	0	1	-4.36931	1.25e-05	0	YES	YES		NO	1	1	1
209589_s_at	AF025304	EPHB2	EPH receptor B2	EPHB2	EPHB2	81.6519	212.014	277.4	1089.05	3.39735	-3.77192	0.000161993	5	0	1	-4.36931	1.25e-05	0	YES	YES		NO	1
209588_at	AL530874	EPHB2	EPH receptor B2	EPHB2	EPHB2	134.089	462.599	313.581	1163.95	2.33861	-3.5557	0.000376974	4	2	0.93	-4.29996	1.71e-05	0	YES	YES		NO		1	1
205231_s_at	NM_005670	EPM2A	epilepsy, progressive myoclonus type 2A, Lafora disease (laforin)	EPM2A	EPM2A	183.722	317.885	120.7	262.927	0.65697	-3.48362	0.000494672	7	0	1	-4.36931	1.25e-05	0	NO	YES		NO	1	1	1
210870_s_at	BC005286	EPM2A	epilepsy, progressive myoclonus type 2A, Lafora disease (laforin)	EPM2A	EPM2A	115.426	295.307	113.133	309.803	0.980138	-0.408425	0.682962	13	11	0.59	-0.624188	0.532504	0.544	NO	YES		NO
202909_at	NM_014805	EPM2AIP1	EPM2A (laforin) interacting protein 1	EPM2AIP1	EPM2AIP1	977.859	1726.87	677.022	1627.57	0.692351	-3.9401	8.14e-05	4	0	1	-4.36931	1.25e-05	0	NO	YES		NO	1	1	1
216836_s_at	X03363	ERBB2	v-erb-b2 erythroblastic leukemia viral oncogene homolog 2, neuro/glioblastoma derived oncogene homolog (avian)	ERBB2	ERBB2	1085.1	1464.51	1920.58	5033.35	1.76996	-3.98815	6.66e-05	4	0	1	-4.36931	1.25e-05	0.004	YES	YES		YES	1	1	1
210930_s_at	AF177761	ERBB2	v-erb-b2 erythroblastic leukemia viral oncogene homolog 2, neuro/glioblastoma derived oncogene homolog (avian)	ERBB2	ERBB2	47.2	135.05	68.0296	218.501	1.44131	-2.28237	0.0224672	9	3	0.89	-3.90695	9.35e-05	0.06	YES	YES		YES
218498_s_at	NM_014584	ERO1L	ERO1-like (S. cerevisiae)	ERO1L	ERO1L	120.193	286.969	599.637	4252.49	4.98897	-4.10827	3.99e-05	2	0	1	-4.36931	1.25e-05	0	YES	YES		YES	1
58696_at	AL039469	EXOSC4	exosome component 4	EXOSC4	EXOSC4	519.593	748.938	883.189	1720.15	1.69977	-4.0362	5.43e-05	3	0	1	-4.36931	1.25e-05	0	YES	YES		NO	1	1	1
91684_g_at	AI571298	EXOSC4	exosome component 4	EXOSC4	EXOSC4	203.911	222.961	335.578	618.602	1.64571	-4.1323	3.59e-05	3	0	1	-4.36931	1.25e-05	0	YES	YES		NO	1
218695_at	NM_019037	EXOSC4	exosome component 4	EXOSC4	EXOSC4	265.033	568.019	541.463	1362.38	2.043	-3.98815	6.66e-05	5	0	1	-4.36931	1.25e-05	0	YES	YES		NO	1	1	1
209692_at	U71207	EYA2	eyes absent homolog 2 (Drosophila)	EYA2	EYA2	89.3074	356.273	298.726	1358.57	3.34492	-3.72387	0.000196188	6	0	1	-4.36931	1.25e-05	0	YES	YES		NO	1	1	1
32259_at	AB002386	EZH1	enhancer of zeste homolog 1 (Drosophila)	EZH1	EZH1	755.393	1288.7	508.219	1116.99	0.672787	-3.60375	0.000313659	7	0	1	-4.36931	1.25e-05	0.004	NO	YES		NO	1
203249_at	AB002386	EZH1	enhancer of zeste homolog 1 (Drosophila)	EZH1	EZH1	525.404	1333.78	298.581	1218.68	0.56829	-3.72387	0.000196188	4	1	0.96	-4.32308	1.54e-05	0.004	NO	YES		NO
211310_at	AB004818	EZH1	enhancer of zeste homolog 1 (Drosophila)	EZH1	EZH1	31.4074	201.397	29.6333	112.331	0.943514	-0.43245	0.665414	11	12	0.56	-0.277417	0.78146	0.484	YES	YES		NO
203358_s_at	NM_004456	EZH2	enhancer of zeste homolog 2 (Drosophila)	EZH2	EZH2	76.8889	336.218	228.252	647.062	2.96859	-4.39657	1.1e-05	2	0	1	-4.36931	1.25e-05	0	YES	YES		YES	1
205774_at	NM_000505	F12	coagulation factor XII (Hageman factor)	F12	F12	100.474	279.942	260.396	977.575	2.59168	-3.5557	0.000376974	4	0	1	-4.36931	1.25e-05	0	YES	YES		NO	1
213506_at	BE965369	F2RL1	coagulation factor II (thrombin) receptor-like 1	F2RL1	F2RL1	129.13	242.586	539.044	1969.04	4.17444	-4.10827	3.99e-05	4	0	1	-4.36931	1.25e-05	0	YES	YES		NO	1
206429_at	NM_005242	F2RL1	coagulation factor II (thrombin) receptor-like 1	F2RL1	F2RL1	149.363	564.839	256.344	734.432	1.71625	-3.19532	0.00139673	5	1	0.96	-3.99943	6.35e-05	0.004	YES	YES		NO		1	1
219429_at	NM_024306	FA2H	fatty acid 2-hydroxylase	FA2H	FA2H	130.863	297.283	293.767	801.234	2.24484	-3.7479	0.000178321	5	0	1	-4.36931	1.25e-05	0	YES	YES		NO	1	1	1
202535_at	NM_003824	FADD	Fas (TNFRSF6)-associated via death domain	FADD	FADD	295.652	598.499	630.53	2154.64	2.13268	-3.91607	9e-05	5	0	1	-4.36931	1.25e-05	0	YES	YES		YES	1	1	1
212106_at	BF116183	FAF2	UBX domain containing 8	FAF2	UBXD8	95.9074	335.943	253.622	1065.35	2.64445	-3.72387	0.000196188	4	0	1	-4.36931	1.25e-05	0	YES	YES		NO	1
212108_at	AB020694	FAF2	UBX domain containing 8	FAF2	UBXD8	678.719	853.822	998.4	2022.87	1.47101	-3.77192	0.000161993	4	0	1	-4.36931	1.25e-05	0	YES	YES		NO	1	1	1
219694_at	NM_019018	FAM105A	family with sequence similarity 105, member A	FAM105A	FAM105A	344.211	519.508	168.2	469.443	0.488654	-4.15632	3.23e-05	3	0	1	-4.36931	1.25e-05	0	NO	YES		NO	1
214947_at	AF052146	FAM105A	CDNA FLJ43660 fis, clone SYNOV4004823	FAM105A	FAM105A	189.096	339.422	122.881	287.449	0.649835	-3.29142	0.000996812	6	1	0.96	-4.11502	3.87e-05	0	NO	YES		NO		1	1
213166_x_at	BG332462	FAM128A	family with sequence similarity 128, member A	FAM128A	FAM128A	1370.9	1829.92	2247.67	4260.91	1.63956	-4.06023	4.9e-05	4	0	1	-4.36931	1.25e-05	0	YES	YES		NO	1
212995_x_at	BG255188	FAM128B	family with sequence similarity 128, member B	FAM128B	FLJ14346	1605.51	2005.63	2276.52	3554.29	1.41794	-3.7479	0.000178321	4	0	1	-4.36931	1.25e-05	0	YES	YES		NO	1	1	1
220720_x_at	NM_025029	FAM128B	family with sequence similarity 128, member B	FAM128B	FAM128B	1117.94	5897.56	1232.81	6761.16	1.10275	-0.024025	0.980833	12	11	0.59	-0.809132	0.418439	0.876	YES	YES		NO
218532_s_at	NM_019000	FAM134B	family with sequence similarity 134, member B	FAM134B	FLJ20152	561.419	1212.66	233.589	692.661	0.416069	-4.2284	2.35e-05	2	0	1	-4.36931	1.25e-05	0	NO	YES		NO	1	1	1
218510_x_at	AI816291	FAM134B	family with sequence similarity 134, member B	FAM134B	FLJ20152	453.789	998.457	297.478	1035.33	0.655542	-2.47458	0.0133395	8	5	0.81	-3.62954	0.000283931	0.008	NO	YES		NO
202972_s_at	AW450403	FAM13A	family with sequence similarity 13, member A1	FAM13A	FAM13A1	391.707	895.986	757.456	2178.02	1.93373	-3.62777	0.000285874	6	0	1	-4.36931	1.25e-05	0	YES	YES		NO	1
202973_x_at	NM_014883	FAM13A	family with sequence similarity 13, member A1	FAM13A	FAM13A1	1186.61	1664.56	1783.59	5007.8	1.50309	-2.57067	0.0101501	9	1	0.96	-4.25372	2.1e-05	0.032	YES	YES		NO			1
217047_s_at	AK027138	FAM13A	family with sequence similarity 13, member A1	FAM13A	FAM13A1	1012.86	1378.08	1438.89	3619.18	1.42062	-2.66677	0.00765829	9	4	0.85	-3.97631	7e-05	0.032	YES	YES		NO
219203_at	NM_016049	FAM158A	chromosome 14 open reading frame 122	FAM158A	C14orf122	93.3148	348.391	263.081	946.129	2.81929	-4.10827	3.99e-05	3	0	1	-4.36931	1.25e-05	0	YES	YES		NO	1
202916_s_at	NM_014864	FAM20B	family with sequence similarity 20, member B	FAM20B	FAM20B	400.73	646.77	243.148	582.897	0.606764	-4.27645	1.9e-05	2	0	1	-4.36931	1.25e-05	0	NO	YES		NO	1
202915_s_at	BF115776	FAM20B	family with sequence similarity 20, member B	FAM20B	FAM20B	371.881	425.431	336.089	627.296	0.903753	-1.48955	0.136343	10	6	0.78	-2.77417	0.00553431	0.072	NO	YES		NO
209683_at	AA243659	FAM49A	family with sequence similarity 49, member A	FAM49A	FAM49A	271.315	463.181	119.8	388.053	0.441553	-4.34853	1.37e-05	2	0	1	-4.36931	1.25e-05	0	NO	YES		NO	1	1	1
208092_s_at	NM_030797	FAM49A	family with sequence similarity 49, member A	FAM49A	FAM49A	413.904	572.047	321.759	543.054	0.777377	-2.6908	0.00712809	8	2	0.93	-4.06878	4.73e-05	0.004	NO	YES		NO
203262_s_at	NM_004699	FAM50A	family with sequence similarity 50, member A	FAM50A	FAM50A	1152.56	1222.93	1681.3	2895.29	1.45876	-3.72387	0.000196188	6	0	1	-4.36931	1.25e-05	0	YES	YES		NO	1	1	1
216044_x_at	AK027146	FAM69A	family with sequence similarity 69, member A	FAM69A	FAM69A	199.852	285.889	303.152	561.335	1.51688	-4.1323	3.59e-05	2	0	1	-4.36931	1.25e-05	0	YES	YES		NO	1	1	1
213689_x_at	AL137958	FAM69A	Ribosomal protein L5	FAM69A	FAM69A	355.578	457.736	559.815	934.645	1.57438	-4.01218	6.02e-05	4	0	1	-4.36931	1.25e-05	0	YES	YES		NO	1	1	1
218126_at	NM_018145	FAM82A2	family with sequence similarity 82, member C	FAM82A2	FAM82C	1318.7	1717.52	1028.87	1213.23	0.780213	-2.9791	0.00289096	8	0	1	-4.36931	1.25e-05	0	NO	YES		NO	1	1	1
220312_at	NM_017708	FAM83E	family with sequence similarity 83, member E	FAM83E	FAM83E	21.3481	71.4135	40.6778	248.028	1.90545	-2.52262	0.0116483	8	0	1	-4.36931	1.25e-05	0.024	YES	YES		NO	1		1
32209_at	AF052151	FAM89B	family with sequence similarity 89, member B	FAM89B	FAM89B	1040.8	808.325	1337.57	1965.51	1.28513	-3.41155	0.000645947	7	0	1	-4.36931	1.25e-05	0.008	YES	YES		NO	1	1	1
212484_at	BF974389	FAM89B	family with sequence similarity 89, member B	FAM89B	FAM89B	589.085	966.759	748.233	1521.39	1.27016	-2.3064	0.0210883	8	4	0.85	-3.67577	0.000237131	0.016	YES	YES		NO
212333_at	AL049943	FAM98A	family with sequence similarity 98, member A	FAM98A	FAM98A	548.385	685.192	819.878	1436.86	1.49508	-4.25242	2.11e-05	3	0	1	-4.36931	1.25e-05	0	YES	YES		NO	1	1	1
203564_at	NM_004629	FANCG	Fanconi anemia, complementation group G	FANCG	FANCG	207.63	569.222	330.126	907.336	1.58998	-2.85897	0.00425012	9	0	1	-4.36931	1.25e-05	0.008	YES	YES		NO	1	1	1
209955_s_at	U76833	FAP	fibroblast activation protein, alpha	FAP	FAP	193.83	405.593	570.474	2018.56	2.94317	-4.2284	2.35e-05	3	0	1	-4.36931	1.25e-05	0	YES	YES		NO	1	1	1
220615_s_at	NM_018099	FAR2	male sterility domain containing 1	FAR2	MLSTD1	253.922	480.738	136.885	500.033	0.539083	-3.98815	6.66e-05	4	0	1	-4.36931	1.25e-05	0	NO	YES		NO	1
201910_at	BF213279	FARP1	FERM, RhoGEF (ARHGEF) and pleckstrin domain protein 1 (chondrocyte-derived)	FARP1	FARP1	1564.24	1852.72	796.663	1594.8	0.509297	-4.54072	5.61e-06	0	0	1	-4.36931	1.25e-05	0	NO	YES		NO	1			1
201911_s_at	NM_005766	FARP1	FERM, RhoGEF (ARHGEF) and pleckstrin domain protein 1 (chondrocyte-derived)	FARP1	FARP1	784.433	605.721	633.733	1129.22	0.807887	-2.71482	0.00663108	8	5	0.81	-3.86072	0.000113055	0	NO	YES		NO
219200_at	NM_024091	FASTKD3	FAST kinase domains 3	FASTKD3	MGC5297	258.363	382.947	493.074	2422.85	1.90845	-3.60375	0.000313659	3	0	1	-4.36931	1.25e-05	0.004	YES	YES		NO	1	1	1
219427_at	NM_024582	FAT4	FAT tumor suppressor homolog 4 (Drosophila)	FAT4	FAT4	370.311	591.698	193.907	512.048	0.523634	-4.08425	4.42e-05	3	0	1	-4.36931	1.25e-05	0	NO	YES		NO	1
215068_s_at	BC004228	FBXL18	F-box and leucine-rich repeat protein 18	FBXL18	FBXL18	167.674	435.756	260.637	638.144	1.55443	-3.5557	0.000376974	6	0	1	-4.36931	1.25e-05	0.004	YES	YES		NO	1	1	1
220896_at	NM_024963	FBXL18	F-box and leucine-rich repeat protein 18	FBXL18	FBXL18	20.8667	55.119	49.8259	331.728	2.38782	-3.24337	0.00118123	5	1	0.96	-4.3462	1.39e-05	0.012	YES	YES		NO			1
219189_at	NM_024555	FBXL6	F-box and leucine-rich repeat protein 6	FBXL6	FBXL6	205.119	364.672	367.663	787.422	1.79244	-4.3245	1.53e-05	3	0	1	-4.36931	1.25e-05	0	YES	YES		NO	1	1	1
201178_at	NM_012179	FBXO7	F-box protein 7	FBXO7	FBXO7	2752.49	1759.52	2046.58	2071.56	0.74354	-4.39657	1.1e-05	2	0	1	-4.36931	1.25e-05	0	NO	YES		NO	1	1	1
209630_s_at	AL043967	FBXW2	F-box and WD repeat domain containing 2	FBXW2	GPR37	853.167	984.669	580.337	1109.17	0.680215	-3.79595	0.000147079	6	0	1	-4.36931	1.25e-05	0	NO	YES		NO	1	1	1
218941_at	NM_012164	FBXW2	F-box and WD repeat domain containing 2	FBXW2	FBXW2	284.93	373.191	309.611	496.411	1.08662	-0.961	0.336552	13	10	0.63	-2.28869	0.0220975	0.496	YES	YES		NO
203240_at	NM_003890	FCGBP	Fc fragment of IgG binding protein	FCGBP	FCGBP	154.511	483.613	579.874	3117.85	3.75296	-4.10827	3.99e-05	4	0	1	-4.36931	1.25e-05	0	YES	YES		YES	1
204007_at	J04162	FCGR3B	Fc fragment of IgG, low affinity IIIb, receptor (CD16b)	FCGR3B	FCGR3B	1161.57	3703.4	433.57	786.57	0.373262	-4.1323	3.59e-05	4	0	1	-4.36931	1.25e-05	0	NO	YES		NO	1	1	1
205237_at	NM_002003	FCN1	ficolin (collagen/fibrinogen domain containing) 1	FCN1	FCN1	548.152	2222.04	209.767	481.602	0.38268	-3.33947	0.000839369	7	0	1	-4.36931	1.25e-05	0	NO	YES		NO	1	1	1
60474_at	AA469071	FERMT1	chromosome 20 open reading frame 42	FERMT1	C20orf42	79.0259	167.83	198.204	591.072	2.50808	-4.20437	2.62e-05	2	0	1	-4.36931	1.25e-05	0	YES	YES		NO	1
218796_at	NM_017671	FERMT1	chromosome 20 open reading frame 42	FERMT1	C20orf42	49.1444	168.846	237.993	1402.74	4.84272	-4.2284	2.35e-05	3	0	1	-4.36931	1.25e-05	0	YES	YES		NO	1
205649_s_at	NM_000508	FGA	fibrinogen alpha chain	FGA	FGA	16.9778	88.3303	71.8148	798.76	4.22993	-1.7298	0.083666	10	0	1	-4.36931	1.25e-05	0.032	YES	YES		NO	1		1
205650_s_at	NM_021871	FGA	fibrinogen alpha chain	FGA	FGA	193.844	476.99	532.011	4564.73	2.74453	-1.89797	0.0576994	10	0	1	-4.36931	1.25e-05	0.184	YES	YES		NO
204988_at	NM_005141	FGB	fibrinogen beta chain	FGB	FGB	95.2889	376.564	1022.86	13661.1	10.7343	-2.3064	0.0210883	10	0	1	-4.36931	1.25e-05	0.036	YES	YES		NO	1
216238_s_at	BG545288	FGB	fibrinogen beta chain	FGB	FGB	43.1037	167.275	529.252	7513.82	12.2786	-1.5376	0.124146	11	0	1	-4.36931	1.25e-05	0.084	YES	YES		NO
219901_at	NM_018351	FGD6	FYVE, RhoGEF and PH domain containing 6	FGD6	FGD6	135.526	298.516	244.619	594.419	1.80496	-3.31545	0.000914957	8	0	1	-4.36931	1.25e-05	0	YES	YES		NO	1
207501_s_at	NM_004113	FGF12	fibroblast growth factor 12	FGF12	FGF12	70.4444	171.581	110.019	358.532	1.56178	-2.6908	0.00712809	11	0	1	-4.36931	1.25e-05	0.036	YES	YES		NO	1
214589_at	AL119322	FGF12	fibroblast growth factor 12	FGF12	FGF12	19.1926	111.023	30.4889	141.577	1.58858	-2.16225	0.0305989	9	2	0.93	-3.56018	0.000370598	0.06	YES	YES		NO
205588_s_at	NM_007045	FGFR1OP	FGFR1 oncogene partner	FGFR1OP	FGFR1OP	159.581	304.159	302.774	667.037	1.8973	-4.46865	7.87e-06	1	0	1	-4.36931	1.25e-05	0	YES	YES		NO	1
203638_s_at	NM_022969	FGFR2	fibroblast growth factor receptor 2 (bacteria-expressed kinase, keratinocyte growth factor receptor, craniofacial dysostosis 1, Crouzon syndrome, Pfeiffer syndrome, Jackson-Weiss syndrome)	FGFR2	FGFR2	987.267	2394.22	341.926	1605.2	0.346336	-4.06023	4.9e-05	4	0	1	-4.36931	1.25e-05	0	NO	YES		NO	1	1	1
203639_s_at	M80634	FGFR2	fibroblast growth factor receptor 2 (bacteria-expressed kinase, keratinocyte growth factor receptor, craniofacial dysostosis 1, Crouzon syndrome, Pfeiffer syndrome, Jackson-Weiss syndrome)	FGFR2	FGFR2	124.885	510.204	32.0519	262.138	0.256651	-3.48362	0.000494672	6	1	0.96	-4.3462	1.39e-05	0	NO	YES		NO
208228_s_at	M87771	FGFR2	fibroblast growth factor receptor 2 (bacteria-expressed kinase, keratinocyte growth factor receptor, craniofacial dysostosis 1, Crouzon syndrome, Pfeiffer syndrome, Jackson-Weiss syndrome)	FGFR2	FGFR2	404.133	1005.11	223.596	649.922	0.553274	-3.33947	0.000839369	5	2	0.93	-4.20749	2.58e-05	0	NO	YES		NO		1	1
211398_at	AB030075	FGFR2	fibroblast growth factor receptor 2 (bacteria-expressed kinase, keratinocyte growth factor receptor, craniofacial dysostosis 1, Crouzon syndrome, Pfeiffer syndrome, Jackson-Weiss syndrome)	FGFR2	FGFR2	51.063	217.851	69.3333	260.379	1.3578	-1.75382	0.0794605	9	5	0.81	-3.00535	0.00265277	0.104	YES	YES		NO
211399_at	AB030077	FGFR2	fibroblast growth factor receptor 2 (bacteria-expressed kinase, keratinocyte growth factor receptor, craniofacial dysostosis 1, Crouzon syndrome, Pfeiffer syndrome, Jackson-Weiss syndrome)	FGFR2	FGFR2	22.9778	90.7343	30.6074	176.55	1.33204	-0.888925	0.374043	10	7	0.74	-2.19622	0.0280765	0.424	YES	YES		NO
208229_at	NM_022975	FGFR2	fibroblast growth factor receptor 2 (bacteria-expressed kinase, keratinocyte growth factor receptor, craniofacial dysostosis 1, Crouzon syndrome, Pfeiffer syndrome, Jackson-Weiss syndrome)	FGFR2	FGFR2	70.6889	258.159	92.8963	377.165	1.31416	-0.792825	0.42788	11	9	0.67	-2.45052	0.0142652	0.34	YES	YES		NO
211401_s_at	AB030078	FGFR2	fibroblast growth factor receptor 2 (bacteria-expressed kinase, keratinocyte growth factor receptor, craniofacial dysostosis 1, Crouzon syndrome, Pfeiffer syndrome, Jackson-Weiss syndrome)	FGFR2	FGFR2	38.2111	216.885	28.5926	167.289	0.74828	-0.52855	0.597118	13	9	0.67	-2.45052	0.0142652	0.552	NO	YES		NO
208225_at	NM_022971	FGFR2	fibroblast growth factor receptor 2 (bacteria-expressed kinase, keratinocyte growth factor receptor, craniofacial dysostosis 1, Crouzon syndrome, Pfeiffer syndrome, Jackson-Weiss syndrome)	FGFR2	FGFR2	10.937	45.8973	9.81481	35.9221	0.897392	-0.1922	0.847586	11	9	0.67	-1.10967	0.267142	0.808	NO	YES		NO
208234_x_at	NM_022976	FGFR2	fibroblast growth factor receptor 2 (bacteria-expressed kinase, keratinocyte growth factor receptor, craniofacial dysostosis 1, Crouzon syndrome, Pfeiffer syndrome, Jackson-Weiss syndrome)	FGFR2	FGFR2	22.6444	48.259	23.9667	58.6357	1.05839	-0.264275	0.791568	11	10	0.63	-0.762896	0.445525	0.676	YES	YES		NO
211400_at	AB030073	FGFR2	fibroblast growth factor receptor 2 (bacteria-expressed kinase, keratinocyte growth factor receptor, craniofacial dysostosis 1, Crouzon syndrome, Pfeiffer syndrome, Jackson-Weiss syndrome)	FGFR2	FGFR2	69.8481	390.109	64.1963	296.82	0.919084	-0.120125	0.904384	12	12	0.56	-0.462361	0.643822	0.944	NO	YES		NO
205305_at	NM_004467	FGL1	fibrinogen-like 1	FGL1	FGL1	202.681	484.106	444.5	4288.63	2.1931	-3.60375	0.000313659	4	0	1	-4.36931	1.25e-05	0	YES	YES		NO	1
214170_x_at	AA669797	FH	fumarate hydratase	FH	FH	727.244	861.672	1222.37	3062.99	1.68083	-4.15632	3.23e-05	4	0	1	-4.36931	1.25e-05	0	YES	YES		NO	1	1	1
203033_x_at	NM_000143	FH	fumarate hydratase	FH	FH	838.356	1232.33	1249.06	3053.67	1.48989	-3.53167	0.000412937	4	1	0.96	-4.3462	1.39e-05	0.004	YES	YES		NO
203032_s_at	AI363836	FH	fumarate hydratase	FH	FH	43.8815	200.039	76.4037	336.921	1.74114	-2.3064	0.0210883	8	4	0.85	-3.53706	0.000404601	0.012	YES	YES		NO
202949_s_at	NM_001450	FHL2	four and a half LIM domains 2	FHL2	FHL2	424.459	975.7	1335.34	5657.43	3.14598	-3.96412	7.37e-05	3	0	1	-4.36931	1.25e-05	0	YES	YES		NO	1
219390_at	NM_017946	FKBP14	FK506 binding protein 14, 22 kDa	FKBP14	FKBP14	122.663	225.575	262.689	689.952	2.14155	-4.18035	2.91e-05	4	0	1	-4.36931	1.25e-05	0	YES	YES		NO	1	1	1
206857_s_at	NM_004116	FKBP1B	FK506 binding protein 1B, 12.6 kDa	FKBP1B	FKBP1B	624.289	1257.57	246.219	917.092	0.394398	-4.27645	1.9e-05	3	0	1	-4.36931	1.25e-05	0	NO	YES		YES	1	1	1
209931_s_at	AF322070	FKBP1B	FK506 binding protein 1B, 12.6 kDa	FKBP1B	FKBP1B	156.337	344.561	129.085	297.181	0.825685	-1.84992	0.0643244	9	5	0.81	-3.14406	0.00166623	0.076	NO	YES		YES
200894_s_at	AA894574	FKBP4	FK506 binding protein 4, 59kDa	FKBP4	FKBP4	155.119	319.849	243.685	488.881	1.57096	-4.0362	5.43e-05	2	0	1	-4.36931	1.25e-05	0	YES	YES		NO	1	1	1
200895_s_at	NM_002014	FKBP4	FK506 binding protein 4, 59kDa	FKBP4	FKBP4	555.267	752.24	799.548	1738.24	1.43994	-3.24337	0.00118123	7	1	0.96	-4.29996	1.71e-05	0.004	YES	YES		NO		1	1
219187_at	NM_022110	FKBPL	FK506 binding protein like	FKBPL	FKBPL	99.8037	314.528	241.381	899.343	2.41856	-3.844	0.000121045	5	0	1	-4.36931	1.25e-05	0	YES	YES		NO	1	1	1
220584_at	NM_025094	FLJ22184	hypothetical protein FLJ22184	FLJ22184	FLJ22184	20.2926	44.3973	88.7741	455.546	4.3747	-3.86802	0.00010972	5	0	1	-4.36931	1.25e-05	0	YES	YES		NO	1
208613_s_at	AV712733	FLNB	filamin B, beta (actin binding protein 278)	FLNB	FLNB	299.085	419.329	694.911	2253.53	2.32346	-4.1323	3.59e-05	5	0	1	-4.36931	1.25e-05	0	YES	YES		NO	1
208614_s_at	M62994	FLNB	filamin B, beta (actin binding protein 278)	FLNB	FLNB	1032.87	1572.74	1076.41	2273.46	1.04216	-0.216225	0.828812	12	13	0.52	-0.184945	0.853273	0.74	NO	YES		NO
222033_s_at	AA058828	FLT1	Fms-related tyrosine kinase 1 (vascular endothelial growth factor/vascular permeability factor receptor)	FLT1	FLT1	572.663	841.876	281.148	681.314	0.490949	-4.34853	1.37e-05	3	0	1	-4.36931	1.25e-05	0	NO	YES		NO	1
210287_s_at	U01134	FLT1	fms-related tyrosine kinase 1 (vascular endothelial growth factor/vascular permeability factor receptor)	FLT1	FLT1	26.8815	103.789	42.7926	251.713	1.5919	-1.2493	0.211555	12	6	0.78	-2.84352	0.00446179	0.424	YES	YES		NO
204406_at	NM_002019	FLT1	fms-related tyrosine kinase 1 (vascular endothelial growth factor/vascular permeability factor receptor)	FLT1	FLT1	98.5926	321.914	85.8667	377.955	0.870924	-0.961	0.336552	12	9	0.67	-1.89568	0.0580022	0.368	NO	YES		NO
210607_at	U03858	FLT3LG	fms-related tyrosine kinase 3 ligand	FLT3LG	FLT3LG	85.9963	184.285	45.6852	174.011	0.531246	-3.33947	0.000839369	7	0	1	-4.36931	1.25e-05	0	NO	YES		NO	1
206980_s_at	NM_001459	FLT3LG	fms-related tyrosine kinase 3 ligand	FLT3LG	FLT3LG	53.9519	258.72	49.4926	189.292	0.917347	-0.264275	0.791568	13	13	0.52	-0.184945	0.853273	0.548	YES	YES		NO
218843_at	NM_022823	FNDC4	fibronectin type III domain containing 4	FNDC4	FNDC4	46.1815	62.8154	127.07	606.331	2.75154	-3.67582	0.000237082	6	0	1	-4.36931	1.25e-05	0	YES	YES		NO	1
209189_at	BC004490	FOS	v-fos FBJ murine osteosarcoma viral oncogene homolog	FOS	FOS	6129.59	20439.6	2185.46	8380.6	0.356543	-4.15632	3.23e-05	4	0	1	-4.36931	1.25e-05	0	NO	YES		NO	1
204667_at	NM_004496	FOXA1	forkhead box A1	FOXA1	FOXA1	269.615	463.41	479.648	1358.17	1.77901	-3.77192	0.000161993	5	0	1	-4.36931	1.25e-05	0	YES	YES		NO	1	1	1
205022_s_at	NM_005197	FOXN3	forkhead box N3	FOXN3	FOXN3	640.744	969.942	423.396	940.813	0.660788	-3.9401	8.14e-05	4	0	1	-4.36931	1.25e-05	0	NO	YES		NO	1
218031_s_at	NM_018589	FOXN3	forkhead box N3	FOXN3	FOXN3	608.119	1159.06	442.952	1069.91	0.728397	-2.54665	0.0108762	9	4	0.85	-3.86072	0.000113055	0.004	NO	YES		NO
205021_s_at	AA860806	FOXN3	forkhead box N3	FOXN3	FOXN3	558.311	915.016	562.941	1328.1	1.00829	-0.264275	0.791568	12	13	0.52	-0.11559	0.907977	0.472	NO	YES		NO
205119_s_at	NM_002029	FPR1	formyl peptide receptor 1	FPR1	FPR1	1073.71	2909.43	569.522	1367.5	0.530422	-4.01218	6.02e-05	4	0	1	-4.36931	1.25e-05	0	NO	YES		NO	1
205118_at	M60626	FPR1	formyl peptide receptor 1	FPR1	FPR1	59.637	245.478	72.9148	530.959	1.22264	-0.216225	0.828812	13	11	0.59	-1.01719	0.309061	0.58	YES	YES		NO
207178_s_at	NM_002031	FRK	fyn-related kinase	FRK	FRK	31.9296	133.249	101.089	313.837	3.16599	-3.89205	9.94e-05	3	0	1	-4.36931	1.25e-05	0	YES	YES		NO	1	1	1
213056_at	AU145019	FRMD4B	FERM domain containing 4B	FRMD4B	FRMD4B	508.885	960.189	294.122	829.632	0.577974	-4.44462	8.8e-06	1	0	1	-4.36931	1.25e-05	0	NO	YES		NO	1	1	1
216131_at	AK000244	FRMD4B	FERM domain containing 4B	FRMD4B	FRMD4B	35.0333	192.419	40.0407	246.123	1.14293	-0.24025	0.810136	13	13	0.52	-0.577952	0.563297	0.528	NO	YES		NO
212548_s_at	BF515124	FRYL	FRY-like	FRYL	FRYL	1468.96	1771.37	1019.13	1435.72	0.693777	-4.20437	2.62e-05	3	0	1	-4.36931	1.25e-05	0	NO	YES		NO	1	1	1
212546_s_at	AI126634	FRYL	FRY-like	FRYL	FRYL	680.411	902.886	455.6	605.789	0.669595	-3.86802	0.00010972	3	1	0.96	-4.3462	1.39e-05	0	NO	YES		NO		1	1
205324_s_at	NM_012280	FTSJ1	FtsJ homolog 1 (E. coli)	FTSJ1	FTSJ1	673.304	487.322	972.578	1375.02	1.44449	-4.10827	3.99e-05	3	0	1	-4.36931	1.25e-05	0	YES	YES		NO	1	1	1
213937_s_at	AV723177	FTSJ1	FtsJ homolog 1 (E. coli)	FTSJ1	FTSJ1	301.296	469.399	440.57	1151.37	1.46225	-3.43558	0.000591298	4	2	0.93	-4.29996	1.71e-05	0.02	YES	YES		NO			1
218356_at	NM_013393	FTSJ2	FtsJ homolog 2 (E. coli)	FTSJ2	FTSJ2	418.126	843.934	833.519	1773.83	1.99346	-4.08425	4.42e-05	5	0	1	-4.36931	1.25e-05	0	YES	YES		NO	1	1	1
222130_s_at	AK024635	FTSJ2	FtsJ homolog 2 (E. coli)	FTSJ2	FTSJ2	381.496	733.145	578.137	1087.68	1.51545	-3.57973	0.000343956	4	1	0.96	-3.88384	0.000102822	0	YES	YES		NO
202838_at	NM_000147	FUCA1	fucosidase, alpha-L- 1, tissue	FUCA1	FUCA1	1673.22	2679.04	2932.47	8056.57	1.75259	-3.4596	0.000540979	6	0	1	-4.36931	1.25e-05	0	YES	YES		YES	1
211225_at	U27329	FUT5	fucosyltransferase 5 (alpha (1,3) fucosyltransferase)	FUT5	FUT5	23.1296	118.764	28.3296	136.433	1.22482	-1.03307	0.301569	12	5	0.81	-2.6817	0.00732501	0.584	YES	YES		NO
203988_s_at	NM_004480	FUT8	fucosyltransferase 8 (alpha (1,6) fucosyltransferase)	FUT8	FUT8	319.878	611.121	656.915	1740.75	2.05364	-4.08425	4.42e-05	3	0	1	-4.36931	1.25e-05	0	YES	YES		NO	1	1	1
201637_s_at	NM_005087	FXR1	fragile X mental retardation, autosomal homolog 1	FXR1	FXR1	963.326	1108.99	1357.49	3457.87	1.40917	-2.6908	0.00712809	7	0	1	-4.36931	1.25e-05	0.02	YES	YES		NO	1		1
201635_s_at	AI990766	FXR1	fragile X mental retardation, autosomal homolog 1	FXR1	FXR1	231.337	598.45	433.87	1482.63	1.87549	-3.5557	0.000376974	6	1	0.96	-4.3462	1.39e-05	0	YES	YES		NO		1	1
201636_at	BG025078	FXR1	fragile X mental retardation, autosomal homolog 1	FXR1	FXR1	681.5	720.268	602.359	1169.78	0.883873	-2.1142	0.0344982	7	5	0.81	-2.91288	0.00358116	0.02	NO	YES		NO
218204_s_at	NM_024513	FYCO1	FYVE and coiled-coil domain containing 1	FYCO1	FYCO1	627.204	719.707	413.73	732.109	0.659642	-4.30048	1.7e-05	4	0	1	-4.36931	1.25e-05	0	NO	YES		YES	1
210105_s_at	M14333	FYN	FYN oncogene related to SRC, FGR, YES	FYN	FYN	1804.17	1984.12	1089.54	2235.22	0.6039	-4.3245	1.53e-05	2	0	1	-4.36931	1.25e-05	0	NO	YES		YES	1	1	1
216033_s_at	S74774	FYN	FYN oncogene related to SRC, FGR, YES	FYN	FYN	569.089	896.126	338.926	783.427	0.595559	-3.5557	0.000376974	6	2	0.93	-4.29996	1.71e-05	0	NO	YES		YES		1	1
221245_s_at	NM_030804	FZD5	frizzled homolog 5 (Drosophila)	FZD5	FZD5	660.426	1171.88	424.819	1066.64	0.643249	-4.06023	4.9e-05	4	0	1	-4.36931	1.25e-05	0	NO	YES		NO	1	1	1
206136_at	NM_003468	FZD5	frizzled homolog 5 (Drosophila)	FZD5	FZD5	27.8667	85.1719	25.2667	96.7875	0.906699	-1.03307	0.301569	10	7	0.74	-1.4102	0.15848	0.16	NO	YES		NO
207639_at	NM_003508	FZD9	frizzled homolog 9 (Drosophila)	FZD9	FZD9	28.5407	97.1853	78.1593	598.041	2.73852	-2.76287	0.00572947	7	0	1	-4.36931	1.25e-05	0.04	YES	YES		NO	1
209416_s_at	AF083810	FZR1	fizzy/cell division cycle 20 related 1 (Drosophila)	FZR1	FZR1	308.207	432.174	445.856	896.495	1.44661	-3.89205	9.94e-05	5	0	1	-4.36931	1.25e-05	0	YES	YES		NO	1
211865_s_at	AB013463	FZR1	fizzy/cell division cycle 20 related 1 (Drosophila)	FZR1	FZR1	72.7481	255.702	89.4407	282.917	1.22946	-2.09017	0.0366021	7	5	0.81	-2.88976	0.00385538	0.188	YES	YES		NO
209415_at	AA905473	FZR1	fizzy/cell division cycle 20 related 1 (Drosophila)	FZR1	FZR1	223.507	328.108	195.111	577.799	0.872951	-1.8259	0.0678653	8	7	0.74	-2.35804	0.0183716	0.044	NO	YES		NO
209414_at	AI732960	FZR1	fizzy/cell division cycle 20 related 1 (Drosophila)	FZR1	FZR1	110.756	249.438	133.415	403.627	1.20459	-1.2493	0.211555	11	8	0.7	-2.49675	0.0125337	0.6	YES	YES		NO
203853_s_at	NM_012296	GAB2	GRB2-associated binding protein 2	GAB2	GAB2	971.493	958.118	507.537	1456.85	0.52243	-4.10827	3.99e-05	4	0	1	-4.36931	1.25e-05	0	NO	YES		NO	1	1	1
209046_s_at	AB030710	GABARAPL2	GABA(A) receptor-associated protein-like 2	GABARAPL2	GABARAPL2	3351.16	3702.58	2423.7	4261.66	0.723242	-4.37255	1.23e-05	2	0	1	-4.36931	1.25e-05	0	NO	YES		YES	1	1	1
209991_x_at	AF069755	GABBR2	gamma-aminobutyric acid (GABA) B receptor, 2	GABBR2	GABBR2	81.1407	210.582	157.604	457.379	1.94235	-3.9401	8.14e-05	4	0	1	-4.36931	1.25e-05	0	YES	YES		NO	1
211679_x_at	AF095784	GABBR2	gamma-aminobutyric acid (GABA) B receptor, 2	GABBR2	GABBR2	33.9704	144.971	76.5259	221.405	2.25273	-3.5557	0.000376974	3	1	0.96	-4.23061	2.33e-05	0	YES	YES		NO
209990_s_at	AF056085	GABBR2	gamma-aminobutyric acid (GABA) B receptor, 2	GABBR2	GABBR2	54.6889	190.088	90.9593	389.158	1.66321	-2.7869	0.00532149	5	3	0.89	-3.79136	0.000149823	0.032	YES	YES		NO
217077_s_at	AF095723	GABBR2	gamma-aminobutyric acid (GABA) B receptor, 2	GABBR2	GABBR2	28.4889	111.565	45.4519	176.266	1.59542	-2.04212	0.0411391	9	4	0.85	-3.49083	0.000481526	0.044	YES	YES		NO
206670_s_at	NM_013445	GAD1	glutamate decarboxylase 1 (brain, 67kDa)	GAD1	GAD1	17.4815	48.9961	75.9852	493.942	4.34661	-4.0362	5.43e-05	4	0	1	-4.36931	1.25e-05	0.004	YES	YES		NO	1	1	1
205278_at	NM_000817	GAD1	glutamate decarboxylase 1 (brain, 67kDa)	GAD1	GAD1	31.0111	109.885	80.737	380.499	2.60349	-3.02715	0.00246871	9	1	0.96	-4.3462	1.39e-05	0.028	YES	YES		NO			1
206669_at	NM_013445	GAD1	glutamate decarboxylase 1 (brain, 67kDa)	GAD1	GAD1	21.6185	127.775	64.4074	491.009	2.97927	-2.2103	0.0270844	9	2	0.93	-4.04566	5.22e-05	0.032	YES	YES		NO
214240_at	AL556409	GAL	galanin	GAL	GAL	60.9333	172.103	121.511	425.474	1.99416	-3.53167	0.000412937	7	0	1	-4.36931	1.25e-05	0	YES	YES		NO	1	1	1
219815_at	NM_024637	GAL3ST4	galactose-3-O-sulfotransferase 4	GAL3ST4	GAL3ST4	287.911	540.202	447.819	899.485	1.55541	-3.3635	0.000769609	7	0	1	-4.36931	1.25e-05	0	YES	YES		NO	1
201723_s_at	U41514	GALNT1	UDP-N-acetyl-alpha-D-galactosamine:polypeptide N-acetylgalactosaminyltransferase 1 (GalNAc-T1)	GALNT1	GALNT1	688.693	936.295	1112.24	2044.97	1.61501	-4.2284	2.35e-05	2	0	1	-4.36931	1.25e-05	0	YES	YES		NO	1	1	1
201722_s_at	AV692127	GALNT1	UDP-N-acetyl-alpha-D-galactosamine:polypeptide N-acetylgalactosaminyltransferase 1 (GalNAc-T1)	GALNT1	GALNT1	762.267	804.238	1046.14	2461.53	1.37241	-2.76287	0.00572947	7	1	0.96	-4.3462	1.39e-05	0.016	YES	YES		NO			1
201724_s_at	NM_020474	GALNT1	UDP-N-acetyl-alpha-D-galactosamine:polypeptide N-acetylgalactosaminyltransferase 1 (GalNAc-T1)	GALNT1	GALNT1	542.844	708.028	691.926	1510.95	1.27463	-2.66677	0.00765829	9	1	0.96	-4.20749	2.58e-05	0.044	YES	YES		NO			1
207357_s_at	NM_017540	GALNT10	UDP-N-acetyl-alpha-D-galactosamine:polypeptide N-acetylgalactosaminyltransferase 10 (GalNAc-T10)	GALNT10	GALNT10	116.848	299.641	378.819	1348.6	3.24197	-4.15632	3.23e-05	4	0	1	-4.36931	1.25e-05	0	YES	YES		NO	1	1	1
212256_at	BE906572	GALNT10	UDP-N-acetyl-alpha-D-galactosamine:polypeptide N-acetylgalactosaminyltransferase 10 (GalNAc-T10)	GALNT10	GALNT10	635.537	803.589	1117.3	2590.53	1.75805	-3.72387	0.000196188	5	0	1	-4.36931	1.25e-05	0	YES	YES		NO	1
220296_at	NM_024564	GALNT10	UDP-N-acetyl-alpha-D-galactosamine:polypeptide N-acetylgalactosaminyltransferase 10 (GalNAc-T10)	GALNT10	GALNT10	317.13	798.888	596.689	2266	1.88153	-3.3635	0.000769609	6	1	0.96	-4.32308	1.54e-05	0.024	YES	YES		NO			1
219271_at	NM_024572	GALNT14	UDP-N-acetyl-alpha-D-galactosamine:polypeptide N-acetylgalactosaminyltransferase 14 (GalNAc-T14)	GALNT14	GALNT14	69.9185	194.205	365.415	2214.13	5.2263	-3.57973	0.000343956	6	0	1	-4.36931	1.25e-05	0	YES	YES		NO	1	1	1
217787_s_at	AL525086	GALNT2	UDP-N-acetyl-alpha-D-galactosamine:polypeptide N-acetylgalactosaminyltransferase 2 (GalNAc-T2)	GALNT2	GALNT2	118.219	265.865	321.819	1836.72	2.72223	-4.10827	3.99e-05	4	0	1	-4.36931	1.25e-05	0	YES	YES		NO	1	1	1
217788_s_at	NM_004481	GALNT2	UDP-N-acetyl-alpha-D-galactosamine:polypeptide N-acetylgalactosaminyltransferase 2 (GalNAc-T2)	GALNT2	GALNT2	952.785	1059.82	1803.29	8835.57	1.89265	-3.43558	0.000591298	6	0	1	-4.36931	1.25e-05	0	YES	YES		NO	1	1	1
203397_s_at	BF063271	GALNT3	UDP-N-acetyl-alpha-D-galactosamine:polypeptide N-acetylgalactosaminyltransferase 3 (GalNAc-T3)	GALNT3	GALNT3	327.137	431.139	638.478	2345.81	1.95171	-3.67582	0.000237082	4	0	1	-4.36931	1.25e-05	0	YES	YES		NO	1	1	1
219956_at	NM_007210	GALNT6	UDP-N-acetyl-alpha-D-galactosamine:polypeptide N-acetylgalactosaminyltransferase 6 (GalNAc-T6)	GALNT6	GALNT6	294.256	743.31	982.989	7201.93	3.3406	-3.48362	0.000494672	6	0	1	-4.36931	1.25e-05	0.008	YES	YES		NO	1	1	1
208693_s_at	D30658	GARS	glycyl-tRNA synthetase	GARS	GARS	1527.76	2131.78	2910.57	7723.68	1.90512	-4.1323	3.59e-05	2	0	1	-4.36931	1.25e-05	0	YES	YES		YES	1
212378_at	NM_000819	GART	phosphoribosylglycinamide formyltransferase, phosphoribosylglycinamide synthetase, phosphoribosylaminoimidazole synthetase	GART	GART	333.307	345.671	533.974	881.13	1.60205	-3.98815	6.66e-05	3	0	1	-4.36931	1.25e-05	0	YES	YES		NO	1	1	1
212379_at	BE966876	GART	phosphoribosylglycinamide formyltransferase, phosphoribosylglycinamide synthetase, phosphoribosylaminoimidazole synthetase	GART	GART	175.274	608.007	300.619	898.538	1.71513	-3.0752	0.00210361	6	2	0.93	-3.90695	9.35e-05	0.004	YES	YES		NO
210005_at	D32051	GART	phosphoribosylglycinamide formyltransferase, phosphoribosylglycinamide synthetase, phosphoribosylaminoimidazole synthetase	GART	GART	140.915	274.179	173.911	278.455	1.23416	-2.4986	0.0124685	10	4	0.85	-3.88384	0.000102822	0.036	YES	YES		NO
217445_s_at	AF008655	GART	phosphoribosylglycinamide formyltransferase, phosphoribosylglycinamide synthetase, phosphoribosylaminoimidazole synthetase	GART	GART	41.2111	119.907	56.9148	211.209	1.38106	-1.68175	0.0926173	11	8	0.7	-3.05158	0.00227637	0.296	YES	YES		NO
209729_at	BC001782	GAS2L1	growth arrest-specific 2 like 1	GAS2L1	GAS2L1	437.507	817.79	292.044	737.229	0.667519	-3.91607	9e-05	3	0	1	-4.36931	1.25e-05	0	NO	YES		YES	1	1	1
31874_at	Y07846	GAS2L1	growth arrest-specific 2 like 1	GAS2L1	GAS2L1	1056.09	1965.98	730.656	1474.61	0.691848	-3.3635	0.000769609	6	1	0.96	-4.27684	1.9e-05	0	NO	YES		YES
208258_s_at	NM_006478	GAS2L1	growth arrest-specific 2 like 1	GAS2L1	GAS2L1	31.4704	105.445	28.363	81.3757	0.901259	-0.33635	0.736607	11	13	0.52	-0.693542	0.487969	0.58	NO	YES		YES
214718_at	AK026142	GATAD1	GATA zinc finger domain containing 1	GATAD1	GATAD1	286.919	608.337	457.956	1178.33	1.59612	-3.05117	0.00227948	7	0	1	-4.36931	1.25e-05	0.008	YES	YES		NO	1	1	1
213018_at	AI337901	GATAD1	GATA zinc finger domain containing 1	GATAD1	GATAD1	427.352	660.621	599.363	1392.41	1.4025	-2.64275	0.00822357	8	2	0.93	-4.16125	3.17e-05	0.004	YES	YES		NO		1	1
208503_s_at	NM_021167	GATAD1	GATA zinc finger domain containing 1	GATAD1	GATAD1	294.493	613.311	476.122	1622.12	1.61675	-2.4986	0.0124685	8	3	0.89	-4.02254	5.76e-05	0.044	YES	YES		NO
203765_at	NM_012198	GCA	grancalcin, EF-hand calcium binding protein	GCA	GCA	473.907	720.002	346.485	543.574	0.731124	-4.18035	2.91e-05	2	0	1	-4.36931	1.25e-05	0	NO	YES		NO	1	1	1
205164_at	NM_014291	GCAT	glycine C-acetyltransferase (2-amino-3-ketobutyrate coenzyme A ligase)	GCAT	GCAT	26.8037	49.299	138.089	1929.69	5.15186	-4.3245	1.53e-05	2	0	1	-4.36931	1.25e-05	0	YES	YES		NO	1	1	1
36475_at	Z97630	GCAT	glycine C-acetyltransferase (2-amino-3-ketobutyrate coenzyme A ligase)	GCAT	GCAT	284.656	469.084	549.522	2027.33	1.93048	-4.0362	5.43e-05	2	1	0.96	-4.3462	1.39e-05	0	YES	YES		NO		1	1
221577_x_at	AF003934	GDF15	growth differentiation factor 15	GDF15	GDF15	328.315	824.049	1575.67	8015.64	4.79926	-4.18035	2.91e-05	4	0	1	-4.36931	1.25e-05	0	YES	YES		YES	1
202721_s_at	BE645771	GFPT1	glutamine-fructose-6-phosphate transaminase 1	GFPT1	GFPT1	303.689	515.677	633.33	2078.74	2.08546	-3.98815	6.66e-05	2	0	1	-4.36931	1.25e-05	0	YES	YES		NO	1	1	1
202722_s_at	NM_002056	GFPT1	glutamine-fructose-6-phosphate transaminase 1	GFPT1	GFPT1	568.581	556.075	1171.59	3343.59	2.06054	-4.18035	2.91e-05	2	0	1	-4.36931	1.25e-05	0	YES	YES		NO	1	1	1
219243_at	NM_018326	GIMAP4	GTPase, IMAP family member 4	GIMAP4	GIMAP4	828.144	1996.3	314.993	812.638	0.380359	-4.3245	1.53e-05	1	0	1	-4.36931	1.25e-05	0	NO	YES		NO	1	1	1
219970_at	NM_017655	GIPC2	GIPC PDZ domain containing family, member 2	GIPC2	GIPC2	115.822	194.623	52.4926	153.94	0.453217	-4.46865	7.87e-06	1	0	1	-4.36931	1.25e-05	0	NO	YES		NO	1
213713_s_at	R48779	GLB1L2	hypothetical protein BC008326	GLB1L2	GLB1L2	437.385	753.091	983.737	3129.88	2.24913	-3.98815	6.66e-05	4	0	1	-4.36931	1.25e-05	0	YES	YES		YES	1
214730_s_at	AK025457	GLG1	golgi apparatus protein 1	GLG1	GLG1	861.444	1563.78	1273.15	3071.23	1.47793	-3.24337	0.00118123	6	0	1	-4.36931	1.25e-05	0	YES	YES		YES	1	1	1
207966_s_at	NM_012201	GLG1	golgi apparatus protein 1	GLG1	GLG1	804.922	2008.78	1302.9	4149.96	1.61867	-2.83495	0.00458329	8	1	0.96	-4.23061	2.33e-05	0.008	YES	YES		YES		1	1
212045_at	N32761	GLG1	golgi apparatus protein 1	GLG1	GLG1	516.496	709.661	609.544	1540.98	1.18015	-1.29735	0.194511	11	5	0.81	-3.28277	0.00102794	0.224	YES	YES		YES
206662_at	NM_002064	GLRX	glutaredoxin (thioltransferase)	GLRX	GLRX	3367.11	6534.93	2086.72	6117.28	0.619735	-4.06023	4.9e-05	3	0	1	-4.36931	1.25e-05	0	NO	YES		NO	1	1	1
209276_s_at	AF162769	GLRX	glutaredoxin (thioltransferase)	GLRX	GLRX	1271.94	1935.89	934.022	1813.63	0.734331	-3.09922	0.00194028	6	2	0.93	-4.11502	3.87e-05	0	NO	YES		NO		1	1
209080_x_at	AF118652	GLRX3	thioredoxin-like 2	GLRX3	TXNL2	668.222	981.65	1029.14	2056.47	1.54011	-3.89205	9.94e-05	4	0	1	-4.36931	1.25e-05	0	YES	YES		NO	1	1	1
214205_x_at	AK022131	GLRX3	thioredoxin-like 2	GLRX3	TXNL2	277.27	665.097	443.707	1015.82	1.60027	-3.53167	0.000412937	6	1	0.96	-4.32308	1.54e-05	0.004	YES	YES		NO		1	1
207506_at	NM_006541	GLRX3	thioredoxin-like 2	GLRX3	TXNL2	128.122	431.929	116.959	351.876	0.912873	-0.81685	0.414014	10	9	0.67	-1.45644	0.145272	0.576	NO	YES		NO
218070_s_at	NM_013335	GMPPA	GDP-mannose pyrophosphorylase A	GMPPA	GMPPA	277.374	371.829	416.444	807.605	1.50138	-3.7479	0.000178321	4	0	1	-4.36931	1.25e-05	0	YES	YES		NO	1	1	1
214431_at	NM_003875	GMPS	guanine monphosphate synthetase	GMPS	GMPS	435.437	574.746	813.726	2499.11	1.86876	-3.72387	0.000196188	6	0	1	-4.36931	1.25e-05	0	YES	YES		YES	1	1	1
202615_at	BF222895	GNAQ	Guanine nucleotide binding protein (G protein), q polypeptide	GNAQ	GNAQ	2600.45	3184.55	1591.39	3334.21	0.611968	-4.2284	2.35e-05	3	0	1	-4.36931	1.25e-05	0	NO	YES		NO	1	1	1
211426_x_at	U40038	GNAQ	guanine nucleotide binding protein (G protein), q polypeptide	GNAQ	GNAQ	483.278	916.496	463.67	898.437	0.959428	-0.2883	0.773117	13	12	0.56	-0.762896	0.445525	0.388	NO	YES		NO
211858_x_at	AF088184	GNAS	GNAS complex locus	GNAS	GNAS	6011.33	10841	10188.9	29633.3	1.69494	-4.08425	4.42e-05	5	0	1	-4.36931	1.25e-05	0	YES	YES		YES	1	1	1
212273_x_at	AI591100	GNAS	GNAS complex locus	GNAS	GNAS	10530.4	14154	14740.4	26519.5	1.3998	-3.844	0.000121045	3	0	1	-4.36931	1.25e-05	0	YES	YES		YES	1
214548_x_at	AF064092	GNAS	GNAS complex locus	GNAS	GNAS	9688.75	10826.5	13532.1	25450	1.39668	-3.6518	0.000260409	6	0	1	-4.36931	1.25e-05	0	YES	YES		YES	1
200780_x_at	NM_000516	GNAS	GNAS complex locus	GNAS	GNAS	11975.1	11878.4	16128.5	29953.9	1.34683	-3.7479	0.000178321	5	0	1	-4.36931	1.25e-05	0.004	YES	YES		YES	1
200981_x_at	NM_016592	GNAS	GNAS complex locus	GNAS	GNAS	10928	12820.2	15203.1	28455.3	1.39121	-3.7479	0.000178321	5	1	0.96	-4.3462	1.39e-05	0	YES	YES		YES		1	1
217673_x_at	AA650558	GNAS	GNAS complex locus	GNAS	GNAS	769.974	912.59	1027.08	1807.6	1.33391	-3.21935	0.00128482	7	2	0.93	-4.23061	2.33e-05	0	YES	YES		YES
217058_at	AF107846	GNAS	GNAS complex locus	GNAS	GNAS	24.7556	237.963	33.8963	173.524	1.36924	-2.47458	0.0133395	6	3	0.89	-3.14406	0.00166623	0.072	YES	YES		YES
217057_s_at	AF107846	GNAS	GNAS complex locus	GNAS	GNAS	65.6815	259.273	107.748	454.816	1.64046	-2.23432	0.0254617	9	4	0.85	-3.74513	0.000180303	0.056	YES	YES		YES
214157_at	AA401492	GNAS	GNAS complex locus	GNAS	GNAS	131.804	254.176	173.511	430.947	1.31644	-2.0181	0.0435809	9	4	0.85	-3.67577	0.000237131	0.088	YES	YES		YES
217850_at	NM_014366	GNL3	guanine nucleotide binding protein-like 3 (nucleolar)	GNL3	GNL3	694.233	552.995	980.504	1307.68	1.41235	-4.25242	2.11e-05	2	0	1	-4.36931	1.25e-05	0	YES	YES		NO	1
208843_s_at	BC001408	GORASP2	golgi reassembly stacking protein 2, 55kDa	GORASP2	GORASP2	924.022	1002.74	1440.69	2578.64	1.55915	-4.27645	1.9e-05	2	0	1	-4.36931	1.25e-05	0	YES	YES		NO	1	1	1
207812_s_at	NM_015530	GORASP2	golgi reassembly stacking protein 2, 55kDa	GORASP2	GORASP2	1119.76	987.109	1593.23	1799.33	1.42284	-4.06023	4.9e-05	4	0	1	-4.36931	1.25e-05	0	YES	YES		NO	1	1	1
208842_s_at	W93787	GORASP2	golgi reassembly stacking protein 2, 55kDa	GORASP2	GORASP2	1286.76	1383.12	1816.83	2724.39	1.41194	-3.53167	0.000412937	7	0	1	-4.36931	1.25e-05	0	YES	YES		NO	1	1	1
208813_at	BC000498	GOT1	glutamic-oxaloacetic transaminase 1, soluble (aspartate aminotransferase 1)	GOT1	GOT1	358.03	503.202	642.03	3355.75	1.79323	-2.5947	0.00946735	9	0	1	-4.36931	1.25e-05	0.008	YES	YES		NO	1	1	1
200708_at	NM_002080	GOT2	glutamic-oxaloacetic transaminase 2, mitochondrial (aspartate aminotransferase 2)	GOT2	GOT2	777.874	997.785	1197.76	2231.07	1.53979	-4.1323	3.59e-05	3	0	1	-4.36931	1.25e-05	0	YES	YES		NO	1	1	1
211060_x_at	BC006383	GPAA1	glycosylphosphatidylinositol anchor attachment protein 1 homolog (yeast)	GPAA1	GPAA1	1113.55	1271.09	1796.1	3968.77	1.61295	-3.60375	0.000313659	6	0	1	-4.36931	1.25e-05	0	YES	YES		NO	1	1	1
215690_x_at	AL157437	GPAA1	glycosylphosphatidylinositol anchor attachment protein 1 homolog (yeast)	GPAA1	GPAA1	1138.93	1141.74	1832.07	3808.04	1.60859	-3.79595	0.000147079	6	0	1	-4.36931	1.25e-05	0	YES	YES		NO	1	1	1
201618_x_at	NM_003801	GPAA1	glycosylphosphatidylinositol anchor attachment protein 1 homolog (yeast)	GPAA1	GPAA1	825.03	748.454	1250.11	2553.06	1.51524	-3.62777	0.000285874	5	0	1	-4.36931	1.25e-05	0.004	YES	YES		NO	1	1	1
202755_s_at	AI354864	GPC1	glypican 1	GPC1	GPC1	16.5852	54.3317	40.9741	213.074	2.47052	-3.50765	0.000452084	6	0	1	-4.36931	1.25e-05	0.012	YES	YES		NO	1		1
202756_s_at	NM_002081	GPC1	glypican 1	GPC1	GPC1	379.244	876.333	585.663	1846.71	1.54429	-2.16225	0.0305989	9	5	0.81	-3.74513	0.000180303	0.06	YES	YES		NO
208308_s_at	NM_000175	GPI	glucose phosphate isomerase	GPI	GPI	1467.5	1593.59	3089.86	8552.29	2.10553	-4.2284	2.35e-05	2	0	1	-4.36931	1.25e-05	0	YES	YES		YES	1	1	1
210848_at	AF187554	GPI		GPI	GPI	105.548	249.379	125.611	398.092	1.19008	-1.10515	0.269095	12	9	0.67	-2.38116	0.0172582	0.476	YES	YES		YES
218799_at	NM_018066	GPN2	ATP binding domain 1 family, member B	GPN2	ATPBD1B	226.133	351.114	337.659	645.547	1.49319	-3.31545	0.000914957	7	0	1	-4.36931	1.25e-05	0	YES	YES		NO	1	1	1
213094_at	AL033377	GPR126	G protein-coupled receptor 126	GPR126	GPR126	909.474	1486.42	378.681	1150.94	0.416374	-4.3245	1.53e-05	3	0	1	-4.36931	1.25e-05	0	NO	YES		NO	1
209631_s_at	U87460	GPR37	G protein-coupled receptor 37 (endothelin receptor type B-like)	GPR37	GPR37	28.5815	134.059	191.844	1354.02	6.71219	-3.77192	0.000161993	5	0	1	-4.36931	1.25e-05	0	YES	YES		NO	1	1	1
214467_at	NM_003608	GPR65	G protein-coupled receptor 65	GPR65	GPR65	318.87	375.031	187.311	389.205	0.587421	-4.5167	6.28e-06	1	0	1	-4.36931	1.25e-05	0	NO	YES		NO	1
219936_s_at	NM_023915	GPR87	G protein-coupled receptor 87	GPR87	GPR87	47.2593	155.369	380.981	3328.94	8.06152	-3.7479	0.000178321	5	0	1	-4.36931	1.25e-05	0	YES	YES		NO	1	1	1
204793_at	NM_014710	GPRASP1	G protein-coupled receptor associated sorting protein 1	GPRASP1	GPRASP1	476.685	1173.58	271.367	930.35	0.569279	-3.91607	9e-05	4	0	1	-4.36931	1.25e-05	0	NO	YES		NO	1
212856_at	AB018310	GRAMD4	death-inducing-protein	GRAMD4	DIP	458.004	439.712	604.537	606.435	1.31994	-3.86802	0.00010972	5	0	1	-4.36931	1.25e-05	0	YES	YES		NO	1	1	1
206204_at	NM_004490	GRB14	growth factor receptor-bound protein 14	GRB14	GRB14	75.2481	184.388	207.259	1157.54	2.75434	-3.12325	0.00178866	7	0	1	-4.36931	1.25e-05	0.008	YES	YES		NO	1	1	1
219388_at	NM_024915	GRHL2	grainyhead-like 2 (Drosophila)	GRHL2	GRHL2	329.685	535.763	651.248	1402.25	1.97536	-4.10827	3.99e-05	3	0	1	-4.36931	1.25e-05	0	YES	YES		NO	1
211284_s_at	BC000324	GRN	granulin	GRN	GRN	3017.34	5722.77	2250.96	4481.99	0.746008	-2.7869	0.00532149	9	0	1	-4.36931	1.25e-05	0.012	NO	YES		NO	1		1
200678_x_at	NM_002087	GRN	granulin	GRN	GRN	7523.74	17308.1	5462.38	10179.3	0.726019	-2.64275	0.00822357	8	2	0.93	-4.27684	1.9e-05	0.036	NO	YES		NO
216041_x_at	AK023348	GRN	granulin	GRN	GRN	6029.39	13665	4606.11	9633.04	0.763943	-2.6908	0.00712809	8	2	0.93	-4.25372	2.1e-05	0.04	NO	YES		NO			1
209945_s_at	BC000251	GSK3B	glycogen synthase kinase 3 beta	GSK3B	GSK3B	392.893	623.422	605.404	1348.45	1.54089	-3.31545	0.000914957	6	0	1	-4.36931	1.25e-05	0.012	YES	YES		NO	1
200696_s_at	NM_000177	GSN	gelsolin (amyloidosis, Finnish type)	GSN	GSN	7394.08	10456.9	4431.3	9208.22	0.599303	-4.2284	2.35e-05	2	0	1	-4.36931	1.25e-05	0	NO	YES		NO	1	1	1
214040_s_at	BE675337	GSN	gelsolin (amyloidosis, Finnish type)	GSN	GSN	176.904	642.034	133.204	573.988	0.752973	-1.89797	0.0576994	11	4	0.85	-3.44459	0.000571922	0.136	NO	YES		NO
205752_s_at	NM_000851	GSTM5	glutathione S-transferase M5	GSTM5	GSTM5	759.652	1087.13	448.593	1272.03	0.590524	-4.08425	4.42e-05	4	0	1	-4.36931	1.25e-05	0	NO	YES		NO	1	1	1
215470_at	U21915	GTF2H2B	similar to TFIIH basal transcription factor complex p44 subunit (Basic transcription factor 2 44 kDa subunit) (BTF2-p44) (General transcription factor IIH polypeptide 2)	GTF2H2B	GTF2H2	88.0593	202.128	162.652	431.851	1.84707	-3.72387	0.000196188	5	0	1	-4.36931	1.25e-05	0	YES	YES		YES	1
204366_s_at	NM_001521	GTF3C2	general transcription factor IIIC, polypeptide 2, beta 110kDa	GTF3C2	GTF3C2	994.522	1104.89	1263.96	1477.83	1.27092	-3.91607	9e-05	5	0	1	-4.36931	1.25e-05	0.008	YES	YES		NO	1	1	1
212429_s_at	AW194657	GTF3C2	general transcription factor IIIC, polypeptide 2, beta 110kDa	GTF3C2	GTF3C2	959.552	842.542	1192.76	1202.89	1.24303	-3.48362	0.000494672	5	1	0.96	-4.32308	1.54e-05	0	YES	YES		NO		1	1
210620_s_at	BC000212	GTF3C2	general transcription factor IIIC, polypeptide 2, beta 110kDa	GTF3C2	GTF3C2	103.104	271.398	155.811	418.722	1.51121	-2.9791	0.00289096	8	2	0.93	-4.20749	2.58e-05	0.012	YES	YES		NO
213835_x_at	AL524262	GTPBP3	GTP binding protein 3 (mitochondrial)	GTPBP3	GTPBP3	350.219	564.86	544.174	1496.31	1.55381	-3.79595	0.000147079	4	0	1	-4.36931	1.25e-05	0	YES	YES		NO	1
215942_s_at	BF973178	GTSE1	G-2 and S-phase expressed 1	GTSE1	GTSE1	44.0481	204.799	109.589	466.57	2.48793	-3.86802	0.00010972	4	0	1	-4.36931	1.25e-05	0	YES	YES		YES	1
204318_s_at	NM_016426	GTSE1	G-2 and S-phase expressed 1	GTSE1	GTSE1	106.363	395.361	257.878	877.193	2.42451	-3.79595	0.000147079	4	1	0.96	-4.3462	1.39e-05	0	YES	YES		YES
211040_x_at	BC006325	GTSE1	G-2 and S-phase expressed 1	GTSE1	GTSE1	954.959	3321.78	1286.7	5573.08	1.34738	-2.37847	0.0173844	10	2	0.93	-3.74513	0.000180303	0.28	YES	YES		YES
204315_s_at	AI340239	GTSE1	G-2 and S-phase expressed 1	GTSE1	GTSE1	58.1259	240.651	88.1407	341.459	1.51638	-1.6337	0.102322	12	7	0.74	-2.98223	0.00286156	0.168	YES	YES		YES
204317_at	BF305380	GTSE1	G-2 and S-phase expressed 1	GTSE1	GTSE1	53.0333	274.622	58.7667	186.307	1.10811	-0.961	0.336552	11	8	0.7	-1.50267	0.132923	0.252	YES	YES		YES
202605_at	NM_000181	GUSB	glucuronidase, beta	GUSB	GUSB	2170.13	3099.28	3856.29	13616	1.77698	-3.81997	0.000133465	4	0	1	-4.36931	1.25e-05	0	YES	YES		NO	1
210964_s_at	U94364	GYG2	glycogenin 2	GYG2	GYG2	60	227.652	170.448	516.61	2.8408	-3.77192	0.000161993	5	0	1	-4.36931	1.25e-05	0	YES	YES		NO	1
210963_s_at	U94363	GYG2	glycogenin 2	GYG2	GYG2	113.044	297.577	191.441	468.841	1.6935	-3.19532	0.00139673	7	0	1	-4.36931	1.25e-05	0	YES	YES		NO	1
215695_s_at	U94357	GYG2	glycogenin 2	GYG2	GYG2	64.6778	238.335	150.13	468.631	2.32119	-3.89205	9.94e-05	3	1	0.96	-4.3462	1.39e-05	0	YES	YES		NO		1	1
201673_s_at	NM_002103	GYS1	glycogen synthase 1 (muscle)	GYS1	GYS1	588.589	710.378	800.715	1372.83	1.3604	-3.79595	0.000147079	6	0	1	-4.36931	1.25e-05	0	YES	YES		NO	1	1	1
205488_at	NM_006144	GZMA	granzyme A (granzyme 1, cytotoxic T-lymphocyte-associated serine esterase 3)	GZMA	GZMA	529.104	1678.71	292.341	626.613	0.552521	-3.48362	0.000494672	4	0	1	-4.36931	1.25e-05	0	NO	YES		NO	1	1	1
210164_at	J03189	GZMB	granzyme B (granzyme 2, cytotoxic T-lymphocyte-associated serine esterase 1)	GZMB	GZMB	526.078	1512.31	258.859	879.522	0.492055	-3.91607	9e-05	5	0	1	-4.36931	1.25e-05	0	NO	YES		NO	1
208886_at	BC000145	H1F0	H1 histone family, member 0	H1F0	H1F0	1023.3	1784.16	1985.35	5416.79	1.94014	-4.20437	2.62e-05	3	0	1	-4.36931	1.25e-05	0	YES	YES		NO	1	1	1
220936_s_at	NM_018267	H2AFJ	H2A histone family, member J	H2AFJ	H2AFJ	182.937	255.528	77.237	274.979	0.422206	-4.3245	1.53e-05	2	0	1	-4.36931	1.25e-05	0	NO	YES		NO	1	1	1
206010_at	NM_004132	HABP2	hyaluronan binding protein 2	HABP2	HABP2	204.078	496.543	1017.89	8197.37	4.98775	-3.5557	0.000376974	7	0	1	-4.36931	1.25e-05	0	YES	YES		YES	1	1	1
220491_at	NM_021175	HAMP	hepcidin antimicrobial peptide	HAMP	HAMP	97.7333	231.052	169.067	557.419	1.72988	-3.4596	0.000540979	7	0	1	-4.36931	1.25e-05	0.008	YES	YES		NO	1
201145_at	NM_006118	HAX1	HCLS1 associated protein X-1	HAX1	HAX1	1368.73	1907.48	1885.71	3936.16	1.37771	-4.1323	3.59e-05	3	0	1	-4.36931	1.25e-05	0.004	YES	YES		NO	1
206834_at	NM_000519	HBD	hemoglobin, delta	HBD	HBD	270.152	644.421	123.885	394.205	0.458576	-4.1323	3.59e-05	4	0	1	-4.36931	1.25e-05	0	NO	YES		NO	1
201209_at	NM_004964	HDAC1	histone deacetylase 1	HDAC1	HDAC1	957.911	1179.68	1414.81	2541.35	1.47697	-3.98815	6.66e-05	4	0	1	-4.36931	1.25e-05	0	YES	YES		NO	1	1	1
200896_x_at	NM_004494	HDGF	hepatoma-derived growth factor (high-mobility group protein 1-like)	HDGF	HDGF	2411.97	2971.57	3271.69	5693.83	1.35644	-2.90702	0.00364884	8	0	1	-4.36931	1.25e-05	0	YES	YES		NO	1
216484_x_at	L24521	HDGF	Hepatoma-derived growth factor (high-mobility group protein 1-like)	HDGF	HDGF	1129.57	1124.96	1622.22	3048.7	1.43613	-3.62777	0.000285874	4	1	0.96	-4.3462	1.39e-05	0.004	YES	YES		NO
209524_at	AK001280	HDGFRP3	hepatoma-derived growth factor, related protein 3	HDGFRP3	HDGFRP3	380.47	414.808	236.311	549.478	0.621103	-4.25242	2.11e-05	3	0	1	-4.36931	1.25e-05	0	NO	YES		NO	1	1	1
216693_x_at	AL133102	HDGFRP3	hepatoma-derived growth factor, related protein 3	HDGFRP3	HDGFRP3	384.552	487.708	299.059	564.345	0.777683	-3.21935	0.00128482	4	2	0.93	-4.23061	2.33e-05	0	NO	YES		NO		1	1
209526_s_at	AB029156	HDGFRP3	hepatoma-derived growth factor, related protein 3	HDGFRP3	HDGFRP3	426.426	664.969	306.248	737.539	0.718174	-3.19532	0.00139673	5	2	0.93	-4.20749	2.58e-05	0.004	NO	YES		NO
203430_at	NM_014320	HEBP2	heme binding protein 2	HEBP2	HEBP2	1102.69	1378.41	1747.93	4455.34	1.58515	-3.7479	0.000178321	5	0	1	-4.36931	1.25e-05	0.004	YES	YES		NO	1	1	1
220085_at	NM_018063	HELLS	helicase, lymphoid-specific	HELLS	HELLS	7.42963	21.9526	34.2593	315.342	4.61117	-4.2284	2.35e-05	3	0	1	-4.36931	1.25e-05	0	YES	YES		YES	1	1	1
215847_at	BC000975	HERC2P3	hypothetical protein LOC283755	HERC2P3	LOC283755	96.6889	458.586	38.8519	161.95	0.401823	-3.67582	0.000237082	6	0	1	-4.36931	1.25e-05	0.008	NO	YES		NO	1
44783_s_at	R61374	HEY1	hairy/enhancer-of-split related with YRPW motif 1	HEY1	HEY1	2592.51	6619.23	1046.73	2257.9	0.40375	-4.18035	2.91e-05	3	0	1	-4.36931	1.25e-05	0	NO	YES		NO	1
218839_at	NM_012258	HEY1	hairy/enhancer-of-split related with YRPW motif 1	HEY1	HEY1	861.963	2180.99	274.007	759.837	0.317888	-4.20437	2.62e-05	3	0	1	-4.36931	1.25e-05	0	NO	YES		NO	1	1	1
219743_at	NM_012259	HEY2	hairy/enhancer-of-split related with YRPW motif 2	HEY2	HEY2	160.933	340.604	90.1519	263.94	0.560181	-4.3245	1.53e-05	2	0	1	-4.36931	1.25e-05	0	NO	YES		NO	1
210428_s_at	AF260566	HGS	hepatocyte growth factor-regulated tyrosine kinase substrate	HGS	HGS	1284.44	1457.82	1799.12	3495.43	1.4007	-3.98815	6.66e-05	4	0	1	-4.36931	1.25e-05	0	YES	YES		NO	1
204689_at	NM_001529	HHEX	hematopoietically expressed homeobox	HHEX	HHEX	332.941	511.049	214.407	411.457	0.643981	-4.37255	1.23e-05	2	0	1	-4.36931	1.25e-05	0	NO	YES		NO	1
215933_s_at	Z21533	HHEX	hematopoietically expressed homeobox	HHEX	HHEX	264.874	626.612	159.489	373.277	0.602131	-3.77192	0.000161993	5	0	1	-4.36931	1.25e-05	0.004	NO	YES		NO	1	1	1
220387_s_at	NM_007071	HHLA3	HERV-H LTR-associating 3	HHLA3	HHLA3	99.7778	240.644	252.922	1035.83	2.53486	-3.91607	9e-05	4	0	1	-4.36931	1.25e-05	0	YES	YES		NO	1	1	1
212293_at	BG111260	HIPK1	homeodomain interacting protein kinase 1	HIPK1	HIPK1	901.107	928.641	608.37	894.028	0.675136	-4.46865	7.87e-06	1	0	1	-4.36931	1.25e-05	0	NO	YES		YES	1	1	1
212291_at	AI393355	HIPK1	homeodomain interacting protein kinase 1	HIPK1	HIPK1	185.852	665.631	183.767	637.57	0.98878	-0.0961	0.923441	11	12	0.56	-0.0693542	0.944708	0.908	YES	YES		YES
215071_s_at	AL353759	HIST1H2AC	histone cluster 1, H2ac	HIST1H2AC	HIST1H2AC	547.204	671.849	952.489	2930.37	1.74065	-3.4596	0.000540979	7	0	1	-4.36931	1.25e-05	0.024	YES	YES		NO	1		1
214455_at	NM_003526	HIST1H2BC	histone cluster 1, H2bg /// histone cluster 1, H2bc	HIST1H2BC	HIST1H2BC	38.9519	147.691	94.5778	295.828	2.42807	-4.15632	3.23e-05	3	0	1	-4.36931	1.25e-05	0	YES	YES		NO	1
208527_x_at	NM_003523	HIST1H2BE	histone cluster 1, H2be	HIST1H2BE	HIST1H2BE	148.041	388.144	373.737	1004.93	2.52456	-4.18035	2.91e-05	4	0	1	-4.36931	1.25e-05	0	YES	YES		NO	1	1	1
215779_s_at	BE271470	HIST1H2BG	histone cluster 1, H2bg	HIST1H2BG	HIST1H2BG	21.7333	150.036	82.5037	396.729	3.79618	-3.72387	0.000196188	4	0	1	-4.36931	1.25e-05	0	YES	YES		NO	1	1	1
208546_x_at	NM_003524	HIST1H2BH	histone cluster 1, H2bh	HIST1H2BH	HIST1H2BH	60.0815	217.021	172.022	712.516	2.86315	-3.67582	0.000237082	5	0	1	-4.36931	1.25e-05	0	YES	YES		NO	1
209806_at	BC000893	HIST1H2BK	histone cluster 1, H2bk	HIST1H2BK	HIST1H2BK	1334.61	1439.36	2319.29	5733.48	1.7378	-3.57973	0.000343956	6	0	1	-4.36931	1.25e-05	0	YES	YES		NO	1	1	1
218279_s_at	BC001629	HIST2H2AA3	histone cluster 2, H2aa3	HIST2H2AA3	HIST2H2AA3	58.9296	222.344	99.3889	333.218	1.68657	-2.66677	0.00765829	9	2	0.93	-4.0919	4.28e-05	0.012	YES	YES		NO			1
202708_s_at	NM_003528	HIST2H2BE	histone cluster 2, H2be	HIST2H2BE	HIST2H2BE	384.167	502.709	608.381	1783.71	1.58364	-3.14727	0.001648	7	0	1	-4.36931	1.25e-05	0.004	YES	YES		NO	1	1	1
221582_at	BC001193	HIST3H2A	histone cluster 3, H2a	HIST3H2A	HIST3H2A	225.463	478.306	391.915	834.235	1.73827	-3.67582	0.000237082	5	0	1	-4.36931	1.25e-05	0	YES	YES		NO	1	1	1
219269_at	NM_024567	HMBOX1	homeobox containing 1	HMBOX1	HMBOX1	953.515	1720.6	631.17	1564.43	0.661941	-4.34853	1.37e-05	2	0	1	-4.36931	1.25e-05	0	NO	YES		NO	1
206074_s_at	NM_002131	HMGA1	high mobility group AT-hook 1	HMGA1	HMGA1	435.715	856.656	1270.74	4171.88	2.91645	-4.15632	3.23e-05	2	0	1	-4.36931	1.25e-05	0	YES	YES		YES	1	1	1
210457_x_at	AF176039	HMGA1	high mobility group AT-hook 1	HMGA1	HMGA1	19.3889	80.7314	49.263	237.766	2.54078	-2.6908	0.00712809	9	1	0.96	-4.27684	1.9e-05	0.012	YES	YES		YES			1
208025_s_at	NM_003483	HMGA2	high mobility group AT-hook 2	HMGA2	HMGA2	105.148	193.522	361.515	2640.14	3.43815	-3.96412	7.37e-05	5	0	1	-4.36931	1.25e-05	0	YES	YES		YES	1	1	1
208808_s_at	BC000903	HMGB2	high-mobility group box 2	HMGB2	HMGB2	1015.47	1463.61	1520.73	4220.32	1.49756	-2.90702	0.00364884	7	0	1	-4.36931	1.25e-05	0	YES	YES		YES	1	1	1
34221_at	D83778	HMGXB3	KIAA0194 protein	HMGXB3	HMGXB3	435.552	584.226	557.081	861.122	1.27902	-3.86802	0.00010972	6	0	1	-4.36931	1.25e-05	0	YES	YES		NO	1	1	1
212431_at	D83778	HMGXB3	KIAA0194 protein	HMGXB3	HMGXB3	362.789	721.098	512.496	769.035	1.41266	-3.38752	0.000705263	5	2	0.93	-4.13813	3.5e-05	0.004	YES	YES		NO		1	1
218120_s_at	D21243	HMOX2	heme oxygenase (decycling) 2	HMOX2	HMOX2	463.756	593.568	701.9	1152.4	1.51351	-4.18035	2.91e-05	4	0	1	-4.36931	1.25e-05	0	YES	YES		NO	1	1	1
218121_at	NM_002134	HMOX2	heme oxygenase (decycling) 2	HMOX2	HMOX2	338.011	671	441.256	945.898	1.30545	-1.94602	0.0516517	9	4	0.85	-3.65265	0.000259543	0.02	YES	YES		NO
217755_at	NM_016185	HN1	hematological and neurological expressed 1	HN1	HN1	444.885	763.931	1601.34	5630.74	3.59946	-4.37255	1.23e-05	1	0	1	-4.36931	1.25e-05	0	YES	YES		NO	1	1	1
211929_at	AA527502	HNRNPA3	heterogeneous nuclear ribonucleoprotein A3	HNRNPA3	HNRNPA3	1330.91	2020.9	857.63	2249.96	0.644393	-4.01218	6.02e-05	6	0	1	-4.36931	1.25e-05	0	NO	YES		YES	1	1	1
211932_at	BF195526	HNRNPA3	heterogeneous nuclear ribonucleoprotein A3	HNRNPA3	HNRNPA3	856.389	1025.06	659.985	1043.01	0.770661	-3.48362	0.000494672	7	1	0.96	-4.3462	1.39e-05	0	NO	YES		YES		1	1
211930_at	AW080932	HNRNPA3	heterogeneous nuclear ribonucleoprotein A3	HNRNPA3	HNRNPA3	526.9	823.113	485.711	1232.68	0.921828	-1.22527	0.220472	8	7	0.74	-1.80321	0.0713554	0.344	NO	YES		YES
201277_s_at	NM_004499	HNRNPAB	heterogeneous nuclear ribonucleoprotein A/B	HNRNPAB	HNRPAB	2075.8	2716.97	3204.8	6035.97	1.54389	-3.67582	0.000237082	5	0	1	-4.36931	1.25e-05	0	YES	YES		NO	1	1	1
204647_at	NM_004838	HOMER3	homer homolog 3 (Drosophila)	HOMER3	HOMER3	305.356	648.542	526.856	1046.47	1.72538	-4.08425	4.42e-05	4	0	1	-4.36931	1.25e-05	0	YES	YES		NO	1	1	1
222222_s_at	AC002985	HOMER3	homer homolog 3 (Drosophila)	HOMER3	HOMER3	25.9259	83.358	48.5481	188.958	1.87257	-3.79595	0.000147079	3	1	0.96	-4.3462	1.39e-05	0	YES	YES		NO		1	1
215489_x_at	AI871287	HOMER3	homer homolog 3 (Drosophila)	HOMER3	HOMER3	264.007	554.246	429.3	871.293	1.62609	-3.6518	0.000260409	3	1	0.96	-4.29996	1.71e-05	0	YES	YES		NO		1	1
213150_at	BF792917	HOXA10	homeobox A10	HOXA10	HOXA10	45.5741	229.927	155.974	672.827	3.42243	-3.81997	0.000133465	5	0	1	-4.36931	1.25e-05	0	YES	YES		NO	1	1	1
213147_at	AI375919	HOXA10	homeobox A10	HOXA10	HOXA10	48.8815	231.263	127.707	774.128	2.61259	-2.73885	0.00616545	6	3	0.89	-3.95319	7.71e-05	0.008	YES	YES		NO		1
206289_at	NM_002141	HOXA4	homeobox A4	HOXA4	HOXA4	274.807	397.118	155.659	462.772	0.56643	-4.0362	5.43e-05	3	0	1	-4.36931	1.25e-05	0	NO	YES		YES	1	1	1
204779_s_at	NM_004502	HOXB7	homeobox B7	HOXB7	HOXB7	238.685	413.053	444.956	1797.19	1.86419	-2.45055	0.0142638	10	0	1	-4.36931	1.25e-05	0.04	YES	YES		NO	1		1
204778_x_at	AW102783	HOXB7	homeobox B7	HOXB7	HOXB7	55.3889	220.049	130.919	586.392	2.36362	-2.81093	0.00493993	7	1	0.96	-4.11502	3.87e-05	0.004	YES	YES		NO
216973_s_at	S49765	HOXB7	homeobox B7	HOXB7	HOXB7	240.048	438.739	469.57	2036.53	1.95615	-2.57067	0.0101501	9	2	0.93	-4.25372	2.1e-05	0.076	YES	YES		NO
202854_at	NM_000194	HPRT1	hypoxanthine phosphoribosyltransferase 1 (Lesch-Nyhan syndrome)	HPRT1	HPRT1	667.926	618.85	1317.46	3109.86	1.97246	-4.15632	3.23e-05	4	0	1	-4.36931	1.25e-05	0	YES	YES		YES	1	1	1
203790_s_at	N54448	HRSP12	heat-responsive protein 12	HRSP12	HRSP12	354.519	400.386	574.785	2006.95	1.62131	-3.00312	0.00267223	7	0	1	-4.36931	1.25e-05	0	YES	YES		YES	1	1	1
203283_s_at	AK023260	HS2ST1	heparan sulfate 2-O-sulfotransferase 1	HS2ST1	HS2ST1	85.3815	184.464	159.115	278.551	1.86358	-4.06023	4.9e-05	4	0	1	-4.36931	1.25e-05	0	YES	YES		NO	1	1	1
203284_s_at	AW151887	HS2ST1	heparan sulfate 2-O-sulfotransferase 1	HS2ST1	HS2ST1	292.944	512.178	405.552	782.597	1.3844	-3.1713	0.00151758	8	1	0.96	-4.13813	3.5e-05	0.004	YES	YES		NO
215039_at	AK002179	HS2ST1	Hypothetical protein LOC339524	HS2ST1	HS2ST1	402.507	624.52	239.981	1214.93	0.596216	-3.53167	0.000412937	2	2	0.93	-3.8376	0.000124243	0	NO	YES		NO
203285_s_at	NM_012262	HS2ST1	heparan sulfate 2-O-sulfotransferase 1	HS2ST1	HS2ST1	224.626	311.611	224.459	327.909	0.999258	-0.24025	0.810136	13	13	0.52	-0.254299	0.799265	0.972	NO	YES		NO
205466_s_at	NM_005114	HS3ST1	heparan sulfate (glucosamine) 3-O-sulfotransferase 1	HS3ST1	HS3ST1	115.844	248.344	340.581	1766.81	2.93999	-3.62777	0.000285874	6	0	1	-4.36931	1.25e-05	0	YES	YES		NO	1
205465_x_at	BF000296	HS3ST1	heparan sulfate (glucosamine) 3-O-sulfotransferase 1	HS3ST1	HS3ST1	31.537	144.009	45.2926	269.384	1.43617	-0.24025	0.810136	11	7	0.74	-2.56611	0.0102848	0.544	YES	YES		NO
205404_at	NM_005525	HSD11B1	hydroxysteroid (11-beta) dehydrogenase 1	HSD11B1	HSD11B1	556.081	1022.17	309.241	613.128	0.556107	-4.06023	4.9e-05	4	0	1	-4.36931	1.25e-05	0	NO	YES		NO	1	1	1
202282_at	NM_004493	HSD17B10	hydroxysteroid (17-beta) dehydrogenase 10	HSD17B10	HADH2	1260.01	1919.01	1877.13	4629.49	1.48977	-3.98815	6.66e-05	4	0	1	-4.36931	1.25e-05	0.008	YES	YES		NO	1
209512_at	BC004331	HSDL2	hydroxysteroid dehydrogenase like 2	HSDL2	HSDL2	248.567	514.363	160.904	366.581	0.647326	-3.43558	0.000591298	8	0	1	-4.36931	1.25e-05	0	NO	YES		NO	1
209513_s_at	BC004331	HSDL2	hydroxysteroid dehydrogenase like 2	HSDL2	HSDL2	725.896	1077.08	508.815	1101.55	0.700947	-3.21935	0.00128482	6	2	0.93	-4.25372	2.1e-05	0	NO	YES		NO
205543_at	NM_014278	HSPA4L	heat shock 70kDa protein 4-like	HSPA4L	HSPA4L	55.1111	159.381	99.8926	531.104	1.81257	-1.97005	0.0488326	11	0	1	-4.36931	1.25e-05	0.016	YES	YES		NO	1
200692_s_at	NM_004134	HSPA9	heat shock 70kDa protein 9 (mortalin)	HSPA9	HSPA9	625.419	978.798	971.633	1970.43	1.55357	-3.72387	0.000196188	5	0	1	-4.36931	1.25e-05	0.004	YES	YES		NO	1	1	1
200691_s_at	BC000478	HSPA9	heat shock 70kDa protein 9 (mortalin)	HSPA9	HSPA9	1745.98	1110.63	2358.42	4462.55	1.35077	-3.00312	0.00267223	5	3	0.89	-4.13813	3.5e-05	0	YES	YES		NO		1
201841_s_at	NM_001540	HSPB1	heat shock 27kDa protein 1	HSPB1	HSPB1	3472.25	5690.61	9274.26	41144.4	2.67097	-4.25242	2.11e-05	2	0	1	-4.36931	1.25e-05	0	YES	YES		NO	1
215691_x_at	AV702994	HSPB11	chromosome 1 open reading frame 41	HSPB11	C1orf41	891.13	1110.82	1379.83	3298.27	1.54841	-3.38752	0.000705263	5	0	1	-4.36931	1.25e-05	0	YES	YES		NO	1
203960_s_at	NM_016126	HSPB11	chromosome 1 open reading frame 41	HSPB11	C1orf41	164.681	306.03	256.285	855.143	1.55625	-2.37847	0.0173844	8	1	0.96	-4.32308	1.54e-05	0.012	YES	YES		NO
214163_at	AV700696	HSPB11	Chromosome 1 open reading frame 41	HSPB11	C1orf41	96.7333	215.647	125.667	401.049	1.2991	-1.5376	0.124146	9	6	0.78	-3.02847	0.00245798	0.136	YES	YES		NO
203089_s_at	NM_013247	HTRA2	HtrA serine peptidase 2	HTRA2	HTRA2	440.319	520.555	602.567	1109.73	1.36848	-3.43558	0.000591298	7	0	1	-4.36931	1.25e-05	0	YES	YES		NO	1
211152_s_at	AF184911	HTRA2	HtrA serine peptidase 2	HTRA2	HTRA2	351.119	489.011	383.748	610.913	1.09293	-0.888925	0.374043	12	9	0.67	-1.96504	0.0494101	0.3	YES	YES		NO
208598_s_at	NM_005703	HUWE1	HECT, UBA and WWE domain containing 1	HUWE1	HUWE1	1661.16	1405.3	2148.97	3203.78	1.29365	-3.6518	0.000260409	4	0	1	-4.36931	1.25e-05	0	YES	YES		NO	1	1	1
208599_at	NM_005703	HUWE1	HECT, UBA and WWE domain containing 1	HUWE1	HUWE1	41.0815	268.503	99.1852	420.328	2.41435	-3.31545	0.000914957	7	1	0.96	-4.3462	1.39e-05	0.012	YES	YES		NO			1
214673_s_at	AU140931	HUWE1	HECT, UBA and WWE domain containing 1	HUWE1	HUWE1	17.6	64.1872	34.6296	148.622	1.96759	-2.93105	0.00337818	7	1	0.96	-4.3462	1.39e-05	0.044	YES	YES		NO			1
200825_s_at	NM_006389	HYOU1	hypoxia up-regulated 1	HYOU1	HYOU1	1624.93	1864.83	2749.66	4714.14	1.69217	-4.2284	2.35e-05	1	0	1	-4.36931	1.25e-05	0	YES	YES		NO	1
204744_s_at	NM_013417	IARS	isoleucyl-tRNA synthetase	IARS	IARS	1358.61	1498.62	1958.94	3614.52	1.44187	-3.6518	0.000260409	5	0	1	-4.36931	1.25e-05	0	YES	YES		NO	1
210970_s_at	AF235049	IBTK	inhibitor of Bruton agammaglobulinemia tyrosine kinase	IBTK	IBTK	324.619	366.984	407.063	586.742	1.25397	-3.50765	0.000452084	7	0	1	-4.36931	1.25e-05	0.004	YES	YES		NO	1
215086_at	AB037838	IBTK	inhibitor of Bruton agammaglobulinemia tyrosine kinase	IBTK	IBTK	26.8519	97.656	27.8963	116.93	1.0389	-0.024025	0.980833	12	12	0.56	-0.11559	0.907977	0.924	NO	YES		NO
210547_x_at	L21181	ICA1	islet cell autoantigen 1, 69kDa	ICA1	ICA1	293.356	418.11	669.893	1870.4	2.28355	-4.30048	1.7e-05	3	0	1	-4.36931	1.25e-05	0	YES	YES		NO	1
207949_s_at	NM_004968	ICA1	islet cell autoantigen 1, 69kDa	ICA1	ICA1	190.33	348.667	420.411	1492.31	2.20886	-4.2284	2.35e-05	4	0	1	-4.36931	1.25e-05	0	YES	YES		NO	1
204002_s_at	NM_022307	ICA1	islet cell autoantigen 1, 69kDa	ICA1	ICA1	192.826	291.37	314.511	690.55	1.63106	-3.72387	0.000196188	4	1	0.96	-4.3462	1.39e-05	0	YES	YES		NO		1	1
211740_at	BC005922	ICA1	islet cell autoantigen 1, 69kDa	ICA1	ICA1	64.9926	183.898	92.7556	354.384	1.42717	-1.922	0.0546058	10	3	0.89	-3.42147	0.000622827	0.316	YES	YES		NO
204868_at	NM_001545	ICT1	immature colon carcinoma transcript 1	ICT1	ICT1	427.604	563.856	687.563	1143.11	1.60794	-4.25242	2.11e-05	3	0	1	-4.36931	1.25e-05	0	YES	YES		NO	1	1	1
207826_s_at	NM_002167	ID3	inhibitor of DNA binding 3, dominant negative helix-loop-helix protein	ID3	ID3	1640.45	3494.06	695.322	3349.57	0.42386	-4.1323	3.59e-05	3	0	1	-4.36931	1.25e-05	0	NO	YES		YES	1
217496_s_at	AA918442	IDE	insulin-degrading enzyme	IDE	IDE	232.085	395.919	347.037	422.764	1.4953	-4.10827	3.99e-05	3	0	1	-4.36931	1.25e-05	0	YES	YES		NO	1	1	1
203328_x_at	NM_004969	IDE	insulin-degrading enzyme	IDE	IDE	403.526	678.835	501.956	544.564	1.24392	-2.93105	0.00337818	8	3	0.89	-4.06878	4.73e-05	0.008	YES	YES		NO
203327_at	N22903	IDE	insulin-degrading enzyme	IDE	IDE	494.611	695.4	640.178	1134.18	1.29431	-2.54665	0.0108762	9	3	0.89	-4.06878	4.73e-05	0.008	YES	YES		NO		1
201193_at	NM_005896	IDH1	isocitrate dehydrogenase 1 (NADP+), soluble	IDH1	IDH1	1341.73	1577.43	2162.88	3879.87	1.61201	-4.01218	6.02e-05	3	0	1	-4.36931	1.25e-05	0	YES	YES		NO	1
202471_s_at	NM_004135	IDH3G	isocitrate dehydrogenase 3 (NAD+) gamma	IDH3G	IDH3G	688.052	781.467	930.511	1604.84	1.35239	-3.98815	6.66e-05	3	0	1	-4.36931	1.25e-05	0.004	YES	YES		NO	1	1	1
214333_x_at	U69268	IDH3G	isocitrate dehydrogenase 3 (NAD+) gamma	IDH3G	IDH3G	368.326	936.151	507.467	1168.63	1.37777	-2.883	0.00393908	8	2	0.93	-4.0919	4.28e-05	0.024	YES	YES		NO
202081_at	NM_004907	IER2	immediate early response 2	IER2	IER2	6501.39	13477.4	4035.27	5693.8	0.620678	-3.9401	8.14e-05	5	0	1	-4.36931	1.25e-05	0	NO	YES		NO	1	1	1
209721_s_at	BC002857	IFFO1	hypothetical protein LOC25900	IFFO1	HOM-TES-103	712.263	1170.31	472.578	847.265	0.663488	-3.9401	8.14e-05	5	0	1	-4.36931	1.25e-05	0	NO	YES		NO	1	1	1
36030_at	AL080214	IFFO1	hypothetical protein LOC25900	IFFO1	HOM-TES-103	834.059	1389.43	577.281	1303.82	0.692135	-3.33947	0.000839369	7	0	1	-4.36931	1.25e-05	0	NO	YES		NO	1	1	1
202727_s_at	NM_000416	IFNGR1	interferon gamma receptor 1	IFNGR1	IFNGR1	3761.01	5395.45	2425.3	4063.26	0.644854	-4.37255	1.23e-05	2	0	1	-4.36931	1.25e-05	0	NO	YES		NO	1	1	1
211676_s_at	AF056979	IFNGR1	interferon gamma receptor 1	IFNGR1	IFNGR1	1734.32	3586.63	1075.13	2144.81	0.619915	-3.91607	9e-05	5	0	1	-4.36931	1.25e-05	0	NO	YES		NO	1	1	1
201642_at	NM_005534	IFNGR2	interferon gamma receptor 2 (interferon gamma transducer 1)	IFNGR2	IFNGR2	2331.56	3400.94	3480.02	9744.52	1.49257	-3.43558	0.000591298	4	0	1	-4.36931	1.25e-05	0.004	YES	YES		NO	1	1	1
204703_at	NM_006531	IFT88	intraflagellar transport 88 homolog (Chlamydomonas)	IFT88	IFT88	646.204	940.016	431.656	830.333	0.667987	-4.10827	3.99e-05	4	0	1	-4.36931	1.25e-05	0	NO	YES		NO	1	1	1
202409_at	X07868	IGF2	insulin-like growth factor 2 (somatomedin A)	IGF2	IGF2	512.478	1069.59	1404.41	22404	2.74043	-0.04805	0.961676	11	0	1	-4.36931	1.25e-05	0.592	YES	YES		NO
203820_s_at	NM_006547	IGF2BP3	insulin-like growth factor 2 mRNA binding protein 3	IGF2BP3	IGF2BP3	72.5111	180.698	335.985	1607.49	4.63357	-3.79595	0.000147079	6	0	1	-4.36931	1.25e-05	0.004	YES	YES		YES	1
203819_s_at	AU160004	IGF2BP3	insulin-like growth factor 2 mRNA binding protein 3	IGF2BP3	IGF2BP3	57.0481	311.681	213.704	1301.49	3.74602	-2.9791	0.00289096	6	1	0.96	-4.29996	1.71e-05	0	YES	YES		YES
210095_s_at	M31159	IGFBP3	insulin-like growth factor binding protein 3	IGFBP3	IGFBP3	1347.36	3443.96	5227.19	24785.6	3.87957	-4.08425	4.42e-05	2	0	1	-4.36931	1.25e-05	0	YES	YES		NO	1	1	1
212143_s_at	BF340228	IGFBP3	insulin-like growth factor binding protein 3	IGFBP3	IGFBP3	412.389	1430.43	1337.96	6928.11	3.24442	-3.62777	0.000285874	5	0	1	-4.36931	1.25e-05	0	YES	YES		NO	1
217390_x_at	AJ275371	IGHA1		IGHA1	IGHA1	201.237	567.22	281.333	946.283	1.39802	-2.2103	0.0270844	8	4	0.85	-3.51395	0.000441502	0.088	YES	YES		YES
215118_s_at	AW519168	IGHA2	Immunoglobulin heavy constant alpha 1	IGHA2	IGHM	142.526	300.449	269.689	1054.07	1.89221	-2.90702	0.00364884	8	1	0.96	-4.3462	1.39e-05	0.052	YES	YES		YES
217198_x_at	U80164	IGHG1	immunoglobulin heavy locus /// immunoglobulin heavy constant delta /// immunoglobulin heavy constant gamma 1 (G1m marker) /// immunoglobulin heavy variable 4-31	IGHG1	IGHG1	94.0037	427.389	223.289	968.405	2.37532	-2.45055	0.0142638	9	1	0.96	-4.3462	1.39e-05	0.004	YES	YES		NO		1	1
211638_at	L23517	IGHG1	Similar to Ig heavy chain V-II region ARH-77 precursor	IGHG1	IGHG1	35.6704	140.619	44.7074	189.002	1.25335	-0.888925	0.374043	12	8	0.7	-2.08063	0.0374682	0.432	YES	YES		NO
209374_s_at	BC001872	IGHM	immunoglobulin heavy constant mu	IGHM	IGHM	1713.63	9315.88	3852.99	20002.1	2.24844	-2.7869	0.00532149	7	2	0.93	-3.95319	7.71e-05	0.016	YES	YES		YES			1
211639_x_at	L23518	IGHM	Chromosome 12 open reading frame 32	IGHM	IGHM	91.1111	545.195	270.952	2196.99	2.97386	-0.8649	0.387094	13	2	0.93	-3.88384	0.000102822	0.216	YES	YES		YES
214916_x_at	BG340548	IGHM	interferon, alpha-inducible protein 6 /// immunoglobulin heavy locus /// immunoglobulin heavy constant alpha 1 /// immunoglobulin heavy constant alpha 2 (A2m marker) /// immunoglobulin heavy constant delta /// immunoglobulin heavy constant gamma 1 (G1m marker) /// immunoglobulin heavy constant gamma 2 (G2m marker) /// immunoglobulin heavy constant gamma 3 (G3m marker) /// immunoglobulin heavy con…	IGHM	IGHM	464.585	2365.62	924.874	4467.46	1.99075	-2.25835	0.0239239	7	3	0.89	-3.81448	0.000136469	0.008	YES	YES		YES
217360_x_at	AJ275408	IGHM	immunoglobulin heavy constant alpha 1 /// immunoglobulin heavy constant gamma 1 (G1m marker) /// immunoglobulin heavy constant gamma 3 (G3m marker) /// immunoglobulin heavy constant mu	IGHM	IGHA1	45.5037	431.179	76.4556	466.389	1.68021	-2.7869	0.00532149	4	3	0.89	-2.93599	0.0033248	0.012	YES	YES		YES
212827_at	X17115	IGHM	immunoglobulin heavy constant mu	IGHM	IGHM	311.578	1068.1	448.63	1443.75	1.43986	-2.16225	0.0305989	8	5	0.81	-3.35212	0.000801954	0.088	YES	YES		YES
217239_x_at	AF044592	IGHV3-47	Immunoglobulin heavy chain, partial, clone VH3-7 /// Carboxypeptidase, vitellogenic-like	IGHV3-47	IGHV3-47	85.5	283.152	156.978	554.317	1.836	-3.19532	0.00139673	8	0	1	-4.36931	1.25e-05	0	YES	YES		NO	1
211637_x_at	L23516	IGHV4-59	Similar to Ig heavy chain V-II region ARH-77 precursor	IGHV4-59	IGHV4-59	266.322	1598.57	1003.13	5424.27	3.7666	-3.1713	0.00151758	7	0	1	-4.36931	1.25e-05	0	YES	YES		NO	1	1	1
217378_x_at	X51887	IGKC		IGKC	IGKC	755.3	4794.63	2057.8	8284.84	2.72448	-3.41155	0.000645947	6	0	1	-4.36931	1.25e-05	0	YES	YES		YES	1	1	1
216576_x_at	AF103529	IGKC	Major histocompatibility complex, class I, C	IGKC	IGKC	631.1	4216.5	1872.73	9736.84	2.96741	-3.02715	0.00246871	7	1	0.96	-4.25372	2.1e-05	0	YES	YES		YES		1	1
217157_x_at	AF103530	IGKC	Immunoglobulin kappa chain, V-region (SPK.3)	IGKC	IGKC	528.281	1834.64	1070.53	4061.71	2.02643	-2.83495	0.00458329	9	1	0.96	-4.32308	1.54e-05	0	YES	YES		YES		1	1
216829_at	X72475	IGKC	Major histocompatibility complex, class I, C	IGKC	IGKC	40.1111	265.185	102.956	571.743	2.56676	-2.35445	0.0185501	9	1	0.96	-4.02254	5.76e-05	0.008	YES	YES		YES		1	1
214836_x_at	BG536224	IGKV1-5	immunoglobulin kappa constant /// immunoglobulin kappa variable 1-5	IGKV1-5	IGKC	2359.75	11646.9	6211.8	25656.3	2.6324	-3.43558	0.000591298	6	1	0.96	-4.3462	1.39e-05	0	YES	YES		YES		1	1
216517_at	Z00008	IGKV1D-8	major histocompatibility complex, class I, C /// immunoglobulin kappa constant /// immunoglobulin kappa variable 1-5	IGKV1D-8	IGKC	54.6481	275.876	133.819	497.786	2.44873	-3.48362	0.000494672	6	0	1	-4.36931	1.25e-05	0	YES	YES		YES	1	1	1
211643_x_at	L14457	IGKV3D-15	Major histocompatibility complex, class I, C	IGKV3D-15	IGKV3D-15	849.385	3109.57	1911.72	9460.45	2.25071	-2.81093	0.00493993	9	0	1	-4.36931	1.25e-05	0	YES	YES		NO	1	1	1
217227_x_at	X93006	IGL@	Interleukin 8	IGL@	IGL@	362.037	2107.35	1067.62	6632.5	2.94893	-2.90702	0.00364884	7	2	0.93	-4.13813	3.5e-05	0	YES	YES		YES		1	1
217235_x_at	D84140	IGL@	Immunoglobulin (mAb56) light chain V region mRNA, partial sequence	IGL@	IGL@	723.43	3219.99	1856.28	11385.8	2.56595	-2.4025	0.0162834	9	2	0.93	-4.11502	3.87e-05	0.02	YES	YES		YES			1
213048_s_at	W26593	IGL@		IGL@	IGL@	4403.06	9076.35	5633.59	15422.3	1.27947	-3.09922	0.00194028	6	3	0.89	-4.18437	2.86e-05	0.184	YES	YES		YES
211798_x_at	AB001733	IGLJ3	immunoglobulin lambda joining 3	IGLJ3	IGLJ3	339.752	1936.67	949.626	4392.41	2.79506	-3.00312	0.00267223	8	2	0.93	-4.29996	1.71e-05	0	YES	YES		YES
211868_x_at	AJ225092	IGLJ3	interferon, alpha-inducible protein 6 /// immunoglobulin heavy constant alpha 1 /// immunoglobulin heavy constant gamma 1 (G1m marker) /// immunoglobulin heavy constant gamma 3 (G3m marker) /// immunoglobulin heavy constant mu /// immunoglobulin heavy variable 4-31	IGLJ3	IGLJ3	297.13	1085.15	641.252	2520.62	2.15816	-2.81093	0.00493993	7	2	0.93	-4.18437	2.86e-05	0	YES	YES		YES
211881_x_at	AB014341	IGLJ3	immunoglobulin lambda joining 3	IGLJ3	IGLJ3	317.241	1582.84	830.956	3344.14	2.61932	-3.53167	0.000412937	4	2	0.93	-4.29996	1.71e-05	0	YES	YES		YES		1	1
215946_x_at	AL022324	IGLL3	similar to omega protein	IGLL3	LOC91353	1794.69	6118.16	5959.7	29500.2	3.32075	-3.67582	0.000237082	5	0	1	-4.36931	1.25e-05	0	YES	YES		NO	1
216365_x_at	AF047245	IGLV3-19	immunoglobulin lambda locus /// carboxypeptidase, vitellogenic-like	IGLV3-19	IGLV3-19	89.4296	699.261	282.722	1555.39	3.16139	-3.33947	0.000839369	6	0	1	-4.36931	1.25e-05	0	YES	YES		NO	1
215214_at	H53689	IGLV3-25	Immunoglobulin lambda locus	IGLV3-25	IGL@	260.181	1206.89	622.278	2886.15	2.39171	-2.64275	0.00822357	9	1	0.96	-4.29996	1.71e-05	0	YES	YES		YES		1	1
204773_at	NM_004512	IL11RA	interleukin 11 receptor, alpha	IL11RA	IL11RA	443.237	718.474	206.507	517.581	0.465907	-4.54072	5.61e-06	0	0	1	-4.36931	1.25e-05	0	NO	YES		YES	1			1
209828_s_at	M90391	IL16	interleukin 16 (lymphocyte chemoattractant factor)	IL16	IL16	193.581	350.558	88.437	243.919	0.456847	-4.3245	1.53e-05	2	0	1	-4.36931	1.25e-05	0	NO	YES		NO	1
209827_s_at	NM_004513	IL16	interleukin 16 (lymphocyte chemoattractant factor)	IL16	IL16	599.667	724.39	485.185	1052.99	0.809091	-2.71482	0.00663108	9	3	0.89	-3.69889	0.000216544	0.012	NO	YES		NO
206618_at	NM_003855	IL18R1	interleukin 18 receptor 1	IL18R1	IL18R1	273.993	632.755	95.8111	366.599	0.349685	-4.10827	3.99e-05	3	0	1	-4.36931	1.25e-05	0	NO	YES		NO	1
206148_at	NM_002183	IL3RA	interleukin 3 receptor, alpha (low affinity)	IL3RA	IL3RA	188.659	699.06	54.0222	260.127	0.286348	-3.62777	0.000285874	3	0	1	-4.36931	1.25e-05	0	NO	YES		NO	1
212195_at	AL049265	IL6ST	Interleukin 6 signal transducer (gp130, oncostatin M receptor)	IL6ST	IL6ST	3611.51	4000.2	2182.76	6112.4	0.604389	-4.46865	7.87e-06	1	0	1	-4.36931	1.25e-05	0	NO	YES		YES	1	1	1
212196_at	AW242916	IL6ST	Interleukin 6 signal transducer (gp130, oncostatin M receptor)	IL6ST	IL6ST	935.307	2043.73	559	1319.45	0.597664	-4.08425	4.42e-05	4	0	1	-4.36931	1.25e-05	0	NO	YES		YES	1
204863_s_at	BE856546	IL6ST	interleukin 6 signal transducer (gp130, oncostatin M receptor)	IL6ST	IL6ST	410.278	1591.7	388.619	1679.11	0.947208	-0.72075	0.471063	12	10	0.63	-1.06343	0.287587	0.548	NO	YES		YES
211000_s_at	AB015706	IL6ST	interleukin 6 signal transducer (gp130, oncostatin M receptor)	IL6ST	IL6ST	188.389	672.699	191.467	858.048	1.01634	-0.985025	0.324612	10	10	0.63	-0.855368	0.392347	0.556	NO	YES		YES
204864_s_at	NM_002184	IL6ST	interleukin 6 signal transducer (gp130, oncostatin M receptor)	IL6ST	IL6ST	109.978	308.727	100.285	226.88	0.911868	-0.120125	0.904384	13	12	0.56	-0.994077	0.320185	0.492	NO	YES		YES
217805_at	NM_004516	ILF3	interleukin enhancer binding factor 3, 90kDa	ILF3	ILF3	319.759	396.763	443.985	427.099	1.3885	-4.2284	2.35e-05	2	0	1	-4.36931	1.25e-05	0	YES	YES		YES	1	1	1
211375_s_at	AF141870	ILF3	interleukin enhancer binding factor 3, 90kDa	ILF3	ILF3	549.1	896.452	738.885	1292.58	1.34563	-3.62777	0.000285874	3	1	0.96	-4.27684	1.9e-05	0.004	YES	YES		YES
208930_s_at	BG032366	ILF3	interleukin enhancer binding factor 3, 90kDa	ILF3	ILF3	115.481	795.099	176.533	1188.74	1.52867	-1.56163	0.118376	7	5	0.81	-3.35212	0.000801954	0.176	YES	YES		YES
208931_s_at	AF147209	ILF3	interleukin enhancer binding factor 3, 90kDa	ILF3	ILF3	520.833	1044.26	570.022	917.778	1.09444	-0.792825	0.42788	12	11	0.59	-1.78009	0.0750611	0.42	YES	YES		YES
217804_s_at	BC003086	ILF3	interleukin enhancer binding factor 3, 90kDa	ILF3	ILF3	1318.7	2046.64	1266.13	2531.33	0.960132	-0.8649	0.387094	12	12	0.56	-1.24838	0.211894	0.58	NO	YES		YES
201234_at	NM_004517	ILK	integrin-linked kinase	ILK	ILK	2164.26	2551.7	1685.2	1938.21	0.778649	-3.72387	0.000196188	6	0	1	-4.36931	1.25e-05	0.004	NO	YES		NO	1	1	1
212411_at	BE747342	IMP4	IMP4, U3 small nucleolar ribonucleoprotein, homolog (yeast)	IMP4	IMP4	804.296	695.923	1089.59	1751.12	1.35471	-3.86802	0.00010972	4	0	1	-4.36931	1.25e-05	0	YES	YES		NO	1	1	1
205258_at	NM_002193	INHBB	inhibin, beta B (activin AB beta polypeptide)	INHBB	INHBB	412.115	960.489	837.356	4031.44	2.03185	-2.90702	0.00364884	7	0	1	-4.36931	1.25e-05	0.008	YES	YES		NO	1	1	1
222093_s_at	BF223045	INO80B	zinc finger, HIT type 4	INO80B	ZNHIT4	108.252	317.073	176.493	443.711	1.63039	-3.86802	0.00010972	4	0	1	-4.36931	1.25e-05	0	YES	YES		NO	1	1	1
65133_i_at	AI862454	INO80B	zinc finger, HIT type 4	INO80B	ZNHIT4	107.489	156.087	159.948	348.266	1.48804	-3.48362	0.000494672	6	0	1	-4.36931	1.25e-05	0	YES	YES		NO	1	1	1
221251_x_at	NM_031288	INO80B	zinc finger, HIT type 4	INO80B	ZNHIT4	47.7556	218.946	62.2741	234.646	1.30402	-0.8649	0.387094	12	8	0.7	-2.14998	0.0315568	0.08	YES	YES		NO
205376_at	NM_003866	INPP4B	inositol polyphosphate-4-phosphatase, type II, 105kDa	INPP4B	INPP4B	121.163	314.748	264.667	879.015	2.18439	-3.50765	0.000452084	5	0	1	-4.36931	1.25e-05	0	YES	YES		NO	1
201598_s_at	NM_001567	INPPL1	inositol polyphosphate phosphatase-like 1	INPPL1	INPPL1	595.996	683.894	829.726	1334.39	1.39217	-3.89205	9.94e-05	4	0	1	-4.36931	1.25e-05	0	YES	YES		NO	1
212212_s_at	BF055496	INTS1	integrator complex subunit 1	INTS1	INTS1	592.263	949.5	990.615	2528.16	1.67259	-3.89205	9.94e-05	5	0	1	-4.36931	1.25e-05	0	YES	YES		NO	1	1	1
212210_at	BF513430	INTS1	integrator complex subunit 1	INTS1	INTS1	24.037	123.122	43.6074	181.569	1.81418	-3.09922	0.00194028	6	2	0.93	-4.02254	5.76e-05	0.008	YES	YES		NO
222250_s_at	AK001363	INTS7	integrator complex subunit 7	INTS7	INTS7	102.767	278.507	204.544	556.784	1.99038	-4.1323	3.59e-05	4	0	1	-4.36931	1.25e-05	0	YES	YES		NO	1
218905_at	NM_017864	INTS8	integrator complex subunit 8	INTS8	INTS8	441.763	648.001	812.4	1545.11	1.839	-4.4206	9.84e-06	2	0	1	-4.36931	1.25e-05	0	YES	YES		NO	1
200992_at	AL137335	IPO7	importin 7	IPO7	IPO7	870.607	1067.18	1207.15	2493.23	1.38656	-2.85897	0.00425012	9	0	1	-4.36931	1.25e-05	0.04	YES	YES		NO	1		1
200994_at	BG291787	IPO7	Importin 7	IPO7	IPO7	801.459	929.639	910.344	1745.89	1.13586	-1.48955	0.136343	13	6	0.78	-3.00535	0.00265277	0.264	YES	YES		NO
200995_at	AI741392	IPO7	Importin 7	IPO7	IPO7	670.244	790.738	612.474	983.431	0.913807	-1.77785	0.0754285	10	7	0.74	-3.16718	0.00153928	0.232	NO	YES		NO
200993_at	AA939270	IPO7	importin 7	IPO7	IPO7	768.993	1427.43	936.43	2691.73	1.21774	-1.0571	0.290466	11	7	0.74	-2.79729	0.00515339	0.584	YES	YES		NO
217885_at	NM_018085	IPO9	importin 9	IPO9	IPO9	950.211	1173.67	1399.24	3405.74	1.47256	-4.0362	5.43e-05	3	0	1	-4.36931	1.25e-05	0	YES	YES		NO	1	1	1
213785_at	AW269792	IPO9	importin 9	IPO9	IPO9	252.307	394.204	231.867	705.978	0.918985	-0.936975	0.348771	12	11	0.59	-1.47956	0.138992	0.176	NO	YES		NO
217124_at	AL136792	IQCE	IQ motif containing E	IQCE	IQCE	105.856	190.984	209.467	604.82	1.9788	-4.06023	4.9e-05	3	0	1	-4.36931	1.25e-05	0	YES	YES		NO	1
204202_at	NM_017604	IQCE	IQ motif containing E	IQCE	IQCE	322.356	432.072	359.907	1036.15	1.11649	-0.6727	0.501138	13	11	0.59	-1.78009	0.0750611	0.916	YES	YES		NO
203907_s_at	NM_014869	IQSEC1	IQ motif and Sec7 domain 1	IQSEC1	IQSEC1	737.37	467.586	453.17	897.55	0.614576	-4.49267	7.03e-06	1	0	1	-4.36931	1.25e-05	0	NO	YES		NO	1
203906_at	AI652645	IQSEC1	IQ motif and Sec7 domain 1	IQSEC1	IQSEC1	576.893	587.665	386.922	719.178	0.670701	-4.39657	1.1e-05	2	0	1	-4.36931	1.25e-05	0	NO	YES		NO	1
213817_at	AL049435	IRAK3	CDNA FLJ13601 fis, clone PLACE1010069	IRAK3	IRAK3	307.47	663.522	116.078	354.738	0.377525	-4.44462	8.8e-06	2	0	1	-4.36931	1.25e-05	0	NO	YES		NO	1	1	1
220034_at	NM_007199	IRAK3	interleukin-1 receptor-associated kinase 3	IRAK3	IRAK3	65.0667	267.638	88.0444	365.096	1.35314	-1.0571	0.290466	12	7	0.74	-2.79729	0.00515339	0.24	YES	YES		NO
202531_at	NM_002198	IRF1	interferon regulatory factor 1	IRF1	IRF1	1503.27	3579.53	845.911	1708.37	0.562715	-4.0362	5.43e-05	4	0	1	-4.36931	1.25e-05	0	NO	YES		NO	1	1	1
204057_at	AI073984	IRF8	interferon regulatory factor 8	IRF8	IRF8	920.456	1410.55	614.911	1296.88	0.668051	-3.53167	0.000412937	7	0	1	-4.36931	1.25e-05	0	NO	YES		NO	1	1	1
209185_s_at	AF073310	IRS2	insulin receptor substrate 2	IRS2	IRS2	2163.43	5496.43	1138.2	3076.39	0.526112	-4.18035	2.91e-05	4	0	1	-4.36931	1.25e-05	0	NO	YES		NO	1	1	1
209184_s_at	BF700086	IRS2	insulin receptor substrate 2	IRS2	IRS2	1027.46	1534.65	741.311	1373.31	0.721499	-3.57973	0.000343956	5	2	0.93	-4.25372	2.1e-05	0	NO	YES		NO		1	1
209075_s_at	AY009128	ISCU	iron-sulfur cluster scaffold homolog (E. coli)	ISCU	ISCU	3415.18	2617.69	2265.94	4367.28	0.66349	-4.15632	3.23e-05	3	0	1	-4.36931	1.25e-05	0	NO	YES		YES	1	1	1
222240_s_at	AL137749	ISYNA1	myo-inositol 1-phosphate synthase A1	ISYNA1	ISYNA1	293.811	507.724	449.444	842.628	1.52971	-3.5557	0.000376974	7	0	1	-4.36931	1.25e-05	0	YES	YES		NO	1
209744_x_at	AB056663	ITCH	itchy homolog E3 ubiquitin protein ligase (mouse)	ITCH	ITCH	264.907	383.95	412.63	930.327	1.55764	-3.5557	0.000376974	7	0	1	-4.36931	1.25e-05	0	YES	YES		YES	1	1	1
217094_s_at	AL109923	ITCH	itchy homolog E3 ubiquitin protein ligase (mouse)	ITCH	ITCH	105.352	206.644	217.693	610.898	2.06634	-3.60375	0.000313659	6	0	1	-4.36931	1.25e-05	0	YES	YES		YES	1	1	1
209743_s_at	AI989677	ITCH	itchy homolog E3 ubiquitin protein ligase (mouse)	ITCH	ITCH	98.4556	315.765	173.467	470.111	1.76188	-3.33947	0.000839369	5	2	0.93	-4.27684	1.9e-05	0	YES	YES		YES		1	1
205032_at	NM_002203	ITGA2	integrin, alpha 2 (CD49B, alpha 2 subunit of VLA-2 receptor)	ITGA2	ITGA2	233.852	617.739	687.178	3045.77	2.93852	-4.49267	7.03e-06	1	0	1	-4.36931	1.25e-05	0	YES	YES		YES	1	1	1
204990_s_at	NM_000213	ITGB4	integrin, beta 4	ITGB4	ITGB4	368.296	534.205	1119.18	7568.68	3.03881	-3.24337	0.00118123	7	0	1	-4.36931	1.25e-05	0	YES	YES		NO	1
204989_s_at	BF305661	ITGB4	integrin, beta 4	ITGB4	ITGB4	105.904	389.799	271.141	2095.62	2.56026	-2.4986	0.0124685	9	2	0.93	-4.29996	1.71e-05	0.108	YES	YES		NO
211905_s_at	AF011375	ITGB4	integrin, beta 4	ITGB4	ITGB4	102.13	285.811	138.363	519.955	1.35478	-1.94602	0.0516517	9	4	0.85	-3.35212	0.000801954	0.208	YES	YES		NO
214292_at	AA808063	ITGB4	integrin, beta 4	ITGB4	ITGB4	26.4	165.086	18.9815	66.4295	0.718996	-0.696725	0.485975	13	6	0.78	-2.47363	0.0133747	0.856	NO	YES		NO
205874_at	NM_002220	ITPKA	inositol 1,4,5-trisphosphate 3-kinase A	ITPKA	ITPKA	21.7815	147.375	233.337	3655.04	10.7126	-3.48362	0.000494672	6	0	1	-4.36931	1.25e-05	0	YES	YES		NO	1	1	1
203723_at	NM_002221	ITPKB	inositol 1,4,5-trisphosphate 3-kinase B	ITPKB	ITPKB	536.659	986.896	281.207	653.172	0.523996	-4.01218	6.02e-05	4	0	1	-4.36931	1.25e-05	0	NO	YES		NO	1	1	1
212813_at	AA149644	JAM3	junctional adhesion molecule 3	JAM3	JAM3	1419.23	1781.36	737.93	1714.17	0.519952	-4.30048	1.7e-05	2	0	1	-4.36931	1.25e-05	0	NO	YES		NO	1	1	1
221763_at	AI694023	JMJD1C	jumonji domain containing 1C	JMJD1C	JMJD1C	720.2	1504.37	383.867	932.922	0.533	-4.15632	3.23e-05	3	0	1	-4.36931	1.25e-05	0	NO	YES		NO	1	1	1
215233_at	AA351360	JMJD6	jumonji domain containing 6	JMJD6	PTDSR	78.0667	321.6	33.563	112.664	0.429927	-2.883	0.00393908	9	0	1	-4.36931	1.25e-05	0.02	NO	YES		NO	1		1
212723_at	AK021780	JMJD6	jumonji domain containing 6	JMJD6	PTDSR	691.248	969.295	758.396	1507.98	1.09714	-0.888925	0.374043	13	9	0.67	-1.75697	0.0789224	0.564	YES	YES		NO
212722_s_at	AK021780	JMJD6	jumonji domain containing 6	JMJD6	PTDSR	326.859	620.35	329.722	837.121	1.00876	-0.360375	0.718567	12	12	0.56	-0.323653	0.746201	0.676	NO	YES		NO
210927_x_at	BC004239	JTB	jumping translocation breakpoint	JTB	JTB	4656.28	4422.25	6964.47	13568.7	1.49572	-4.20437	2.62e-05	3	0	1	-4.36931	1.25e-05	0	YES	YES		NO	1	1	1
210434_x_at	AF151056	JTB	jumping translocation breakpoint	JTB	JTB	5222.24	5442.8	7288.89	15469	1.39574	-4.08425	4.42e-05	4	0	1	-4.36931	1.25e-05	0	YES	YES		NO	1	1	1
200048_s_at	NM_006694	JTB	jumping translocation breakpoint	JTB	JTB	3514.54	2229.54	4692.33	7735.11	1.33512	-3.91607	9e-05	5	0	1	-4.36931	1.25e-05	0	YES	YES		NO	1	1	1
214326_x_at	AI339541	JUND	jun D proto-oncogene	JUND	JUND	673.159	2344.93	295.989	802.661	0.439701	-3.79595	0.000147079	6	0	1	-4.36931	1.25e-05	0	NO	YES		NO	1
203751_x_at	AI762296	JUND	jun D proto-oncogene	JUND	JUND	795.733	2502.42	326.281	854.518	0.410039	-3.79595	0.000147079	6	0	1	-4.36931	1.25e-05	0	NO	YES		NO	1
203752_s_at	NM_005354	JUND	jun D proto-oncogene	JUND	JUND	12245.1	22832.3	7256.16	17649.8	0.592579	-3.72387	0.000196188	4	1	0.96	-4.32308	1.54e-05	0	NO	YES		NO
201015_s_at	NM_021991	JUP	junction plakoglobin	JUP	JUP	1057.76	1293.58	1955.79	4806.1	1.84899	-3.69985	0.000215727	6	0	1	-4.36931	1.25e-05	0	YES	YES		NO	1
213005_s_at	D79994	KANK1	ankyrin repeat domain 15	KANK1	ANKRD15	1001.34	1407.61	627.848	1322.08	0.627005	-4.1323	3.59e-05	4	0	1	-4.36931	1.25e-05	0	NO	YES		NO	1	1	1
220448_at	NM_022055	KCNK12	potassium channel, subfamily K, member 12	KCNK12	KCNK12	6.08519	18.365	21.6741	105.813	3.56178	-3.6518	0.000260409	6	0	1	-4.36931	1.25e-05	0	YES	YES		NO	1	1	1
219615_s_at	NM_003740	KCNK5	potassium channel, subfamily K, member 5	KCNK5	KCNK5	253.774	389.72	649.822	2205.41	2.56063	-3.81997	0.000133465	6	0	1	-4.36931	1.25e-05	0	YES	YES		NO	1	1	1
221889_at	AW026481	KCTD13	potassium channel tetramerisation domain containing 13	KCTD13	KCTD13	111.174	318.972	289.807	767.004	2.60679	-4.2284	2.35e-05	3	0	1	-4.36931	1.25e-05	0	YES	YES		NO	1
45653_at	AW026481	KCTD13	potassium channel tetramerisation domain containing 13	KCTD13	KCTD13	219.37	477.938	337.319	971.275	1.53767	-2.83495	0.00458329	8	2	0.93	-4.27684	1.9e-05	0.012	YES	YES		NO
203934_at	NM_002253	KDR	kinase insert domain receptor (a type III receptor tyrosine kinase)	KDR	KDR	581.111	1097.94	290.704	564.586	0.500255	-4.37255	1.23e-05	3	0	1	-4.36931	1.25e-05	0	NO	YES		YES	1	1	1
212396_s_at	AI143233	KIAA0090	KIAA0090	KIAA0090	KIAA0090	87.7741	344.142	280.83	1384.32	3.19946	-3.43558	0.000591298	6	0	1	-4.36931	1.25e-05	0.008	YES	YES		NO	1	1	1
212395_s_at	BF197122	KIAA0090	KIAA0090	KIAA0090	KIAA0090	196.215	341.662	235.837	514.584	1.20193	-1.922	0.0546058	8	4	0.85	-3.16718	0.00153928	0.248	YES	YES		NO
215991_s_at	AU121504	KIAA0090	KIAA0090	KIAA0090	KIAA0090	16.9222	119.51	17.7741	95.7514	1.05034	-0.696725	0.485975	10	9	0.67	-0.947841	0.343211	0.224	YES	YES		NO
201728_s_at	AA904674	KIAA0100	KIAA0100	KIAA0100	KIAA0100	235.278	529.142	391.37	1410.51	1.66344	-3.14727	0.001648	7	0	1	-4.36931	1.25e-05	0.008	YES	YES		NO	1	1	1
201729_s_at	NM_014680	KIAA0100	KIAA0100	KIAA0100	KIAA0100	669.2	1184.05	827.911	1451.69	1.23717	-2.3064	0.0210883	9	5	0.81	-3.67577	0.000237131	0.08	YES	YES		NO
212441_at	D86985	KIAA0232	KIAA0232 gene product	KIAA0232	KIAA0232	1257.77	1344.82	919.478	1331.41	0.731036	-4.06023	4.9e-05	4	0	1	-4.36931	1.25e-05	0	NO	YES		NO	1	1	1
203288_at	NM_014686	KIAA0355	KIAA0355	KIAA0355	KIAA0355	892.43	1160.77	583.056	792.401	0.653335	-4.10827	3.99e-05	4	0	1	-4.36931	1.25e-05	0	NO	YES		NO	1	1	1
202713_s_at	AA129755	KIAA0391	KIAA0391	KIAA0391	KIAA0391	810.704	812.511	1111.26	2295.51	1.37074	-3.5557	0.000376974	6	1	0.96	-4.3462	1.39e-05	0.004	YES	YES		NO		1	1
202714_s_at	NM_014672	KIAA0391	KIAA0391	KIAA0391	KIAA0391	151.663	376.809	179.356	588.356	1.18259	-0.168175	0.866446	12	12	0.56	-1.59515	0.110679	0.664	YES	YES		NO
212898_at	AB007866	KIAA0406	KIAA0406	KIAA0406	KIAA0406	407.237	688.288	674.563	1476.41	1.65644	-3.60375	0.000313659	5	0	1	-4.36931	1.25e-05	0	YES	YES		NO	1	1	1
201778_s_at	NM_014774	KIAA0494	KIAA0494	KIAA0494	KIAA0494	3581.34	3643.67	2739.45	3460.64	0.764923	-4.3245	1.53e-05	1	0	1	-4.36931	1.25e-05	0	NO	YES		NO	1	1	1
201775_s_at	AA676790	KIAA0494	KIAA0494	KIAA0494	KIAA0494	533.596	1117.17	644.996	1339.16	1.20877	-1.922	0.0546058	10	4	0.85	-3.35212	0.000801954	0.232	YES	YES		NO
201777_s_at	BC002525	KIAA0494	KIAA0494	KIAA0494	KIAA0494	269.819	551.592	352.181	1006.87	1.30525	-1.94602	0.0516517	9	5	0.81	-3.46771	0.000524913	0.228	YES	YES		NO
201776_s_at	AK001487	KIAA0494	KIAA0494	KIAA0494	KIAA0494	667.574	1159.09	655.93	1018.21	0.982557	-0.312325	0.754794	12	10	0.63	-0.508597	0.611034	0.76	NO	YES		NO
212943_at	AB011100	KIAA0528	KIAA0528	KIAA0528	KIAA0528	792.026	1664.97	524.922	1126.62	0.662759	-3.77192	0.000161993	6	0	1	-4.36931	1.25e-05	0.004	NO	YES		NO	1	1	1
202220_at	NM_014949	KIAA0907	KIAA0907	KIAA0907	KIAA0907	971.126	1483.46	1567.43	3225.37	1.61404	-4.34853	1.37e-05	1	0	1	-4.36931	1.25e-05	0	YES	YES		NO	1
212163_at	AB033076	KIDINS220	kinase D-interacting substrate of 220 kDa	KIDINS220	KIDINS220	1328.15	1597.05	935.181	1794.67	0.704122	-3.81997	0.000133465	4	0	1	-4.36931	1.25e-05	0	NO	YES		NO	1
212162_at	AK022873	KIDINS220	kinase D-interacting substrate of 220 kDa	KIDINS220	KIDINS220	476.904	954.706	388.493	754.681	0.814614	-2.3064	0.0210883	8	3	0.89	-3.60642	0.000310452	0.108	NO	YES		NO
204444_at	NM_004523	KIF11	kinesin family member 11	KIF11	KIF11	47.3037	138.14	148.885	406.515	3.14743	-4.2284	2.35e-05	2	0	1	-4.36931	1.25e-05	0	YES	YES		YES	1	1	1
206364_at	NM_014875	KIF14	kinesin family member 14	KIF14	KIF14	86.3815	283.37	208.037	764.495	2.40835	-3.7479	0.000178321	3	0	1	-4.36931	1.25e-05	0	YES	YES		YES	1	1	1
219306_at	NM_020242	KIF15	kinesin family member 15	KIF15	KIF15	56.6556	178.683	150.222	393.233	2.6515	-4.46865	7.87e-06	1	0	1	-4.36931	1.25e-05	0	YES	YES		YES	1	1	1
202183_s_at	NM_007317	KIF22	kinesin family member 22 /// similar to Kinesin-like protein KIF22 (Kinesin-like DNA-binding protein) (Kinesin-like protein 4)	KIF22	KIF22	289.263	520.63	467.63	1009	1.61662	-3.89205	9.94e-05	4	0	1	-4.36931	1.25e-05	0	YES	YES		NO	1
216969_s_at	AC002301	KIF22	kinesin family member 22 /// similar to Kinesin-like protein KIF22 (Kinesin-like DNA-binding protein) (Kinesin-like protein 4)	KIF22	KIF22	61.5444	177.826	94.737	291.938	1.53933	-2.57067	0.0101501	8	5	0.81	-3.60642	0.000310452	0.052	YES	YES		NO
203087_s_at	NM_004520	KIF2A	kinesin heavy chain member 2A	KIF2A	KIF2A	254.867	311.103	393.041	576.131	1.54214	-4.15632	3.23e-05	3	0	1	-4.36931	1.25e-05	0	YES	YES		YES	1
220699_s_at	NM_018517	KIF2A		KIF2A	KIF2A	57.0852	322.553	77.5222	324.165	1.35801	-1.84992	0.0643244	9	6	0.78	-2.98223	0.00286156	0.152	YES	YES		YES
203086_at	BE872563	KIF2A	Kinesin heavy chain member 2A	KIF2A	KIF2A	134.87	304.936	156.341	272.35	1.15919	-1.3454	0.178496	9	8	0.7	-2.33492	0.0195474	0.068	YES	YES		YES
207314_x_at	NM_006737	KIR3DL2	killer cell immunoglobulin-like receptor, three domains, long cytoplasmic tail, 2	KIR3DL2	KIR3DL2	108.33	302.41	50.5037	182.46	0.466204	-4.2284	2.35e-05	3	0	1	-4.36931	1.25e-05	0	NO	YES		YES	1	1	1
207313_x_at	L76666	KIR3DL2	killer cell immunoglobulin-like receptor, three domains, long cytoplasmic tail, 2	KIR3DL2	KIR3DL2	124.626	233.465	116.633	523.717	0.935867	-1.56163	0.118376	9	7	0.74	-2.10374	0.0354008	0.088	NO	YES		YES
211688_x_at	AF263617	KIR3DL2	killer cell immunoglobulin-like receptor, three domains, long cytoplasmic tail, 2	KIR3DL2	KIR3DL2	35.4593	140.093	34.3444	192.443	0.968561	-1.6337	0.102322	9	8	0.7	-1.68762	0.0914844	0.316	NO	YES		YES
216907_x_at	X93596	KIR3DL2	killer cell immunoglobulin-like receptor, three domains, long cytoplasmic tail, 2	KIR3DL2	KIR3DL2	148.7	398.082	156.622	555.784	1.05328	-0.0961	0.923441	13	13	0.52	-0.323653	0.746201	0.768	NO	YES		YES
213656_s_at	BF593594	KLC1	kinesin light chain 1	KLC1	KNS2	2035.98	3085.13	1313.79	2959.37	0.645286	-4.0362	5.43e-05	4	0	1	-4.36931	1.25e-05	0	NO	YES		NO	1	1	1
212878_s_at	AA284075	KLC1	kinesin light chain 1	KLC1	KNS2	629.337	710.387	405.926	927.333	0.645006	-3.60375	0.000313659	4	3	0.89	-4.23061	2.33e-05	0	NO	YES		NO		1
212877_at	AA284075	KLC1	kinesin light chain 1	KLC1	KNS2	195.474	350.804	206.293	534.001	1.05535	-0.33635	0.736607	12	12	0.56	-0.208063	0.83518	0.856	NO	YES		NO
202393_s_at	NM_005655	KLF10	Kruppel-like factor 10	KLF10	KLF10	2874.64	6812.87	1443.36	3610.92	0.502101	-3.91607	9e-05	2	0	1	-4.36931	1.25e-05	0	NO	YES		YES	1
203543_s_at	NM_001206	KLF9	Kruppel-like factor 9	KLF9	KLF9	598.656	1860.18	223.233	937.492	0.372891	-4.2284	2.35e-05	1	0	1	-4.36931	1.25e-05	0	NO	YES		NO	1
203542_s_at	AI690205	KLF9	Kruppel-like factor 9	KLF9	KLF9	756.022	2019.43	472.019	975.51	0.624345	-3.33947	0.000839369	7	1	0.96	-4.20749	2.58e-05	0	NO	YES		NO		1	1
203541_s_at	BF438302	KLF9	Kruppel-like factor 9	KLF9	KLF9	93.0222	220.547	117.756	352.744	1.26589	-1.32138	0.186376	11	4	0.85	-3.42147	0.000622827	0.32	YES	YES		NO
209254_at	AI808625	KLHDC10	KIAA0265 protein	KLHDC10	KIAA0265	229.178	716.747	414.211	1480.91	1.80738	-3.98815	6.66e-05	3	0	1	-4.36931	1.25e-05	0.028	YES	YES		NO	1
209256_s_at	AF277177	KLHDC10	KIAA0265 protein	KLHDC10	KLHDC10	428.459	760.172	469.881	1455.64	1.09668	-0.5766	0.56421	12	12	0.56	-1.22526	0.220478	0.76	YES	YES		NO
209255_at	D87454	KLHDC10	KIAA0265 protein	KLHDC10	KIAA0265	510.174	922.142	520.993	1166.59	1.02121	-0.04805	0.961676	12	13	0.52	-0.300535	0.763769	0.884	NO	YES		NO
220239_at	NM_018846	KLHL7	kelch-like 7 (Drosophila)	KLHL7	KLHL7	124.593	167.705	300.196	919.185	2.40942	-4.06023	4.9e-05	4	0	1	-4.36931	1.25e-05	0	YES	YES		YES	1	1	1
220238_s_at	NM_018846	KLHL7	kelch-like 7 (Drosophila)	KLHL7	KLHL7	36.3222	126.742	64.8	191.416	1.78403	-2.57067	0.0101501	9	3	0.89	-4.13813	3.5e-05	0	YES	YES		YES		1
220782_x_at	NM_019598	KLK12	kallikrein-related peptidase 12	KLK12	KLK12	77	388.033	476.726	7457.32	6.19125	-2.18628	0.0287955	10	0	1	-4.36931	1.25e-05	0.044	YES	YES		NO	1
214470_at	NM_002258	KLRB1	killer cell lectin-like receptor subfamily B, member 1	KLRB1	KLRB1	527.274	1714.88	259.726	863.814	0.492582	-4.10827	3.99e-05	5	0	1	-4.36931	1.25e-05	0	NO	YES		NO	1
210606_x_at	U30610	KLRD1	killer cell lectin-like receptor subfamily D, member 1	KLRD1	KLRD1	296.081	689.181	116.059	355.941	0.391984	-4.3245	1.53e-05	2	0	1	-4.36931	1.25e-05	0	NO	YES		NO	1	1	1
207795_s_at	AB009597	KLRD1	killer cell lectin-like receptor subfamily D, member 1	KLRD1	KLRD1	226.633	498.69	117.941	319.981	0.520403	-3.77192	0.000161993	6	0	1	-4.36931	1.25e-05	0	NO	YES		NO	1
207796_x_at	NM_007334	KLRD1	killer cell lectin-like receptor subfamily D, member 1	KLRD1	KLRD1	146.278	342.337	118.459	307.394	0.809824	-1.65772	0.097373	9	7	0.74	-2.8204	0.00479632	0.08	NO	YES		NO
206316_s_at	NM_014708	KNTC1	kinetochore associated 1	KNTC1	KNTC1	93.5926	230.895	188.248	506.636	2.01136	-3.69985	0.000215727	5	0	1	-4.36931	1.25e-05	0	YES	YES		YES	1	1	1
208974_x_at	BC003572	KPNB1	karyopherin (importin) beta 1	KPNB1	KPNB1	1362.69	2132.98	2053.9	5577.49	1.50724	-3.21935	0.00128482	7	0	1	-4.36931	1.25e-05	0.032	YES	YES		NO	1		1
208975_s_at	L38951	KPNB1	karyopherin (importin) beta 1	KPNB1	KPNB1	374.989	608.085	571.041	949.274	1.52282	-3.79595	0.000147079	5	1	0.96	-4.3462	1.39e-05	0	YES	YES		NO
213507_s_at	BG249565	KPNB1	karyopherin (importin) beta 1	KPNB1	KPNB1	3385.22	3929.93	4115.02	6617.77	1.21559	-2.5947	0.00946735	9	4	0.85	-3.90695	9.35e-05	0.028	YES	YES		NO
217027_x_at	AC004941	KPNB1	karyopherin (importin) beta 1	KPNB1	KPNB1	74.3296	429.544	94.0519	268.396	1.26533	-2.13822	0.0324985	7	5	0.81	-2.77417	0.00553431	0.016	YES	YES		NO
204734_at	NM_002275	KRT15	keratin 15	KRT15	KRT15	75.1111	315.177	553.333	3198.37	7.36686	-3.96412	7.37e-05	5	0	1	-4.36931	1.25e-05	0	YES	YES		NO	1	1	1
212236_x_at	Z19574	KRT17	keratin 17	KRT17	KRT17	291.722	657.92	2633.2	29253.9	9.02639	-3.48362	0.000494672	6	0	1	-4.36931	1.25e-05	0	YES	YES		NO	1	1	1
205157_s_at	NM_000422	KRT17	keratin 17	KRT17	KRT17	72.8222	348.3	1538.58	23375.8	21.1279	-1.80187	0.0715651	11	0	1	-4.36931	1.25e-05	0.244	YES	YES		NO
201650_at	NM_002276	KRT19	keratin 19	KRT19	KRT19	2177.34	4702.98	6145.56	31805.1	2.8225	-3.67582	0.000237082	6	0	1	-4.36931	1.25e-05	0	YES	YES		YES	1	1	1
209125_at	J00269	KRT6A	keratin 6A /// keratin 6C	KRT6A	KRT6A	113.748	827.805	1424.87	19998.4	12.5265	-2.5947	0.00946735	7	0	1	-4.36931	1.25e-05	0.012	YES	YES		NO	1		1
214580_x_at	AL569511	KRT6A	keratin 6A /// keratin 6B /// keratin 6C	KRT6A	KRT6A	33.4556	187.476	517.5	7717.01	15.4683	-1.77785	0.0754285	11	0	1	-4.36931	1.25e-05	0.1	YES	YES		NO
213680_at	AI831452	KRT6B	keratin 6B	KRT6B	KRT6B	189.067	516.883	306.263	1639.47	1.61987	-1.12917	0.258824	12	3	0.89	-3.86072	0.000113055	0.224	YES	YES		NO
209008_x_at	U76549	KRT8	keratin 8	KRT8	KRT8	1737.11	4423.86	4218.41	13497.3	2.4284	-4.15632	3.23e-05	2	0	1	-4.36931	1.25e-05	0	YES	YES		YES	1	1	1
219061_s_at	NM_006014	LAGE3	L antigen family, member 3	LAGE3	LAGE3	420.237	502.891	784.833	1839.38	1.8676	-4.18035	2.91e-05	4	0	1	-4.36931	1.25e-05	0	YES	YES		NO	1	1	1
202202_s_at	NM_002290	LAMA4	laminin, alpha 4	LAMA4	LAMA4	1117.2	1626.94	597.826	1373.35	0.535109	-4.15632	3.23e-05	2	0	1	-4.36931	1.25e-05	0	NO	YES		YES	1
210989_at	U77706	LAMA4	Laminin, alpha 4	LAMA4	LAMA4	47.3074	171.129	71.8407	304.873	1.51859	-1.84992	0.0643244	9	4	0.85	-3.44459	0.000571922	0.132	YES	YES		YES
210089_s_at	BC004241	LAMA4	laminin, alpha 4	LAMA4	LAMA4	75.6704	265.863	60.5667	432.989	0.800401	-1.68175	0.0926173	9	6	0.78	-2.51987	0.0117398	0.056	NO	YES		YES
210990_s_at	U77706	LAMA4	laminin, alpha 4	LAMA4	LAMA4	32.1222	75.3103	38.5185	142.17	1.19912	-1.32138	0.186376	10	6	0.78	-2.56611	0.0102848	0.508	YES	YES		YES
216081_at	AK027151	LAMA4	laminin, alpha 4	LAMA4	LAMA4	284.826	755.838	272.77	766.626	0.957674	-0.120125	0.904384	13	13	0.52	-0.346771	0.728763	0.796	NO	YES		YES
209270_at	L25541	LAMB3	laminin, beta 3	LAMB3	LAMB3	1060.78	1680.82	2401.43	12999.3	2.26383	-2.71482	0.00663108	8	0	1	-4.36931	1.25e-05	0.032	YES	YES		NO	1		1
219407_s_at	NM_006059	LAMC3	laminin, gamma 3	LAMC3	LAMC3	512.281	1377.05	176.7	657.725	0.344928	-4.20437	2.62e-05	1	0	1	-4.36931	1.25e-05	0	NO	YES		NO	1
218219_s_at	NM_018697	LANCL2	LanC lantibiotic synthetase component C-like 2 (bacterial)	LANCL2	LANCL2	255.244	347.633	468.252	1435.31	1.83452	-4.10827	3.99e-05	3	0	1	-4.36931	1.25e-05	0	YES	YES		NO	1
204016_at	NM_015340	LARS2	leucyl-tRNA synthetase 2, mitochondrial	LARS2	LARS2	225.207	378.179	324.896	500.915	1.44265	-3.86802	0.00010972	5	0	1	-4.36931	1.25e-05	0	YES	YES		YES	1
34764_at	D21851	LARS2	leucyl-tRNA synthetase 2, mitochondrial	LARS2	LARS2	183.081	292.49	213.185	252.755	1.16443	-2.47458	0.0133395	7	2	0.93	-3.88384	0.000102822	0.056	YES	YES		YES
212446_s_at	AI658534	LASS6	LAG1 homolog, ceramide synthase 6 (S. cerevisiae)	LASS6	LASS6	264.3	345.43	415.119	703.351	1.57063	-3.89205	9.94e-05	3	0	1	-4.36931	1.25e-05	0	YES	YES		NO	1	1	1
212442_s_at	BG289001	LASS6	LAG1 homolog, ceramide synthase 6 (S. cerevisiae)	LASS6	LASS6	718.444	808.166	950.222	1827.96	1.32261	-2.4025	0.0162834	9	3	0.89	-4.16125	3.17e-05	0.004	YES	YES		NO		1
212531_at	NM_005564	LCN2	lipocalin 2 (oncogene 24p3)	LCN2	LCN2	395.193	1310.03	3102.64	43205.5	7.85095	-3.67582	0.000237082	5	0	1	-4.36931	1.25e-05	0	YES	YES		NO	1
204454_at	NM_012317	LDOC1	leucine zipper, down-regulated in cancer 1	LDOC1	LDOC1	716.011	1088.62	1479.87	4250.01	2.06683	-4.10827	3.99e-05	4	0	1	-4.36931	1.25e-05	0	YES	YES		NO	1	1	1
220750_s_at	NM_022356	LEPRE1	leucine proline-enriched proteoglycan (leprecan) 1	LEPRE1	LEPRE1	450.8	586.809	648.359	1258.35	1.43824	-3.77192	0.000161993	4	0	1	-4.36931	1.25e-05	0	YES	YES		NO	1	1	1
218717_s_at	NM_018192	LEPREL1	leprecan-like 1	LEPREL1	LEPREL1	1170.21	1692.78	478.059	2160.93	0.408524	-4.25242	2.11e-05	3	0	1	-4.36931	1.25e-05	0	NO	YES		NO	1	1	1
200923_at	NM_005567	LGALS3BP	lectin, galactoside-binding, soluble, 3 binding protein	LGALS3BP	LGALS3BP	3976.65	5204.87	8775.01	23848.8	2.20664	-3.91607	9e-05	6	0	1	-4.36931	1.25e-05	0	YES	YES		NO	1	1	1
218326_s_at	NM_018490	LGR4	leucine-rich repeat-containing G protein-coupled receptor 4	LGR4	LGR4	110.515	215.179	325.859	955.768	2.94856	-4.2284	2.35e-05	3	0	1	-4.36931	1.25e-05	0	YES	YES		NO	1	1	1
220393_at	NM_016571	LGSN	glutamate-ammonia ligase (glutamine synthetase) domain containing 1	LGSN	GLULD1	22.2222	93.7957	186.348	1043.85	8.38567	-3.77192	0.000161993	6	0	1	-4.36931	1.25e-05	0	YES	YES		NO	1
202726_at	NM_000234	LIG1	ligase I, DNA, ATP-dependent	LIG1	LIG1	219.952	469.53	403.87	1233.81	1.83618	-4.0362	5.43e-05	3	0	1	-4.36931	1.25e-05	0	YES	YES		YES	1
204357_s_at	NM_002314	LIMK1	LIM domain kinase 1	LIMK1	LIMK1	35.3296	148.327	100.111	402.59	2.83363	-3.67582	0.000237082	6	0	1	-4.36931	1.25e-05	0.004	YES	YES		NO	1
208372_s_at	AF134379	LIMK1	LIM domain kinase 1	LIMK1	LIMK1	92.5815	314.916	77.837	265.007	0.840741	-0.648675	0.516548	13	12	0.56	-1.4102	0.15848	0.424	NO	YES		NO
205571_at	NM_015929	LIPT1	lipoyltransferase 1	LIPT1	LIPT1	324.933	375.386	246.567	419.815	0.758822	-3.53167	0.000412937	4	0	1	-4.36931	1.25e-05	0	NO	YES		NO	1
200805_at	NM_006816	LMAN2	lectin, mannose-binding 2	LMAN2	LMAN2	707.337	1088.47	1065.47	1918	1.50632	-3.67582	0.000237082	4	0	1	-4.36931	1.25e-05	0	YES	YES		NO	1
212086_x_at	AK026584	LMNA	lamin A/C	LMNA	LMNA	3530.86	9952.84	1928.28	4290.79	0.546122	-3.9401	8.14e-05	4	0	1	-4.36931	1.25e-05	0.004	NO	YES		NO	1
212089_at	M13452	LMNA	lamin A/C	LMNA	LMNA	1990.88	5166.64	1354.94	2819.54	0.680571	-3.24337	0.00118123	4	1	0.96	-4.3462	1.39e-05	0.012	NO	YES		NO			1
203411_s_at	NM_005572	LMNA	lamin A/C	LMNA	LMNA	3321.76	8768.23	2528.68	5544.02	0.761246	-2.2103	0.0270844	10	4	0.85	-4.13813	3.5e-05	0.132	NO	YES		NO
214213_x_at	AA063189	LMNA	Lamin A/C	LMNA	LMNA	648.352	1712.12	748.056	2136.42	1.15378	-1.36942	0.170866	10	8	0.7	-2.31181	0.0207883	0.3	YES	YES		NO
203276_at	NM_005573	LMNB1	lamin B1	LMNB1	LMNB1	91.6778	216.875	179.011	425.607	1.95261	-3.98815	6.66e-05	4	0	1	-4.36931	1.25e-05	0	YES	YES		YES	1
216952_s_at	M94363	LMNB2	lamin B2	LMNB2	LMNB2	221.496	476.46	413.2	990.138	1.86549	-3.77192	0.000161993	5	0	1	-4.36931	1.25e-05	0	YES	YES		YES	1
213502_x_at	AA398569	LOC91316	similar to bK246H3.1 (immunoglobulin lambda-like polypeptide 1, pre-B-cell specific)	LOC91316	LOC91316	2005.43	4314.41	4140.95	12800.9	2.06487	-3.57973	0.000343956	5	0	1	-4.36931	1.25e-05	0	YES	YES		NO	1
215816_at	L02326	LOC91316	similar to bK246H3.1 (immunoglobulin lambda-like polypeptide 1, pre-B-cell specific)	LOC91316	LOC91316	83.5889	249.656	121.493	389.643	1.45345	-2.18628	0.0287955	9	6	0.78	-3.5833	0.00033928	0.04	YES	YES		NO
215202_at	AK025313	LOC91316	similar to bK246H3.1 (immunoglobulin lambda-like polypeptide 1, pre-B-cell specific)	LOC91316	LOC91316	35.5074	77.0561	45.9704	129.802	1.29467	-1.51357	0.130134	12	6	0.78	-3.35212	0.000801954	0.204	YES	YES		NO
209017_s_at	U02389	LONP1	lon peptidase 1, mitochondrial	LONP1	PRSS15	651.863	984.315	901.152	1396.88	1.38243	-4.20437	2.62e-05	3	0	1	-4.36931	1.25e-05	0	YES	YES		NO	1
204298_s_at	NM_002317	LOX	lysyl oxidase	LOX	LOX	118.563	224.665	284.315	1529.98	2.39801	-2.57067	0.0101501	10	0	1	-4.36931	1.25e-05	0.032	YES	YES		NO	1		1
215446_s_at	L16895	LOX	lysyl oxidase	LOX	LOX	245.189	407.659	410.778	1545.11	1.67535	-2.35445	0.0185501	9	2	0.93	-4.25372	2.1e-05	0.076	YES	YES		NO
213640_s_at	BE503425	LOX	lysyl oxidase	LOX	LOX	59.3778	222.137	97.0148	469.143	1.63386	-1.7298	0.083666	9	6	0.78	-3.09782	0.00194949	0.288	YES	YES		NO
202998_s_at	NM_002318	LOXL2	lysyl oxidase-like 2	LOXL2	LOXL2	484.685	951.706	1048.76	4042.78	2.16379	-3.53167	0.000412937	5	0	1	-4.36931	1.25e-05	0.004	YES	YES		NO	1
202997_s_at	BE251211	LOXL2	lysyl oxidase-like 2	LOXL2	LOXL2	12.6926	53.3516	20.3148	144.923	1.60053	-1.29735	0.194511	10	5	0.81	-3.56018	0.000370598	0.132	YES	YES		NO
202999_s_at	AF117949	LOXL2	lysyl oxidase-like 2	LOXL2	LOXL2	36.0889	103.871	37.3667	143.329	1.03541	-0.0961	0.923441	12	13	0.52	-0.11559	0.907977	0.684	NO	YES		NO
204037_at	BF055366	LPAR1	endothelial differentiation, lysophosphatidic acid G-protein-coupled receptor, 2	LPAR1	EDG2	416.285	446.702	258.111	530.001	0.620034	-4.0362	5.43e-05	4	0	1	-4.36931	1.25e-05	0	NO	YES		NO	1	1	1
204036_at	AW269335	LPAR1	endothelial differentiation, lysophosphatidic acid G-protein-coupled receptor, 2	LPAR1	EDG2	541.926	988.157	339.807	1119.08	0.627037	-3.05117	0.00227948	7	2	0.93	-4.16125	3.17e-05	0.008	NO	YES		NO		1	1
204038_s_at	NM_001401	LPAR1	endothelial differentiation, lysophosphatidic acid G-protein-coupled receptor, 2	LPAR1	EDG2	423.378	569.559	446.237	1119.04	1.05399	-0.33635	0.736607	13	13	0.52	-0.878487	0.37968	0.608	YES	YES		NO
212692_s_at	W60686	LRBA	LPS-responsive vesicle trafficking, beach and anchor containing	LRBA	LRBA	636.293	869.935	823.752	1331.72	1.29461	-3.38752	0.000705263	7	0	1	-4.36931	1.25e-05	0.008	YES	YES		NO	1	1	1
214109_at	AI659561	LRBA	LPS-responsive vesicle trafficking, beach and anchor containing	LRBA	LRBA	509.926	701.974	673.8	1163.83	1.32137	-3.53167	0.000412937	5	1	0.96	-4.3462	1.39e-05	0.028	YES	YES		NO			1
208433_s_at	NM_017522	LRP8	low density lipoprotein receptor-related protein 8, apolipoprotein e receptor	LRP8	LRP8	109.396	363.427	210.781	663.066	1.92677	-3.38752	0.000705263	6	0	1	-4.36931	1.25e-05	0	YES	YES		NO	1
205282_at	NM_004631	LRP8	low density lipoprotein receptor-related protein 8, apolipoprotein e receptor	LRP8	LRP8	95.8667	179.946	169.926	447.729	1.77252	-3.79595	0.000147079	3	1	0.96	-4.3462	1.39e-05	0	YES	YES		NO		1	1
211971_s_at	AI653608	LRPPRC	leucine-rich PPR-motif containing	LRPPRC	LRPPRC	1145.12	975.179	1611.39	2829.49	1.40718	-3.33947	0.000839369	6	0	1	-4.36931	1.25e-05	0	YES	YES		NO	1	1	1
211615_s_at	M92439	LRPPRC	leucine-rich PPR-motif containing	LRPPRC	LRPPRC	774.652	787.69	816.074	1272.45	1.05347	-0.408425	0.682962	13	12	0.56	-1.31773	0.187594	0.412	YES	YES		NO
213909_at	AU147799	LRRC15	leucine rich repeat containing 15	LRRC15	LRRC15	175.093	379.411	626.137	2549.89	3.57603	-4.10827	3.99e-05	3	0	1	-4.36931	1.25e-05	0	YES	YES		NO	1
218550_s_at	NM_018205	LRRC20	leucine rich repeat containing 20	LRRC20	LRRC20	137.207	287.174	233.667	615.936	1.70302	-3.50765	0.000452084	6	0	1	-4.36931	1.25e-05	0	YES	YES		NO	1
220622_at	NM_024727	LRRC31	leucine rich repeat containing 31	LRRC31	LRRC31	37.6111	169.486	174.019	993.889	4.62678	-3.05117	0.00227948	8	0	1	-4.36931	1.25e-05	0	YES	YES		YES	1	1	1
218684_at	NM_018103	LRRC8D	leucine rich repeat containing 8 family, member D	LRRC8D	LRRC8D	506.248	763.74	722.826	1194.09	1.42781	-3.81997	0.000133465	4	0	1	-4.36931	1.25e-05	0.004	YES	YES		NO	1
220610_s_at	NM_006309	LRRFIP2	leucine rich repeat (in FLII) interacting protein 2	LRRFIP2	LRRFIP2	331.204	490.224	232.678	361.41	0.702522	-4.2284	2.35e-05	2	0	1	-4.36931	1.25e-05	0	NO	YES		NO	1
218364_at	NM_017724	LRRFIP2	leucine rich repeat (in FLII) interacting protein 2	LRRFIP2	LRRFIP2	537.641	924.24	358.263	668.077	0.666361	-3.91607	9e-05	3	1	0.96	-4.3462	1.39e-05	0	NO	YES		NO		1	1
212532_s_at	AW873564	LSM12	LSM12 homolog (S. cerevisiae)	LSM12	LSM12	762.433	626.06	1095.09	1712.7	1.4363	-4.1323	3.59e-05	4	0	1	-4.36931	1.25e-05	0	YES	YES		NO	1
212529_at	BF197707	LSM12	LSM12 homolog (S. cerevisiae)	LSM12	LSM12	47.7259	234.09	156.063	574.343	3.26998	-3.98815	6.66e-05	2	1	0.96	-4.3462	1.39e-05	0	YES	YES		NO		1	1
211747_s_at	BC005938	LSM5	LSM5 homolog, U6 small nuclear RNA associated (S. cerevisiae)	LSM5	LSM5	773.674	820.101	1679.07	4691.49	2.17025	-4.2284	2.35e-05	2	0	1	-4.36931	1.25e-05	0	YES	YES		YES	1	1	1
202904_s_at	NM_012322	LSM5	LSM5 homolog, U6 small nuclear RNA associated (S. cerevisiae)	LSM5	LSM5	75.8444	175.793	128.896	415.074	1.69948	-3.29142	0.000996812	7	1	0.96	-4.3462	1.39e-05	0.004	YES	YES		YES		1	1
202903_at	AU153477	LSM5	LSM5 homolog, U6 small nuclear RNA associated (S. cerevisiae)	LSM5	LSM5	151.263	224.638	218.796	501.441	1.44646	-2.83495	0.00458329	9	1	0.96	-4.3462	1.39e-05	0.016	YES	YES		YES
208190_s_at	NM_015925	LSR	lipolysis stimulated lipoprotein receptor	LSR	LSR	568.674	1110.54	1327.67	3473.62	2.33468	-4.15632	3.23e-05	4	0	1	-4.36931	1.25e-05	0	YES	YES		NO	1	1	1
211581_x_at	AF000426	LST1	leukocyte specific transcript 1	LST1	LST1	707.122	1133.23	397.841	928.807	0.562619	-3.9401	8.14e-05	5	0	1	-4.36931	1.25e-05	0	NO	YES		YES	1
211582_x_at	AF000424	LST1	leukocyte specific transcript 1	LST1	LST1	1048.29	2323.64	485.122	1292.15	0.462774	-4.30048	1.7e-05	4	0	1	-4.36931	1.25e-05	0	NO	YES		YES	1	1	1
214181_x_at	AI735692	LST1	leukocyte specific transcript 1	LST1	LST1	925.956	1798.72	472.578	1242.86	0.510368	-4.20437	2.62e-05	3	0	1	-4.36931	1.25e-05	0	NO	YES		YES	1	1	1
214574_x_at	NM_007161	LST1	leukocyte specific transcript 1	LST1	LST1	1261.35	2347.44	676.748	1421.6	0.536528	-4.20437	2.62e-05	3	0	1	-4.36931	1.25e-05	0	NO	YES		YES	1	1	1
215633_x_at	AV713720	LST1	leukocyte specific transcript 1	LST1	LST1	776.796	1366.05	386.433	1054.61	0.497471	-4.34853	1.37e-05	2	0	1	-4.36931	1.25e-05	0	NO	YES		YES	1	1	1
210629_x_at	AF000425	LST1	leukocyte specific transcript 1	LST1	LST1	897.219	1360.22	540.33	1130.32	0.602227	-4.0362	5.43e-05	4	1	0.96	-4.3462	1.39e-05	0	NO	YES		YES		1	1
208771_s_at	J02959	LTA4H	leukotriene A4 hydrolase	LTA4H	LTA4H	6643.05	11938.9	3526.14	8960.61	0.530801	-4.08425	4.42e-05	3	0	1	-4.36931	1.25e-05	0	NO	YES		NO	1
206276_at	NM_003695	LY6D	lymphocyte antigen 6 complex, locus D	LY6D	LY6D	10.7185	37.7086	78.5259	1162.69	7.32619	-3.33947	0.000839369	6	0	1	-4.36931	1.25e-05	0	YES	YES		YES	1	1	1
204952_at	NM_014400	LYPD3	LY6/PLAUR domain containing 3	LYPD3	LYPD3	76.4556	330.281	276.119	3499.23	3.61149	-2.71482	0.00663108	7	0	1	-4.36931	1.25e-05	0	YES	YES		YES	1	1	1
202292_x_at	NM_007260	LYPLA2	lysophospholipase II /// hCG2003956 /// lysophospholipase II pseudogene 1	LYPLA2	LYPLA2	1224.96	1844.31	1999.15	5587.94	1.63202	-3.98815	6.66e-05	4	0	1	-4.36931	1.25e-05	0	YES	YES		NO	1
204857_at	NM_003550	MAD1L1	MAD1 mitotic arrest deficient-like 1 (yeast)	MAD1L1	MAD1L1	132.559	312.497	293.863	1623.77	2.21684	-3.24337	0.00118123	5	0	1	-4.36931	1.25e-05	0.016	YES	YES		NO	1
205027_s_at	NM_005204	MAP3K8	mitogen-activated protein kinase kinase kinase 8	MAP3K8	MAP3K8	217.9	542.215	91.6852	318.671	0.420767	-4.25242	2.11e-05	2	0	1	-4.36931	1.25e-05	0	NO	YES		NO	1	1	1
213927_at	AV753204	MAP3K9	mitogen-activated protein kinase kinase kinase 9	MAP3K9	MAP3K9	197.637	233.971	362.252	898.773	1.83291	-4.15632	3.23e-05	2	0	1	-4.36931	1.25e-05	0	YES	YES		NO	1	1	1
214969_at	AF251442	MAP3K9	mitogen-activated protein kinase kinase kinase 9	MAP3K9	MAP3K9	208.122	306.906	218.885	404.92	1.05171	-0.840875	0.400418	11	10	0.63	-1.50267	0.132923	0.776	YES	YES		NO
206571_s_at	NM_004834	MAP4K4	mitogen-activated protein kinase kinase kinase kinase 4	MAP4K4	MAP4K4	343.567	472.118	500.585	1136.14	1.45702	-3.24337	0.00118123	9	0	1	-4.36931	1.25e-05	0	YES	YES		NO	1	1	1
218181_s_at	NM_017792	MAP4K4	mitogen-activated protein kinase kinase kinase kinase 4	MAP4K4	MAP4K4	417.019	612.587	357.944	587.943	0.858342	-2.13822	0.0324985	9	5	0.81	-3.30588	0.000946774	0.06	NO	YES		NO
202890_at	AW242297	MAP7	microtubule-associated protein 7	MAP7	MAP7	261.515	496.393	409.126	891.692	1.56445	-3.67582	0.000237082	5	0	1	-4.36931	1.25e-05	0	YES	YES		YES	1	1	1
215471_s_at	AJ242502	MAP7	microtubule-associated protein 7	MAP7	MAP7	116.63	257.618	209.748	492.459	1.79841	-3.4596	0.000540979	6	0	1	-4.36931	1.25e-05	0	YES	YES		YES	1	1	1
202889_x_at	T62571	MAP7	microtubule-associated protein 7	MAP7	MAP7	88.4963	385.427	121.259	377.446	1.37022	-2.3064	0.0210883	7	3	0.89	-3.12094	0.00180275	0.04	YES	YES		YES
210058_at	BC000433	MAPK13	mitogen-activated protein kinase 13	MAPK13	MAPK13	546.144	608.006	1138.58	3335.85	2.08476	-4.44462	8.8e-06	2	0	1	-4.36931	1.25e-05	0	YES	YES		NO	1	1	1
210059_s_at	BC000433	MAPK13	mitogen-activated protein kinase 13	MAPK13	MAPK13	287.948	548.027	657.085	2937.39	2.28196	-3.81997	0.000133465	5	0	1	-4.36931	1.25e-05	0	YES	YES		NO	1	1	1
202501_at	NM_014268	MAPRE2	microtubule-associated protein, RP/EB family, member 2	MAPRE2	MAPRE2	1228.82	1447.03	793.37	1223.39	0.645635	-4.27645	1.9e-05	2	0	1	-4.36931	1.25e-05	0	NO	YES		NO	1	1	1
211556_at	AB016823	MAPRE2	microtubule-associated protein, RP/EB family, member 2	MAPRE2	MAPRE2	12.4778	72.5908	24.8704	196.323	1.99317	-2.09017	0.0366021	9	4	0.85	-3.95319	7.71e-05	0.144	YES	YES		NO
201475_x_at	NM_004990	MARS	methionyl-tRNA synthetase	MARS	MARS	1065	1024.14	1521.94	4035.3	1.42906	-3.77192	0.000161993	4	0	1	-4.36931	1.25e-05	0.004	YES	YES		YES	1	1	1
213671_s_at	AA621558	MARS	methionyl-tRNA synthetase	MARS	MARS	536.948	699.792	758.281	1814.06	1.41221	-3.50765	0.000452084	7	0	1	-4.36931	1.25e-05	0.004	YES	YES		YES	1
213672_at	AA621558	MARS	methionyl-tRNA synthetase	MARS	MARS	77.6259	344.893	101.889	447.6	1.31256	-2.0181	0.0435809	11	5	0.81	-3.62954	0.000283931	0.232	YES	YES		YES
217231_s_at	AD000092	MAST1	microtubule associated serine/threonine kinase 1	MAST1	MAST1	19.0519	85.0104	84.363	530.104	4.42807	-3.09922	0.00194028	7	0	1	-4.36931	1.25e-05	0	YES	YES		NO	1	1	1
200768_s_at	BC001686	MAT2A	methionine adenosyltransferase II, alpha	MAT2A	MAT2A	2862.15	4952.44	2067.24	4039.28	0.722268	-3.91607	9e-05	4	0	1	-4.36931	1.25e-05	0	NO	YES		YES	1	1	1
200769_s_at	NM_005911	MAT2A	methionine adenosyltransferase II, alpha	MAT2A	MAT2A	360.993	1205.14	328.815	853.957	0.910863	-0.04805	0.961676	13	11	0.59	-0.786014	0.431859	0.764	NO	YES		YES
212064_x_at	AI471665	MAZ	MYC-associated zinc finger protein (purine-binding transcription factor)	MAZ	MAZ	971.793	1218.01	1396.02	3236.31	1.43654	-3.57973	0.000343956	4	0	1	-4.36931	1.25e-05	0.008	YES	YES		NO	1	1	1
207824_s_at	NM_002383	MAZ	MYC-associated zinc finger protein (purine-binding transcription factor)	MAZ	MAZ	24.1259	117.841	56.2444	270.472	2.33129	-3.14727	0.001648	6	1	0.96	-4.3462	1.39e-05	0.008	YES	YES		NO
204179_at	NM_005368	MB	myoglobin	MB	MB	217.674	477.697	650.852	5313.27	2.99003	-3.96412	7.37e-05	3	0	1	-4.36931	1.25e-05	0	YES	YES		NO	1
201153_s_at	NM_021038	MBNL1	muscleblind-like (Drosophila)	MBNL1	MBNL1	2839.33	2984.34	1876.56	3261.63	0.660917	-4.54072	5.61e-06	0	0	1	-4.36931	1.25e-05	0	NO	YES		NO	1	1	1	1
201152_s_at	N31913	MBNL1	muscleblind-like (Drosophila)	MBNL1	MBNL1	2478.51	4541.72	1803.58	3965.88	0.727687	-2.95508	0.00312593	5	4	0.85	-3.95319	7.71e-05	0.008	NO	YES		NO
201151_s_at	BF512200	MBNL1	muscleblind-like (Drosophila)	MBNL1	MBNL1	216.693	822.996	148.396	491.586	0.684824	-2.04212	0.0411391	7	5	0.81	-3.67577	0.000237131	0.208	NO	YES		NO
215663_at	BC005296	MBNL1	muscleblind-like (Drosophila)	MBNL1	MBNL1	41.2148	248.354	30.2667	133.875	0.734364	-0.2883	0.773117	13	10	0.63	-1.57203	0.115944	0.976	NO	YES		NO
209179_s_at	BC003164	MBOAT7	leukocyte receptor cluster (LRC) member 4	MBOAT7	LENG4	415.393	987.598	759.189	3368.35	1.82764	-2.71482	0.00663108	9	0	1	-4.36931	1.25e-05	0.036	YES	YES		NO	1		1
211037_s_at	BC006309	MBOAT7	leukocyte receptor cluster (LRC) member 4	MBOAT7	LENG4	108.411	313.491	116.211	397.81	1.07195	-0.456475	0.648048	13	13	0.52	-0.878487	0.37968	0.8	YES	YES		NO
213132_s_at	AL022237	MCAT	malonyl CoA:ACP acyltransferase (mitochondrial)	MCAT	MCAT	336.83	449.154	433.83	691.917	1.28798	-2.37847	0.0173844	12	0	1	-4.36931	1.25e-05	0.012	YES	YES		NO	1		1
200797_s_at	AI275690	MCL1	myeloid cell leukemia sequence 1 (BCL2-related)	MCL1	MCL1	11983.3	16866.1	7593.11	15464.1	0.63364	-4.54072	5.61e-06	0	0	1	-4.36931	1.25e-05	0	NO	YES		YES	1	1	1	1
200798_x_at	NM_021960	MCL1	myeloid cell leukemia sequence 1 (BCL2-related)	MCL1	MCL1	3123.81	8659.47	1646.15	3739.39	0.526967	-3.5557	0.000376974	5	0	1	-4.36931	1.25e-05	0	NO	YES		YES	1
200796_s_at	BF594446	MCL1	myeloid cell leukemia sequence 1 (BCL2-related)	MCL1	MCL1	175.326	895.933	107.522	353.609	0.613271	-1.77785	0.0754285	11	6	0.78	-3.39836	0.000677922	0.468	NO	YES		YES
202107_s_at	NM_004526	MCM2	minichromosome maintenance complex component 2	MCM2	MCM2	254.411	324.822	782.707	2952.45	3.07655	-4.25242	2.11e-05	2	0	1	-4.36931	1.25e-05	0	YES	YES		YES	1	1	1
201555_at	NM_002388	MCM3	minichromosome maintenance complex component 3	MCM3	MCM3	750.989	635.759	1203.34	2727.61	1.60234	-4.27645	1.9e-05	2	0	1	-4.36931	1.25e-05	0	YES	YES		YES	1	1	1
201930_at	NM_005915	MCM6	minichromosome maintenance complex component 6	MCM6	MCM6	626.559	561.895	1235.42	3231.01	1.97176	-4.30048	1.7e-05	3	0	1	-4.36931	1.25e-05	0	YES	YES		YES	1	1	1
208795_s_at	D55716	MCM7	minichromosome maintenance complex component 7	MCM7	MCM7	568.081	808.231	958.378	2263.3	1.68704	-3.72387	0.000196188	4	0	1	-4.36931	1.25e-05	0	YES	YES		YES	1	1	1
210983_s_at	AF279900	MCM7	minichromosome maintenance complex component 7	MCM7	MCM7	421.574	948.31	661.77	1748.65	1.56976	-2.81093	0.00493993	7	2	0.93	-3.99943	6.35e-05	0	YES	YES		YES		1	1
218163_at	NM_014060	MCTS1	malignant T cell amplified sequence 1	MCTS1	MCTS1	683.115	810.374	1391.75	4277.41	2.03736	-4.15632	3.23e-05	3	0	1	-4.36931	1.25e-05	0	YES	YES		NO	1	1	1
209036_s_at	BC001917	MDH2	malate dehydrogenase 2, NAD (mitochondrial)	MDH2	MDH2	1975.77	2694.76	3207.79	8274.46	1.62357	-3.98815	6.66e-05	5	0	1	-4.36931	1.25e-05	0.004	YES	YES		NO	1
213333_at	AL520774	MDH2	malate dehydrogenase 2, NAD (mitochondrial)	MDH2	MDH2	533.456	458.084	579.137	945.855	1.08563	-1.29735	0.194511	12	6	0.78	-2.61234	0.00899244	0.288	YES	YES		NO
209035_at	M69148	MDK	midkine (neurite growth-promoting factor 2)	MDK	MDK	284.496	445.976	1640.05	11005.4	5.76476	-4.01218	6.02e-05	5	0	1	-4.36931	1.25e-05	0	YES	YES		NO	1
218061_at	NM_014623	MEA1	male-enhanced antigen 1	MEA1	MEA1	1345.55	1915.66	2237.41	5533.25	1.66282	-3.96412	7.37e-05	4	0	1	-4.36931	1.25e-05	0	YES	YES		NO	1	1	1
212535_at	AA142929	MEF2A	myocyte enhancer factor 2A	MEF2A	MEF2A	1593.68	1515.49	857.73	1688.04	0.538208	-4.49267	7.03e-06	1	0	1	-4.36931	1.25e-05	0	NO	YES		NO	1	1	1
214684_at	X63381	MEF2A	myocyte enhancer factor 2A	MEF2A	MEF2A	332.215	654.031	246.211	579.255	0.74112	-2.66677	0.00765829	9	2	0.93	-4.06878	4.73e-05	0.012	NO	YES		NO
208328_s_at	NM_005587	MEF2A	myocyte enhancer factor 2A	MEF2A	MEF2A	98.3889	313.214	93.0593	396.788	0.945831	-0.62465	0.532201	10	10	0.63	-0.786014	0.431859	0.396	NO	YES		NO
210794_s_at	AF119863	MEG3	maternally expressed 3	MEG3	MEG3	267.504	918.355	556.748	4688.89	2.08127	-2.71482	0.00663108	6	0	1	-4.36931	1.25e-05	0.02	YES	YES		NO	1		1
222328_x_at	AI133721	MEG3	Maternally expressed 3	MEG3	MEG3	75.0296	232.363	102	402.275	1.35946	-1.8259	0.0678653	9	5	0.81	-3.05158	0.00227637	0.396	YES	YES		NO
212732_at	AI950273	MEG3	maternally expressed 3	MEG3	MEG3	65.8037	252.755	79.637	576.863	1.21022	-0.2883	0.773117	11	13	0.52	-0.647306	0.517434	0.58	NO	YES		NO
206201_s_at	NM_005924	MEOX2	mesenchyme homeobox 2	MEOX2	MEOX2	131.374	338.421	60.8926	277.255	0.463505	-3.91607	9e-05	4	0	1	-4.36931	1.25e-05	0	NO	YES		NO	1	1	1
206202_at	NM_005924	MEOX2	mesenchyme homeobox 2	MEOX2	MEOX2	12.0407	65.2865	9.3037	72.8219	0.772685	-0.7688	0.442012	12	9	0.67	-2.03439	0.0419123	0.216	NO	YES		NO
213816_s_at	AA005141	MET	met proto-oncogene (hepatocyte growth factor receptor)	MET	MET	132.659	405.279	258.352	1230.27	1.94748	-3.33947	0.000839369	5	0	1	-4.36931	1.25e-05	0.008	YES	YES		YES	1
203510_at	BG170541	MET	met proto-oncogene (hepatocyte growth factor receptor)	MET	MET	888.207	1940.07	2119.36	8997.19	2.38611	-3.29142	0.000996812	6	1	0.96	-4.32308	1.54e-05	0.004	YES	YES		YES		1	1
213807_x_at	BE870509	MET	met proto-oncogene (hepatocyte growth factor receptor)	MET	MET	246.985	812.854	407.359	957.216	1.64933	-2.81093	0.00493993	7	3	0.89	-3.95319	7.71e-05	0	YES	YES		YES		1
211599_x_at	U19348	MET	met proto-oncogene (hepatocyte growth factor receptor)	MET	TPR	393.107	797.39	552.656	1507.65	1.40586	-2.2103	0.0270844	8	4	0.85	-3.8376	0.000124243	0.056	YES	YES		YES
213899_at	AI743685	METAP2	methionyl aminopeptidase 2	METAP2	METAP2	166.511	322.125	104.767	315.535	0.629187	-3.77192	0.000161993	5	0	1	-4.36931	1.25e-05	0.004	NO	YES		NO	1
209861_s_at	U13261	METAP2	methionyl aminopeptidase 2	METAP2	METAP2	840.67	1294.83	784.256	1729.82	0.932893	-1.03307	0.301569	10	9	0.67	-1.61826	0.105606	0.328	NO	YES		NO
204027_s_at	NM_005371	METTL1	methyltransferase like 1	METTL1	METTL1	379.356	361.781	630.952	1124.8	1.66322	-4.06023	4.9e-05	3	0	1	-4.36931	1.25e-05	0	YES	YES		NO	1	1	1
203417_at	NM_017459	MFAP2	microfibrillar-associated protein 2	MFAP2	MFAP2	342.359	725.885	781.978	2916.98	2.28409	-3.24337	0.00118123	7	0	1	-4.36931	1.25e-05	0.012	YES	YES		NO	1		1
220189_s_at	NM_014275	MGAT4B	mannosyl (alpha-1,3-)-glycoprotein beta-1,4-N-acetylglucosaminyltransferase, isozyme B	MGAT4B	MGAT4B	501.659	663.386	787.607	1814.4	1.57	-3.72387	0.000196188	5	0	1	-4.36931	1.25e-05	0	YES	YES		NO	1
221286_s_at	NM_016459	MGC29506	hypothetical protein MGC29506	MGC29506	MGC29506	144.711	1067.37	559.889	2899.78	3.86901	-3.5557	0.000376974	5	0	1	-4.36931	1.25e-05	0	YES	YES		NO	1	1	1
202291_s_at	NM_000900	MGP	matrix Gla protein	MGP	MGP	8847.54	12465.5	4542.89	17881.3	0.513463	-4.20437	2.62e-05	3	0	1	-4.36931	1.25e-05	0	NO	YES		NO	1
206860_s_at	NM_019005	MIOS	hypothetical protein FLJ20323	MIOS	FLJ20323	529.385	468.705	769.211	1533.79	1.45303	-3.72387	0.000196188	6	0	1	-4.36931	1.25e-05	0	YES	YES		NO	1	1	1
211724_x_at	BC005883	MIOS	hypothetical protein FLJ20323	MIOS	FLJ20323	580.496	719.491	827.815	1398.94	1.42605	-3.72387	0.000196188	5	1	0.96	-4.3462	1.39e-05	0.004	YES	YES		NO
209672_s_at	AL136892	MIOS	hypothetical protein FLJ20323	MIOS	FLJ20323	43.2074	141.414	49.2704	183.631	1.14032	-0.5766	0.56421	13	10	0.63	-1.57203	0.115944	0.708	YES	YES		NO
213158_at	AA045174	MIR568	Homo sapiens, clone IMAGE:4214654, mRNA	MIR568	MIR568	1175.14	2310.69	723.626	1921.21	0.615778	-4.46865	7.87e-06	1	0	1	-4.36931	1.25e-05	0	NO	YES		NO	1
213156_at	BG251521	MIR568	Homo sapiens, clone IMAGE:4214654, mRNA	MIR568	MIR568	407.333	874.759	261.433	967.701	0.641817	-3.50765	0.000452084	3	2	0.93	-4.06878	4.73e-05	0	NO	YES		NO
212444_at	AA156240	MIR614	CDNA clone IMAGE:6025865	MIR614	MIR614	5135.7	7085.33	2185.77	7698.43	0.425602	-4.27645	1.9e-05	3	0	1	-4.36931	1.25e-05	0	NO	YES		YES	1	1	1
213395_at	AL022327	MLC1	megalencephalic leukoencephalopathy with subcortical cysts 1	MLC1	MLC1	56.5	206.218	20.8481	75.5642	0.368994	-3.3635	0.000769609	8	0	1	-4.36931	1.25e-05	0.004	NO	YES		NO	1	1	1
200616_s_at	BC000371	MLEC	KIAA0152	MLEC	KIAA0152	353.404	1182.39	801.7	2533.03	2.26851	-4.1323	3.59e-05	2	0	1	-4.36931	1.25e-05	0	YES	YES		NO	1	1	1
200617_at	NM_014730	MLEC	KIAA0152	MLEC	KIAA0152	931.241	1044.51	2059.61	9793.34	2.21168	-4.25242	2.11e-05	4	0	1	-4.36931	1.25e-05	0	YES	YES		NO	1	1	1
205680_at	NM_002425	MMP10	matrix metallopeptidase 10 (stromelysin 2)	MMP10	MMP10	57.0148	239.629	173.759	957.133	3.04762	-3.3635	0.000769609	6	0	1	-4.36931	1.25e-05	0	YES	YES		NO	1	1	1
160020_at	Z48481	MMP14	matrix metallopeptidase 14 (membrane-inserted)	MMP14	MMP14	512.407	729.459	738.867	1329.5	1.44195	-4.06023	4.9e-05	5	0	1	-4.36931	1.25e-05	0	YES	YES		NO	1	1	1
217279_x_at	X83535	MMP14	matrix metallopeptidase 14 (membrane-inserted)	MMP14	MMP14	57.2926	284.788	112.667	492.08	1.96651	-2.81093	0.00493993	7	1	0.96	-4.04566	5.22e-05	0.004	YES	YES		NO		1	1
202827_s_at	AU149305	MMP14	matrix metallopeptidase 14 (membrane-inserted)	MMP14	MMP14	56.3667	186.272	119.407	592.926	2.1184	-2.42652	0.0152442	10	1	0.96	-4.3462	1.39e-05	0.104	YES	YES		NO
202828_s_at	NM_004995	MMP14	matrix metallopeptidase 14 (membrane-inserted)	MMP14	MMP14	61.8037	336.498	122.156	550.252	1.97651	-2.57067	0.0101501	6	3	0.89	-3.53706	0.000404601	0.008	YES	YES		NO		1
203365_s_at	NM_002428	MMP15	matrix metallopeptidase 15 (membrane-inserted)	MMP15	MMP15	111.067	378.534	338.593	1807.38	3.04855	-3.02715	0.00246871	8	0	1	-4.36931	1.25e-05	0.02	YES	YES		YES	1		1
204575_s_at	U38321	MMP19	matrix metallopeptidase 19 /// similar to Matrix metalloproteinase-19 precursor (MMP-19) (Matrix metalloproteinase RASI) (MMP-18)	MMP19	MMP19	1327.63	5497.56	439.993	1414.58	0.331411	-4.20437	2.62e-05	3	0	1	-4.36931	1.25e-05	0	NO	YES		NO	1
204574_s_at	NM_002429	MMP19	matrix metallopeptidase 19	MMP19	MMP19	411.044	832.512	338.707	790.24	0.824017	-2.3064	0.0210883	9	4	0.85	-3.28277	0.00102794	0.052	NO	YES		NO
205828_at	NM_002422	MMP3	matrix metallopeptidase 3 (stromelysin 1, progelatinase)	MMP3	MMP3	75.6556	246.907	179.804	821.154	2.37661	-2.85897	0.00425012	7	0	1	-4.36931	1.25e-05	0.008	YES	YES		NO	1
204259_at	NM_002423	MMP7	matrix metallopeptidase 7 (matrilysin, uterine)	MMP7	MMP7	548.137	2077.46	2038.46	12637.8	3.71889	-3.14727	0.001648	7	0	1	-4.36931	1.25e-05	0	YES	YES		YES	1	1	1
219959_at	NM_017947	MOCOS	molybdenum cofactor sulfurase	MOCOS	MOCOS	156.244	348.431	339.97	1562.42	2.17589	-3.19532	0.00139673	7	0	1	-4.36931	1.25e-05	0.048	YES	YES		NO	1
203956_at	NM_014941	MORC2	MORC family CW-type zinc finger 2	MORC2	MORC2	479.448	1361.54	770.137	1857.33	1.6063	-4.18035	2.91e-05	3	0	1	-4.36931	1.25e-05	0	YES	YES		NO	1
216863_s_at	AC004542	MORC2	MORC family CW-type zinc finger 2	MORC2	MORC2	261.889	280.63	445.307	722.536	1.70037	-4.08425	4.42e-05	3	1	0.96	-4.3462	1.39e-05	0	YES	YES		NO		1	1
217982_s_at	NM_006791	MORF4L1	mortality factor 4 like 1	MORF4L1	MORF4L1	7772.88	8071.8	6023.24	10227.5	0.774904	-2.83495	0.00458329	5	3	0.89	-3.95319	7.71e-05	0	NO	YES		NO		1
201994_at	NM_012286	MORF4L2	mortality factor 4 like 2	MORF4L2	MORF4L2	6599.02	5210.73	8110.06	7144.57	1.22898	-3.60375	0.000313659	7	0	1	-4.36931	1.25e-05	0	YES	YES		NO	1	1	1
221636_s_at	AL136931	MOSC2	MOCO sulphurase C-terminal domain containing 2	MOSC2	MOSC2	687.393	669.085	419.278	1010.1	0.609954	-4.1323	3.59e-05	3	0	1	-4.36931	1.25e-05	0	NO	YES		NO	1	1	1
219527_at	NM_017898	MOSC2	MOCO sulphurase C-terminal domain containing 2	MOSC2	MOSC2	279.511	470.683	138.574	386.364	0.495773	-4.20437	2.62e-05	4	0	1	-4.36931	1.25e-05	0	NO	YES		NO	1	1	1
218853_s_at	NM_019556	MOSPD1	motile sperm domain containing 1	MOSPD1	MOSPD1	382.144	308.753	568.7	1030.38	1.48818	-4.01218	6.02e-05	4	0	1	-4.36931	1.25e-05	0	YES	YES		NO	1	1	1
202974_at	NM_002436	MPP1	membrane protein, palmitoylated 1, 55kDa	MPP1	MPP1	877.511	912.089	619.019	1506.04	0.705425	-3.60375	0.000313659	5	0	1	-4.36931	1.25e-05	0	NO	YES		NO	1	1	1
201874_at	BF978611	MPZL1	myelin protein zero-like 1	MPZL1	MPZL1	871.567	880.227	1325.36	2059.33	1.52066	-4.27645	1.9e-05	2	0	1	-4.36931	1.25e-05	0	YES	YES		NO	1
210087_s_at	AF095727	MPZL1	myelin protein zero-like 1	MPZL1	MPZL1	200.452	416.349	336.722	668.993	1.67982	-3.81997	0.000133465	4	0	1	-4.36931	1.25e-05	0	YES	YES		NO	1	1	1
201875_s_at	NM_024569	MPZL1	myelin protein zero-like 1	MPZL1	MPZL1	525.993	645.59	829.348	1636.42	1.57673	-3.9401	8.14e-05	4	0	1	-4.36931	1.25e-05	0	YES	YES		NO	1
210594_x_at	AF239756	MPZL1	myelin protein zero-like 1	MPZL1	MPZL1	192.707	380.49	336.996	618.147	1.74875	-3.72387	0.000196188	5	1	0.96	-4.29996	1.71e-05	0	YES	YES		NO
210210_at	AF181660	MPZL1	myelin protein zero-like 1	MPZL1	MPZL1	272.885	506.394	303.333	668.6	1.11158	-1.22527	0.220472	10	7	0.74	-2.38116	0.0172582	0.308	YES	YES		NO
203780_at	AF275945	MPZL2	epithelial V-like antigen 1	MPZL2	EVA1	439.27	654.955	825.63	3310.02	1.87955	-3.48362	0.000494672	6	0	1	-4.36931	1.25e-05	0	YES	YES		NO	1	1	1
203779_s_at	NM_005797	MPZL2	epithelial V-like antigen 1	MPZL2	EVA1	63.4	328.376	131.637	775.659	2.07629	-2.3064	0.0210883	9	2	0.93	-4.0919	4.28e-05	0.028	YES	YES		NO			1
218027_at	NM_014175	MRPL15	mitochondrial ribosomal protein L15	MRPL15	MRPL15	713.944	854.496	1154.45	2490.73	1.617	-3.5557	0.000376974	6	0	1	-4.36931	1.25e-05	0	YES	YES		NO	1	1	1
222216_s_at	AK026857	MRPL17	mitochondrial ribosomal protein L17	MRPL17	MRPL17	493.548	628.047	936.233	2031.43	1.89694	-4.1323	3.59e-05	2	0	1	-4.36931	1.25e-05	0	YES	YES		NO	1	1	1
203465_at	NM_014763	MRPL19	mitochondrial ribosomal protein L19	MRPL19	MRPL19	113.726	186.303	182.563	542.956	1.60529	-3.33947	0.000839369	7	0	1	-4.36931	1.25e-05	0.012	YES	YES		NO	1
218270_at	NM_024540	MRPL24	mitochondrial ribosomal protein L24	MRPL24	MRPL24	635.274	1307.14	1115.44	3627.51	1.75584	-3.9401	8.14e-05	4	0	1	-4.36931	1.25e-05	0	YES	YES		NO	1
208787_at	BC003375	MRPL3	mitochondrial ribosomal protein L3	MRPL3	MRPL3	1124.61	1153.53	2303.86	5392.27	2.04859	-4.37255	1.23e-05	2	0	1	-4.36931	1.25e-05	0	YES	YES		NO	1
217919_s_at	BE782148	MRPL42	mitochondrial ribosomal protein L42	MRPL42	MRPL42	350.585	511.128	508.685	913.207	1.45096	-3.69985	0.000215727	5	0	1	-4.36931	1.25e-05	0	YES	YES		NO	1	1	1
201717_at	NM_004927	MRPL49	mitochondrial ribosomal protein L49	MRPL49	MRPL49	1681.77	1545.1	2118.9	2800.02	1.25992	-3.91607	9e-05	4	0	1	-4.36931	1.25e-05	0.004	YES	YES		NO	1
212145_at	D87453	MRPS27	mitochondrial ribosomal protein S27	MRPS27	MRPS27	669.504	579.599	853.641	1231.7	1.27504	-3.53167	0.000412937	6	0	1	-4.36931	1.25e-05	0	YES	YES		NO	1
218398_at	NM_016640	MRPS30	mitochondrial ribosomal protein S30	MRPS30	MRPS30	356.907	404.489	560.481	1109.4	1.57038	-3.60375	0.000313659	8	0	1	-4.36931	1.25e-05	0	YES	YES		NO	1
218112_at	NM_023936	MRPS34	mitochondrial ribosomal protein S34	MRPS34	MRPS34	304.833	424.857	562.844	1416.85	1.8464	-4.01218	6.02e-05	3	0	1	-4.36931	1.25e-05	0	YES	YES		NO	1	1	1
217932_at	NM_015971	MRPS7	mitochondrial ribosomal protein S7	MRPS7	MRPS7	678.67	763.646	931.27	1504.8	1.3722	-4.20437	2.62e-05	2	0	1	-4.36931	1.25e-05	0	YES	YES		NO	1
220688_s_at	NM_016183	MRTO4	mRNA turnover 4 homolog (S. cerevisiae)	MRTO4	MRT4	215.141	701.375	442.696	1818.47	2.05771	-3.81997	0.000133465	2	0	1	-4.36931	1.25e-05	0.004	YES	YES		NO	1
210947_s_at	J04810	MSH3	mutS homolog 3 (E. coli)	MSH3	MSH3	157.6	311.047	239.637	421.971	1.52054	-3.5557	0.000376974	4	0	1	-4.36931	1.25e-05	0	YES	YES		YES	1
205887_x_at	NM_002439	MSH3	mutS homolog 3 (E. coli)	MSH3	MSH3	170.041	395.183	198.396	514.305	1.16676	-1.22527	0.220472	11	7	0.74	-2.58922	0.00961927	0.448	YES	YES		YES
205614_x_at	NM_020998	MST1	macrophage stimulating 1 (hepatocyte growth factor-like)	MST1	MST1	277.67	1580.26	775.97	4395.85	2.79457	-2.66677	0.00765829	9	0	1	-4.36931	1.25e-05	0.016	YES	YES		NO	1
216320_x_at	U37055	MST1	macrophage stimulating 1 (hepatocyte growth factor-like)	MST1	MST1	497.289	1426.81	1071.44	5056.71	2.15456	-2.35445	0.0185501	10	0	1	-4.36931	1.25e-05	0.032	YES	YES		NO	1		1
213380_x_at	AA911235	MST1	macrophage stimulating, pseudogene 9	MST1	MST1	509.915	1288.17	1121.74	5203.14	2.19986	-2.66677	0.00765829	7	0	1	-4.36931	1.25e-05	0.104	YES	YES		NO
205932_s_at	NM_002448	MSX1	msh homeobox 1	MSX1	MSX1	281.97	638.269	164.944	492.32	0.584971	-3.86802	0.00010972	5	0	1	-4.36931	1.25e-05	0	NO	YES		NO	1	1	1
202247_s_at	BE561596	MTA1	metastasis associated 1	MTA1	MTA1	169.567	293.397	263.504	535.211	1.55398	-4.18035	2.91e-05	3	0	1	-4.36931	1.25e-05	0	YES	YES		YES	1
211783_s_at	BC006177	MTA1	metastasis associated 1	MTA1	MTA1	778.504	897.707	1146.71	2774.46	1.47297	-3.5557	0.000376974	5	0	1	-4.36931	1.25e-05	0.004	YES	YES		YES	1	1	1
217772_s_at	NM_014342	MTCH2	mitochondrial carrier homolog 2 (C. elegans)	MTCH2	MTCH2	853.459	911.261	1198.58	1572.64	1.40438	-4.1323	3.59e-05	5	0	1	-4.36931	1.25e-05	0	YES	YES		NO	1
219363_s_at	NM_015942	MTERFD1	MTERF domain containing 1	MTERFD1	MTERFD1	300.341	352.36	430.015	669.203	1.43176	-3.91607	9e-05	4	0	1	-4.36931	1.25e-05	0	YES	YES		NO	1
203207_s_at	BF214329	MTFR1	mitochondrial fission regulator 1	MTFR1	MTFR1	173.863	304.081	325.826	1025.31	1.87404	-4.10827	3.99e-05	5	0	1	-4.36931	1.25e-05	0	YES	YES		NO	1	1	1
203208_s_at	NM_014637	MTFR1	mitochondrial fission regulator 1	MTFR1	MTFR1	326.896	505.214	522.663	1256.45	1.59886	-3.62777	0.000285874	6	0	1	-4.36931	1.25e-05	0	YES	YES		NO	1	1	1
202309_at	NM_005956	MTHFD1	methylenetetrahydrofolate dehydrogenase (NADP+ dependent) 1, methenyltetrahydrofolate cyclohydrolase, formyltetrahydrofolate synthetase	MTHFD1	MTHFD1	733.126	716.281	1037.54	1950.89	1.41523	-3.53167	0.000412937	6	0	1	-4.36931	1.25e-05	0.012	YES	YES		NO	1		1
201761_at	NM_006636	MTHFD2	methylenetetrahydrofolate dehydrogenase (NADP+ dependent) 2, methenyltetrahydrofolate cyclohydrolase	MTHFD2	MTHFD2	604.341	1020.62	1070	2896.92	1.77052	-4.0362	5.43e-05	4	0	1	-4.36931	1.25e-05	0	YES	YES		YES	1	1	1
36920_at	U46024	MTM1	myotubularin 1	MTM1	MTM1	109.396	126.543	67.4741	224.715	0.616786	-3.62777	0.000285874	5	0	1	-4.36931	1.25e-05	0	NO	YES		NO	1
204101_at	NM_000252	MTM1	myotubularin 1	MTM1	MTM1	85.6074	249.487	71.8185	276.394	0.838929	-1.22527	0.220472	12	10	0.63	-1.82633	0.067801	0.164	NO	YES		NO
211507_s_at	AF233437	MTMR3	myotubularin related protein 3	MTMR3	MTMR3	31.6074	61.1004	49.2444	136.683	1.558	-3.00312	0.00267223	7	0	1	-4.36931	1.25e-05	0.004	YES	YES		NO	1	1	1
202198_s_at	AF233438	MTMR3	myotubularin related protein 3	MTMR3	MTMR3	121.485	283.379	155.089	357.251	1.27661	-1.94602	0.0516517	13	4	0.85	-3.30588	0.000946774	0.196	YES	YES		NO
202197_at	NM_021090	MTMR3	myotubularin related protein 3	MTMR3	MTMR3	824.496	933.648	944.711	1770.78	1.1458	-1.65772	0.097373	9	6	0.78	-2.86664	0.00414854	0.332	YES	YES		NO
210386_s_at	BC001906	MTX1	metaxin 1	MTX1	MTX1	969.033	1344.1	1521.19	2925.09	1.5698	-3.98815	6.66e-05	4	0	1	-4.36931	1.25e-05	0	YES	YES		NO	1
203517_at	NM_006554	MTX2	metaxin 2	MTX2	MTX2	422.678	451.793	720.693	1208.31	1.70506	-4.0362	5.43e-05	3	0	1	-4.36931	1.25e-05	0	YES	YES		NO	1	1	1
207847_s_at	NM_002456	MUC1	mucin 1, cell surface associated	MUC1	MUC1	4138.39	8602.22	8278.22	23555.7	2.00035	-3.2674	0.0010854	8	0	1	-4.36931	1.25e-05	0	YES	YES		YES	1	1	1
213693_s_at	AI610869	MUC1	mucin 1, cell surface associated	MUC1	MUC1	6492.15	13950.4	12050.5	33632.2	1.85616	-3.53167	0.000412937	5	1	0.96	-4.32308	1.54e-05	0	YES	YES		YES		1	1
211695_x_at	AF348143	MUC1	mucin 1, cell surface associated	MUC1	MUC1	709.656	1656.58	1343.27	4026.73	1.89285	-3.24337	0.00118123	5	2	0.93	-4.25372	2.1e-05	0	YES	YES		YES		1	1
214303_x_at	AW192795	MUC5AC	mucin 5AC, oligomeric mucus/gel-forming	MUC5AC	MUC5AC	15.9444	58.378	53.4778	561.169	3.35401	-2.81093	0.00493993	5	0	1	-4.36931	1.25e-05	0.004	YES	YES		YES	1	1	1
214385_s_at	AI521646	MUC5AC	mucin 5AC, oligomeric mucus/gel-forming	MUC5AC	MUC5AC	31.0148	123.254	83.8	667.796	2.70193	-0.648675	0.516548	13	1	0.96	-4.3462	1.39e-05	0.168	YES	YES		YES
217187_at	Z34282	MUC5AC	mucin 5AC, oligomeric mucus/gel-forming	MUC5AC	MUC5AC	339.011	1415.77	464.122	2288.2	1.36905	-2.09017	0.0366021	9	1	0.96	-3.81448	0.000136469	0.436	YES	YES		YES
213432_at	AI697108	MUC5B	mucin 5B, oligomeric mucus/gel-forming	MUC5B	MUC5B	37.5519	352.771	1142.74	16846.1	30.431	-3.29142	0.000996812	4	0	1	-4.36931	1.25e-05	0.004	YES	YES		NO	1
209596_at	AF245505	MXRA5	matrix-remodelling associated 5	MXRA5	MXRA5	760.837	1202.88	2317.67	7853.56	3.04621	-4.01218	6.02e-05	3	0	1	-4.36931	1.25e-05	0	YES	YES		NO	1
209124_at	U70451	MYD88	myeloid differentiation primary response gene (88)	MYD88	MYD88	2769.04	2204.9	2036.28	2202.89	0.735372	-4.37255	1.23e-05	3	0	1	-4.36931	1.25e-05	0	NO	YES		NO	1
219173_at	NM_024957	MYO15B	myosin XVB pseudogene	MYO15B	MYO15B	920.307	2757.32	563.93	1852.99	0.612762	-3.53167	0.000412937	7	0	1	-4.36931	1.25e-05	0.012	NO	YES		NO	1
59375_at	AI825877	MYO15B	myosin XVB pseudogene	MYO15B	MYO15B	929.63	1893.12	625.744	1578.64	0.673112	-3.6518	0.000260409	4	2	0.93	-4.29996	1.71e-05	0	NO	YES		NO
212364_at	BF432550	MYO1B	myosin IB	MYO1B	MYO1B	1430.84	1992.86	929.43	1585.54	0.649569	-3.9401	8.14e-05	5	0	1	-4.36931	1.25e-05	0	NO	YES		NO	1
215074_at	AK022489	MYO1B	myosin IB	MYO1B	MYO1B	57.563	207.587	40.8852	119.05	0.710269	-1.58565	0.112819	10	5	0.81	-3.42147	0.000622827	0.164	NO	YES		NO
212365_at	BF215996	MYO1B	myosin IB	MYO1B	MYO1B	1265.96	2022.73	1060.32	1627.87	0.837561	-1.75382	0.0794605	11	6	0.78	-3.12094	0.00180275	0.064	NO	YES		NO
203072_at	NM_004998	MYO1E	myosin IE /// similar to CDK105 protein	MYO1E	MYO1E	152.348	249.502	256.333	512.964	1.68255	-3.9401	8.14e-05	4	0	1	-4.36931	1.25e-05	0	YES	YES		NO	1	1	1
203215_s_at	AA877789	MYO6	myosin VI	MYO6	MYO6	174.678	954.2	583.863	5054.88	3.34251	-3.38752	0.000705263	4	0	1	-4.36931	1.25e-05	0.016	YES	YES		NO	1		1
203216_s_at	NM_004999	MYO6	myosin VI	MYO6	MYO6	652.737	1090.64	1121.82	3142.49	1.71864	-3.62777	0.000285874	7	0	1	-4.36931	1.25e-05	0.024	YES	YES		NO	1
210480_s_at	U90236	MYO6	myosin VI	MYO6	MYO6	135.411	583.601	252.163	1093.73	1.8622	-2.64275	0.00822357	8	4	0.85	-3.99943	6.35e-05	0.048	YES	YES		NO
33197_at	U39226	MYO7A	myosin VIIA	MYO7A	MYO7A	207.059	301.673	319.474	528.063	1.54291	-3.89205	9.94e-05	5	0	1	-4.36931	1.25e-05	0	YES	YES		NO	1	1	1
208189_s_at	NM_000260	MYO7A	myosin VIIA	MYO7A	MYO7A	73.863	321.767	152.696	616.631	2.06729	-2.95508	0.00312593	6	2	0.93	-4.04566	5.22e-05	0.004	YES	YES		NO
211103_at	U55209	MYO7A	myosin VIIA	MYO7A	MYO7A	23.063	118.703	53.8333	279.343	2.33419	-2.73885	0.00616545	7	3	0.89	-4.18437	2.86e-05	0.008	YES	YES		NO
211104_s_at	U55209	MYO7A	myosin VIIA	MYO7A	MYO7A	42.5704	131.973	39.7259	175.939	0.933183	-0.8649	0.387094	10	9	0.67	-1.01719	0.309061	0.372	NO	YES		NO
208452_x_at	NM_004145	MYO9B	myosin IXB	MYO9B	MYO9B	129.53	278.561	235.515	574.687	1.81823	-3.89205	9.94e-05	3	0	1	-4.36931	1.25e-05	0	YES	YES		NO	1	1	1
217297_s_at	AF143684	MYO9B	myosin IXB	MYO9B	MYO9B	222.848	611.78	212.719	756.501	0.954545	-0.8649	0.387094	10	10	0.63	-1.04031	0.298194	0.548	NO	YES		NO
214780_s_at	AK002201	MYO9B	myosin IXB	MYO9B	MYO9B	790.863	1084.08	801.585	1343.04	1.01356	-0.24025	0.810136	12	12	0.56	-0.0924723	0.926323	0.872	NO	YES		NO
205826_at	NM_003970	MYOM2	myomesin (M-protein) 2, 165kDa	MYOM2	MYOM2	277.041	1325.29	82.9111	259.717	0.299274	-4.0362	5.43e-05	3	0	1	-4.36931	1.25e-05	0	NO	YES		NO	1
202423_at	NM_006766	MYST3	MYST histone acetyltransferase (monocytic leukemia) 3	MYST3	MYST3	2154.89	2270.4	1370.13	1890.57	0.635825	-4.18035	2.91e-05	2	0	1	-4.36931	1.25e-05	0	NO	YES		YES	1
216361_s_at	AJ251844	MYST3	MYST histone acetyltransferase (monocytic leukemia) 3	MYST3	MYST3	16.8148	120.737	30.8259	239.866	1.83326	-1.41747	0.156344	9	5	0.81	-3.16718	0.00153928	0.148	YES	YES		YES
221867_at	BF436315	N4BP1	Nedd4 binding protein 1	N4BP1	N4BP1	1149.94	2779.77	552.741	945.901	0.48067	-4.27645	1.9e-05	3	0	1	-4.36931	1.25e-05	0	NO	YES		NO	1
48612_at	AA225490	N4BP1	Nedd4 binding protein 1	N4BP1	N4BP1	2505.88	3161.82	2031.59	3520.22	0.810731	-2.7869	0.00532149	5	3	0.89	-3.74513	0.000180303	0	NO	YES		NO		1
204601_at	NM_014664	N4BP1	Nedd4 binding protein 1	N4BP1	N4BP1	344.948	482.057	319.352	663.696	0.925797	-0.888925	0.374043	10	9	0.67	-1.64138	0.100718	0.524	NO	YES		NO
32069_at	AB014515	N4BP1	Nedd4 binding protein 1	N4BP1	N4BP1	467.056	561.064	460.233	842.522	0.985393	-0.024025	0.980833	13	13	0.52	-0.161826	0.871442	0.744	YES	YES		NO
202259_s_at	NM_014887	N4BP2L2	phosphonoformate immuno-associated protein 5	N4BP2L2	PFAAP5	517.019	678.834	337.2	726.31	0.652201	-4.30048	1.7e-05	2	0	1	-4.36931	1.25e-05	0	NO	YES		NO	1
214753_at	AW084068	N4BP2L2	Phosphonoformate immuno-associated protein 5	N4BP2L2	PFAAP5	700.689	1426.93	494.1	1383.35	0.705163	-3.31545	0.000914957	3	2	0.93	-3.93007	8.49e-05	0.004	NO	YES		NO		1	1
202258_s_at	U50532	N4BP2L2	phosphonoformate immuno-associated protein 5	N4BP2L2	PFAAP5	1219.9	1534.76	959.341	1941.7	0.786407	-2.9791	0.00289096	7	4	0.85	-3.99943	6.35e-05	0.008	NO	YES		NO
214748_at	U50529	N4BP2L2	CG016	N4BP2L2	PFAAP5	331.174	805.623	254.396	799.404	0.768165	-1.8259	0.0678653	8	6	0.78	-3.00535	0.00265277	0.028	NO	YES		NO
208754_s_at	AL162068	NAP1L1	nucleosome assembly protein 1-like 1	NAP1L1	NAP1L1	952.93	1167.64	617.444	1222.95	0.647943	-4.5167	6.28e-06	1	0	1	-4.36931	1.25e-05	0	NO	YES		NO	1	1	1
213864_s_at	AI985751	NAP1L1	nucleosome assembly protein 1-like 1	NAP1L1	NAP1L1	4374.6	3468.01	3622.11	7191.17	0.827988	-2.6908	0.00712809	10	3	0.89	-3.99943	6.35e-05	0.008	NO	YES		NO
204528_s_at	NM_004537	NAP1L1	nucleosome assembly protein 1-like 1	NAP1L1	NAP1L1	1332.54	1964.39	1132.37	2487.29	0.849783	-1.84992	0.0643244	9	3	0.89	-3.05158	0.00227637	0.024	NO	YES		NO
208753_s_at	BC002387	NAP1L1	nucleosome assembly protein 1-like 1	NAP1L1	NAP1L1	750.459	1728.81	558.337	1171.03	0.743994	-3.09922	0.00194028	4	3	0.89	-4.23061	2.33e-05	0.076	NO	YES		NO
212967_x_at	AW148801	NAP1L1	nucleosome assembly protein 1-like 1	NAP1L1	NAP1L1	4487.31	3747.63	3903.34	6048.47	0.869862	-2.66677	0.00765829	7	4	0.85	-3.69889	0.000216544	0.02	NO	YES		NO
208752_x_at	AI888672	NAP1L1	nucleosome assembly protein 1-like 1	NAP1L1	NAP1L1	4383.04	3980.2	3831.07	6193.02	0.874068	-2.45055	0.0142638	7	4	0.85	-3.76824	0.000164399	0.028	NO	YES		NO
212443_at	AB011112	NBEAL2	neurobeachin-like 2	NBEAL2	NBEAL2	495.244	1167.15	311.156	734.686	0.628287	-3.81997	0.000133465	4	0	1	-4.36931	1.25e-05	0	NO	YES		NO	1	1	1
219588_s_at	NM_017760	NCAPG2	non-SMC condensin II complex, subunit G2	NCAPG2	NCAPG2	87.9815	271.119	221.47	885.023	2.51724	-3.9401	8.14e-05	3	0	1	-4.36931	1.25e-05	0	YES	YES		YES	1
201521_s_at	NM_007362	NCBP2	nuclear cap binding protein subunit 2, 20kDa	NCBP2	NCBP2	194.648	311.818	310.933	718.739	1.59741	-4.10827	3.99e-05	3	0	1	-4.36931	1.25e-05	0	YES	YES		NO	1
201517_at	BC001255	NCBP2	nuclear cap binding protein subunit 2, 20kDa	NCBP2	NCBP2	663.989	391.244	786.77	1189.05	1.18491	-2.47458	0.0133395	8	3	0.89	-4.04566	5.22e-05	0.068	YES	YES		NO
209106_at	BF576458	NCOA1	nuclear receptor coactivator 1	NCOA1	NCOA1	660.293	872.554	348.626	813.181	0.527987	-4.30048	1.7e-05	2	0	1	-4.36931	1.25e-05	0	NO	YES		NO	1	1	1
209107_x_at	U19179	NCOA1	nuclear receptor coactivator 1	NCOA1	NCOA1	1522.56	1270.65	1086.49	1471.83	0.713598	-3.79595	0.000147079	4	1	0.96	-4.3462	1.39e-05	0	NO	YES		NO
210249_s_at	U59302	NCOA1	nuclear receptor coactivator 1	NCOA1	NCOA1	1271.27	1204.73	913.926	1469.49	0.718906	-3.57973	0.000343956	5	1	0.96	-4.20749	2.58e-05	0	NO	YES		NO
209105_at	AI672428	NCOA1	nuclear receptor coactivator 1	NCOA1	NCOA1	230.959	418.098	140.804	467.705	0.609647	-3.0752	0.00210361	6	2	0.93	-4.23061	2.33e-05	0	NO	YES		NO
220399_at	NM_024796	NCRNA00115	hypothetical protein FLJ22639 /// hypothetical protein LOC728686	NCRNA00115	NCRNA00115	52.6926	145.852	100.496	323.193	1.90722	-3.50765	0.000452084	7	0	1	-4.36931	1.25e-05	0	YES	YES		NO	1
204162_at	NM_006101	NDC80	NDC80 homolog, kinetochore complex component (S. cerevisiae)	NDC80	NDC80	31.3259	172.5	128.804	583.491	4.11173	-4.0362	5.43e-05	4	0	1	-4.36931	1.25e-05	0	YES	YES		YES	1	1	1
209550_at	U35139	NDN	necdin homolog (mouse)	NDN	NDN	1060.28	1771.72	659.041	1436.29	0.621574	-3.50765	0.000452084	6	0	1	-4.36931	1.25e-05	0	NO	YES		NO	1	1	1
202001_s_at	NM_002490	NDUFA6	NADH dehydrogenase (ubiquinone) 1 alpha subcomplex, 6, 14kDa	NDUFA6	NDUFA6	1158.24	1177.27	1616.77	2852.51	1.39588	-3.62777	0.000285874	4	0	1	-4.36931	1.25e-05	0	YES	YES		YES	1
202000_at	BC002772	NDUFA6	NADH dehydrogenase (ubiquinone) 1 alpha subcomplex, 6, 14kDa	NDUFA6	NDUFA6	659.796	863.934	539.281	935.502	0.817345	-2.47458	0.0133395	10	2	0.93	-4.02254	5.76e-05	0.012	NO	YES		YES			1
218320_s_at	NM_019056	NDUFB11	NADH dehydrogenase (ubiquinone) 1 beta subcomplex, 11, 17.3kDa	NDUFB11	NDUFB11	1612.37	1809.66	2455.47	4742.93	1.5229	-3.98815	6.66e-05	5	0	1	-4.36931	1.25e-05	0	YES	YES		NO	1	1	1
201966_at	NM_004550	NDUFS2	NADH dehydrogenase (ubiquinone) Fe-S protein 2, 49kDa (NADH-coenzyme Q reductase)	NDUFS2	NDUFS2	1549.57	1407.6	1956.5	4171.01	1.26261	-3.48362	0.000494672	4	0	1	-4.36931	1.25e-05	0.04	YES	YES		NO	1		1
213116_at	AI191920	NEK3	NIMA (never in mitosis gene a)-related kinase 3	NEK3	NEK3	437.541	829.861	239.722	603.019	0.547885	-4.15632	3.23e-05	3	0	1	-4.36931	1.25e-05	0	NO	YES		NO	1	1	1
211089_s_at	Z25434	NEK3	NIMA (never in mitosis gene a)-related kinase 3	NEK3	NEK3	131.348	253.83	126.559	402.568	0.96354	-0.888925	0.374043	12	11	0.59	-1.10967	0.267142	0.356	NO	YES		NO
201830_s_at	NM_005863	NET1	neuroepithelial cell transforming gene 1	NET1	NET1	427.889	1370.37	1058.85	3459.46	2.47459	-4.01218	6.02e-05	3	0	1	-4.36931	1.25e-05	0	YES	YES		NO	1	1	1
201829_at	AW263232	NET1	neuroepithelial cell transforming gene 1	NET1	NET1	623.959	1135.89	1088.61	2295.35	1.74469	-4.06023	4.9e-05	5	0	1	-4.36931	1.25e-05	0	YES	YES		NO	1	1	1
218888_s_at	NM_018092	NETO2	neuropilin (NRP) and tolloid (TLL)-like 2	NETO2	NETO2	241.807	398.38	483.285	1237.37	1.99864	-4.06023	4.9e-05	2	0	1	-4.36931	1.25e-05	0	YES	YES		NO	1	1	1
208926_at	U84246	NEU1	sialidase 1 (lysosomal sialidase)	NEU1	NEU1	621.896	703.276	998.185	2857.92	1.60507	-3.60375	0.000313659	4	0	1	-4.36931	1.25e-05	0	YES	YES		NO	1
212676_at	AW293356	NF1	neurofibromin 1 (neurofibromatosis, von Recklinghausen disease, Watson disease)	NF1	NF1	313.722	438.274	484.574	717.195	1.5446	-3.77192	0.000161993	5	0	1	-4.36931	1.25e-05	0	YES	YES		YES	1
211914_x_at	M60915	NF1	neurofibromin 1 (neurofibromatosis, von Recklinghausen disease, Watson disease)	NF1	NF1	130.9	479.844	198.578	722.747	1.51702	-2.28237	0.0224672	7	4	0.85	-3.49083	0.000481526	0.02	YES	YES		YES
212678_at	AW054826	NF1	neurofibromin 1 (neurofibromatosis, von Recklinghausen disease, Watson disease)	NF1	NF1	309.204	375.876	339.385	537.578	1.09761	-1.60967	0.107469	10	4	0.85	-3.09782	0.00194949	0.276	YES	YES		YES
211095_at	D12625	NF1	neurofibromin 1 (neurofibromatosis, von Recklinghausen disease, Watson disease)	NF1	NF1	49.2556	169.456	65.9	219.881	1.33792	-1.12917	0.258824	11	6	0.78	-2.8204	0.00479632	0.104	YES	YES		YES
216115_at	AK024873	NF1	Neurofibromin 1 (neurofibromatosis, von Recklinghausen disease, Watson disease)	NF1	NF1	286.585	608.28	350.589	963.653	1.22333	-1.4415	0.149443	12	7	0.74	-3.02847	0.00245798	0.188	YES	YES		YES
211094_s_at	D12625	NF1	neurofibromin 1 (neurofibromatosis, von Recklinghausen disease, Watson disease)	NF1	NF1	33.7259	148.637	45.8519	207.799	1.35954	-1.4415	0.149443	11	7	0.74	-2.8204	0.00479632	0.38	YES	YES		YES
204325_s_at	NM_000267	NF1	neurofibromin 1 (neurofibromatosis, von Recklinghausen disease, Watson disease)	NF1	NF1	122.607	195.122	139.967	309.792	1.14158	-1.36942	0.170866	12	8	0.7	-2.33492	0.0195474	0.256	YES	YES		YES
210631_at	D42072	NF1	neurofibromin 1 (neurofibromatosis, von Recklinghausen disease, Watson disease)	NF1	NF1	50.5185	197.164	52.5481	236.129	1.04018	-0.360375	0.718567	12	10	0.63	-0.60107	0.547794	0.98	YES	YES		YES
204323_x_at	M61213	NF1	neurofibromin 1 (neurofibromatosis, von Recklinghausen disease, Watson disease)	NF1	NF1	197.796	478.344	215.07	666.295	1.08733	-0.43245	0.665414	12	11	0.59	-1.31773	0.187594	0.74	YES	YES		YES
211105_s_at	U80918	NFATC1	nuclear factor of activated T-cells, cytoplasmic, calcineurin-dependent 1	NFATC1	NFATC1	805.541	1734.67	497.933	957.445	0.618136	-3.2674	0.0010854	6	0	1	-4.36931	1.25e-05	0	NO	YES		NO	1
210162_s_at	U08015	NFATC1	nuclear factor of activated T-cells, cytoplasmic, calcineurin-dependent 1	NFATC1	NFATC1	535.941	1467.44	355.944	937.327	0.664149	-2.71482	0.00663108	8	2	0.93	-4.02254	5.76e-05	0.052	NO	YES		NO
209664_x_at	AW027545	NFATC1	nuclear factor of activated T-cells, cytoplasmic, calcineurin-dependent 1	NFATC1	NFATC1	11.9111	43.2403	14.1593	66.5369	1.18874	-0.360375	0.718567	13	8	0.7	-1.80321	0.0713554	0.636	YES	YES		NO
208196_x_at	NM_006162	NFATC1	nuclear factor of activated T-cells, cytoplasmic, calcineurin-dependent 1	NFATC1	NFATC1	56.6815	204.042	72.3778	527.847	1.27692	-0.360375	0.718567	12	11	0.59	-1.08655	0.277236	0.872	YES	YES		NO
212809_at	AA152202	NFATC2IP	nuclear factor of activated T-cells, cytoplasmic, calcineurin-dependent 2 interacting protein	NFATC2IP	NFATC2IP	405.044	610.601	637.696	1567.08	1.57439	-3.96412	7.37e-05	3	0	1	-4.36931	1.25e-05	0	YES	YES		NO	1
212808_at	AI884627	NFATC2IP	nuclear factor of activated T-cells, cytoplasmic, calcineurin-dependent 2 interacting protein	NFATC2IP	NFATC2IP	139.704	388.005	190.026	579.773	1.36021	-1.8259	0.0678653	10	7	0.74	-3.46771	0.000524913	0.104	YES	YES		NO
217526_at	AI478300	NFATC2IP	nuclear factor of activated T-cells, cytoplasmic, calcineurin-dependent 2 interacting protein	NFATC2IP	NFATC2IP	584.381	1540.76	675.619	2056.03	1.15613	-1.58565	0.112819	10	7	0.74	-3.02847	0.00245798	0.44	YES	YES		NO
217527_s_at	AI478300	NFATC2IP	nuclear factor of activated T-cells, cytoplasmic, calcineurin-dependent 2 interacting protein	NFATC2IP	NFATC2IP	885.589	2574.44	860.911	1968.05	0.972134	-0.024025	0.980833	13	13	0.52	-0.346771	0.728763	0.896	YES	YES		NO
203574_at	NM_005384	NFIL3	nuclear factor, interleukin 3 regulated	NFIL3	NFIL3	1910.49	5542.2	985.085	3051.93	0.51562	-4.34853	1.37e-05	2	0	1	-4.36931	1.25e-05	0	NO	YES		NO	1	1	1
219353_at	NM_017687	NHLRC2	NHL repeat containing 2	NHLRC2	NHLRC2	317.763	441.937	190.556	465.574	0.599678	-4.15632	3.23e-05	4	0	1	-4.36931	1.25e-05	0	NO	YES		NO	1	1	1
209104_s_at	BC000009	NHP2	nucleolar protein family A, member 2 (H/ACA small nucleolar RNPs)	NHP2	NOLA2	1272.62	1486.47	1988.22	4010.36	1.5623	-4.20437	2.62e-05	3	0	1	-4.36931	1.25e-05	0	YES	YES		NO	1	1	1
201077_s_at	AF155235	NHP2L1	NHP2 non-histone chromosome protein 2-like 1 (S. cerevisiae)	NHP2L1	NHP2L1	2048.01	1723.28	2700.16	4549.54	1.31843	-3.2674	0.0010854	7	0	1	-4.36931	1.25e-05	0	YES	YES		NO	1
201076_at	NM_005008	NHP2L1	NHP2 non-histone chromosome protein 2-like 1 (S. cerevisiae)	NHP2L1	NHP2L1	836.87	1000.04	817.167	1301.93	0.976455	-0.52855	0.597118	12	10	0.63	-0.947841	0.343211	0.356	NO	YES		NO
201591_s_at	NM_007184	NISCH	nischarin	NISCH	NISCH	2699.23	5334.66	1836.81	4314.22	0.680497	-3.3635	0.000769609	8	0	1	-4.36931	1.25e-05	0	NO	YES		NO	1	1	1
202891_at	NM_005600	NIT1	nitrilase 1	NIT1	NIT1	801.581	853.248	1117.23	1755.04	1.39379	-3.91607	9e-05	4	0	1	-4.36931	1.25e-05	0	YES	YES		NO	1	1	1
203867_s_at	NM_018096	NLE1	notchless homolog 1 (Drosophila)	NLE1	NLE1	127.081	413.162	267.296	620.46	2.10335	-4.3245	1.53e-05	3	0	1	-4.36931	1.25e-05	0	YES	YES		NO	1	1	1
203866_at	AJ005257	NLE1	notchless homolog 1 (Drosophila)	NLE1	NLE1	109.004	187.332	144.893	518.63	1.32924	-1.3454	0.178496	10	5	0.81	-3.28277	0.00102794	0.196	YES	YES		NO
212739_s_at	AL523860	NME4	non-metastatic cells 4, protein expressed in	NME4	NME4	687.526	1008.75	1283.31	3061.9	1.86656	-4.0362	5.43e-05	4	0	1	-4.36931	1.25e-05	0	YES	YES		NO	1
201157_s_at	AF020500	NMT1	N-myristoyltransferase 1	NMT1	NMT1	708.826	754.353	1007.54	1573.72	1.42142	-3.79595	0.000147079	6	0	1	-4.36931	1.25e-05	0	YES	YES		NO	1
201158_at	AI570834	NMT1	N-myristoyltransferase 1	NMT1	NMT1	145.963	503.813	245.833	626.474	1.68422	-3.2674	0.0010854	6	1	0.96	-4.32308	1.54e-05	0.004	YES	YES		NO
201159_s_at	NM_021079	NMT1	N-myristoyltransferase 1	NMT1	NMT1	109.478	301.801	138.444	326.492	1.26459	-2.23432	0.0254617	10	4	0.85	-3.81448	0.000136469	0.068	YES	YES		NO
202115_s_at	NM_015658	NOC2L	nucleolar complex associated 2 homolog (S. cerevisiae)	NOC2L	NOC2L	355.815	409.313	524.119	922.469	1.47301	-4.08425	4.42e-05	4	0	1	-4.36931	1.25e-05	0	YES	YES		NO	1	1	1
221566_s_at	AF043244	NOL3	nucleolar protein 3 (apoptosis repressor with CARD domain)	NOL3	NOL3	50.0185	180.502	152.441	790.134	3.04769	-3.48362	0.000494672	6	0	1	-4.36931	1.25e-05	0.004	YES	YES		NO	1
221567_at	AF064599	NOL3	nucleolar protein 3 (apoptosis repressor with CARD domain)	NOL3	NOL3	288.826	555.323	382.541	1056.06	1.32447	-2.16225	0.0305989	9	4	0.85	-3.67577	0.000237131	0.152	YES	YES		NO
59625_at	AI912351	NOL3	nucleolar protein 3 (apoptosis repressor with CARD domain)	NOL3	NOL3	345.974	587.85	456.033	1144.81	1.31811	-1.922	0.0546058	8	7	0.74	-3.329	0.000871579	0.124	YES	YES		NO
210097_s_at	AF130102	NOL7	nucleolar protein 7, 27kDa	NOL7	NOL7	741.122	609.775	991.7	1452.16	1.33811	-3.6518	0.000260409	6	0	1	-4.36931	1.25e-05	0	YES	YES		NO	1	1	1
213838_at	AA191426	NOL7	nucleolar protein 7, 27kDa	NOL7	NOL7	569.407	678.712	431.796	820.743	0.758326	-3.43558	0.000591298	5	2	0.93	-4.18437	2.86e-05	0.004	NO	YES		NO		1	1
202882_x_at	NM_016167	NOL7	nucleolar protein 7, 27kDa	NOL7	NOL7	858.593	1081.1	1124.79	1988.07	1.31003	-2.93105	0.00337818	5	2	0.93	-4.16125	3.17e-05	0.008	YES	YES		NO		1	1
206418_at	NM_007052	NOX1	NADPH oxidase 1	NOX1	NOX1	10.8963	53.1819	30.1741	154.342	2.7692	-2.83495	0.00458329	8	0	1	-4.36931	1.25e-05	0	YES	YES		NO	1
207217_s_at	NM_013955	NOX1	NADPH oxidase 1	NOX1	NOX1	130.57	315.321	155.044	406.757	1.18744	-1.75382	0.0794605	9	5	0.81	-2.77417	0.00553431	0.288	YES	YES		NO
207380_x_at	NM_013954	NOX1	NADPH oxidase 1	NOX1	NOX1	95.6741	412.373	128.83	450.409	1.34655	-1.922	0.0546058	9	6	0.78	-3.00535	0.00265277	0.076	YES	YES		NO
210808_s_at	AF166327	NOX1	NADPH oxidase 1	NOX1	NOX1	23.8222	95.5211	41.3074	256.684	1.73399	-1.65772	0.097373	7	6	0.78	-3.19029	0.00142129	0.184	YES	YES		NO
39549_at	AI743090	NPAS2	neuronal PAS domain protein 2	NPAS2	NPAS2	69.0407	183.644	104.019	269.621	1.50663	-3.00312	0.00267223	8	0	1	-4.36931	1.25e-05	0	YES	YES		NO	1	1	1
213462_at	AW000928	NPAS2	neuronal PAS domain protein 2	NPAS2	NPAS2	217.541	596.41	308.363	592.573	1.4175	-2.95508	0.00312593	7	3	0.89	-4.04566	5.22e-05	0	YES	YES		NO
205460_at	NM_002518	NPAS2	neuronal PAS domain protein 2	NPAS2	NPAS2	12.9519	77.8855	18.263	134.5	1.41007	-1.56163	0.118376	9	5	0.81	-2.91288	0.00358116	0.12	YES	YES		NO
39548_at	U77970	NPAS2	neuronal PAS domain protein 2	NPAS2	NPAS2	103.796	237.705	137.27	183.833	1.3225	-2.6908	0.00712809	7	6	0.78	-3.69889	0.000216544	0.004	YES	YES		NO
205459_s_at	NM_002518	NPAS2	neuronal PAS domain protein 2	NPAS2	NPAS2	86.7185	309.562	109.63	415.986	1.2642	-1.32138	0.186376	11	9	0.67	-2.24245	0.0249321	0.18	YES	YES		NO
220106_at	NM_013389	NPC1L1	NPC1 (Niemann-Pick disease, type C1, gene)-like 1	NPC1L1	NPC1L1	32.0556	98.6854	93.9407	673.302	2.93056	-2.23432	0.0254617	10	0	1	-4.36931	1.25e-05	0.032	YES	YES		NO	1
201454_s_at	AW055008	NPEPPS	aminopeptidase puromycin sensitive	NPEPPS	NPEPPS	364.752	917.116	662.067	1823.48	1.81512	-3.86802	0.00010972	4	1	0.96	-4.3462	1.39e-05	0.008	YES	YES		NO
201455_s_at	AJ132583	NPEPPS	aminopeptidase puromycin sensitive	NPEPPS	NPEPPS	661.789	828.362	882.207	1422.5	1.33306	-3.0752	0.00210361	5	3	0.89	-4.11502	3.87e-05	0	YES	YES		NO		1
205129_at	NM_006993	NPM3	nucleophosmin/nucleoplasmin, 3	NPM3	NPM3	260.407	352.404	403.785	719.109	1.55059	-4.0362	5.43e-05	3	0	1	-4.36931	1.25e-05	0	YES	YES		NO	1	1	1
213479_at	U26662	NPTX2	neuronal pentraxin II	NPTX2	NPTX2	66.2704	303.116	296.852	1638.43	4.47941	-3.48362	0.000494672	6	0	1	-4.36931	1.25e-05	0	YES	YES		NO	1	1	1
210519_s_at	BC000906	NQO1	NAD(P)H dehydrogenase, quinone 1	NQO1	NQO1	531.796	813.241	1340.7	5648.37	2.52108	-4.1323	3.59e-05	2	0	1	-4.36931	1.25e-05	0	YES	YES		NO	1	1	1
201468_s_at	NM_000903	NQO1	NAD(P)H dehydrogenase, quinone 1	NQO1	NQO1	414.559	759.806	975.344	4539.65	2.35273	-3.79595	0.000147079	3	0	1	-4.36931	1.25e-05	0	YES	YES		NO	1
201467_s_at	AI039874	NQO1	NAD(P)H dehydrogenase, quinone 1	NQO1	NQO1	40.0741	173.046	237.87	1605.41	5.93577	-3.4596	0.000540979	7	0	1	-4.36931	1.25e-05	0.004	YES	YES		NO	1
209121_x_at	M64497	NR2F2	nuclear receptor subfamily 2, group F, member 2	NR2F2	NR2F2	1453.45	2277.72	916.093	2007.62	0.630289	-4.10827	3.99e-05	3	0	1	-4.36931	1.25e-05	0	NO	YES		NO	1	1	1
209120_at	AL037401	NR2F2	nuclear receptor subfamily 2, group F, member 2	NR2F2	NR2F2	1094.47	1986.92	594.311	1384.59	0.543013	-4.06023	4.9e-05	3	0	1	-4.36931	1.25e-05	0	NO	YES		NO	1
215073_s_at	AL554245	NR2F2	nuclear receptor subfamily 2, group F, member 2	NR2F2	NR2F2	179.952	483.435	107.707	213.743	0.598535	-3.57973	0.000343956	4	0	1	-4.36931	1.25e-05	0	NO	YES		NO	1
209119_x_at	AV703465	NR2F2	nuclear receptor subfamily 2, group F, member 2	NR2F2	NR2F2	154.741	526.546	184.27	1069.5	1.19083	-0.24025	0.810136	13	10	0.63	-1.45644	0.145272	0.532	YES	YES		NO
209261_s_at	BF000629	NR2F6	nuclear receptor subfamily 2, group F, member 6	NR2F6	NR2F6	16.4593	36.7927	32.5852	159.317	1.97975	-4.08425	4.42e-05	3	0	1	-4.36931	1.25e-05	0.004	YES	YES		NO	1	1	1
209262_s_at	BC002669	NR2F6	nuclear receptor subfamily 2, group F, member 6	NR2F6	NR2F6	762.467	1239.57	1169.59	2907.26	1.53395	-3.72387	0.000196188	4	1	0.96	-4.3462	1.39e-05	0	YES	YES		NO		1	1
202395_at	NM_006178	NSF	N-ethylmaleimide-sensitive factor	NSF	NSF	713.415	807.565	1160.51	2225.43	1.6267	-4.18035	2.91e-05	4	0	1	-4.36931	1.25e-05	0	YES	YES		NO	1
203939_at	NM_002526	NT5E	5'-nucleotidase, ecto (CD73)	NT5E	NT5E	204.259	369.199	581.526	2736.81	2.847	-3.29142	0.000996812	5	0	1	-4.36931	1.25e-05	0.012	YES	YES		YES	1		1
221795_at	AI346341	NTRK2	neurotrophic tyrosine kinase, receptor, type 2	NTRK2	NTRK2	189.341	568.669	82.337	408.735	0.434862	-4.25242	2.11e-05	3	0	1	-4.36931	1.25e-05	0	NO	YES		YES	1	1	1
221796_at	AA707199	NTRK2	neurotrophic tyrosine kinase, receptor, type 2	NTRK2	NTRK2	250.433	1123.39	75.637	369.938	0.302025	-4.08425	4.42e-05	3	0	1	-4.36931	1.25e-05	0	NO	YES		YES	1	1	1
207152_at	NM_006180	NTRK2	neurotrophic tyrosine kinase, receptor, type 2	NTRK2	NTRK2	261.185	645.288	235.67	684.161	0.902311	-1.36942	0.170866	11	6	0.78	-2.38116	0.0172582	0.22	NO	YES		YES
214680_at	BF674712	NTRK2	neurotrophic tyrosine kinase, receptor, type 2	NTRK2	NTRK2	58.863	273.117	47.3259	231.378	0.804002	-1.12917	0.258824	11	8	0.7	-2.24245	0.0249321	0.372	NO	YES		YES
217802_s_at	NM_022731	NUCKS1	nuclear casein kinase and cyclin-dependent kinase substrate 1	NUCKS1	NUCKS1	1461.49	2470.04	2130.91	6024.5	1.45804	-3.62777	0.000285874	6	0	1	-4.36931	1.25e-05	0.012	YES	YES		NO	1		1
202697_at	NM_007006	NUDT21	nudix (nucleoside diphosphate linked moiety X)-type motif 21	NUDT21	NUDT21	310.985	411.705	600.444	1445.23	1.93078	-4.18035	2.91e-05	3	0	1	-4.36931	1.25e-05	0	YES	YES		NO	1
213461_at	AI800983	NUDT21	nudix (nucleoside diphosphate linked moiety X)-type motif 21	NUDT21	NUDT21	104.444	270.049	122.667	310.649	1.17447	-0.7688	0.442012	13	8	0.7	-1.84945	0.0643935	0.288	YES	YES		NO
209073_s_at	AF015040	NUMB	numb homolog (Drosophila)	NUMB	NUMB	556.77	650.389	412.719	789.172	0.741272	-3.67582	0.000237082	5	0	1	-4.36931	1.25e-05	0	NO	YES		NO	1
207545_s_at	NM_003744	NUMB	numb homolog (Drosophila)	NUMB	NUMB	215.248	455.723	158.793	394.409	0.737719	-3.41155	0.000645947	5	1	0.96	-4.29996	1.71e-05	0.004	NO	YES		NO
206550_s_at	NM_004298	NUP155	nucleoporin 155kDa	NUP155	NUP155	133.733	239.759	300.919	1067.87	2.25014	-3.6518	0.000260409	6	0	1	-4.36931	1.25e-05	0	YES	YES		YES	1
212247_at	AW008531	NUP205	nucleoporin 205kDa	NUP205	NUP205	325.496	453.88	474.448	1011.87	1.45761	-3.21935	0.00128482	7	0	1	-4.36931	1.25e-05	0	YES	YES		YES	1
222382_x_at	AW206115	NUP205	nucleoporin 205kDa	NUP205	NUP205	80.8963	232.236	108.111	292.81	1.33642	-1.87395	0.0609373	8	5	0.81	-3.46771	0.000524913	0.064	YES	YES		YES
220035_at	NM_024923	NUP210	nucleoporin 210kDa	NUP210	NUP210	168.641	453.943	349.719	1459.15	2.07375	-3.77192	0.000161993	4	0	1	-4.36931	1.25e-05	0	YES	YES		YES	1
212315_s_at	AA502912	NUP210	nucleoporin 210kDa	NUP210	NUP210	63.0185	191.251	120.896	373.435	1.91842	-3.60375	0.000313659	4	1	0.96	-4.27684	1.9e-05	0	YES	YES		YES
213947_s_at	AI867102	NUP210	nucleoporin 210kDa	NUP210	NUP210	278.485	581.37	450.785	923.012	1.6187	-3.6518	0.000260409	5	1	0.96	-4.27684	1.9e-05	0	YES	YES		YES
212316_at	AA502912	NUP210	nucleoporin 210kDa	NUP210	NUP210	294.044	528.421	355.052	667.448	1.20748	-2.2103	0.0270844	9	5	0.81	-3.51395	0.000441502	0.088	YES	YES		YES
207740_s_at	NM_012346	NUP62	nucleoporin 62kDa	NUP62	NUP62	124.759	324.287	244.437	737.302	1.95927	-4.0362	5.43e-05	3	0	1	-4.36931	1.25e-05	0	YES	YES		YES	1	1	1
202153_s_at	NM_016553	NUP62	nucleoporin 62kDa	NUP62	NUP62	414.726	958.554	687.619	1721.36	1.65801	-3.6518	0.000260409	4	1	0.96	-4.3462	1.39e-05	0	YES	YES		YES		1	1
202397_at	NM_005796	NUTF2	nuclear transport factor 2	NUTF2	NUTF2	792.13	1616.97	1244.11	4157.52	1.57059	-4.01218	6.02e-05	4	0	1	-4.36931	1.25e-05	0.004	YES	YES		NO	1	1	1
207877_s_at	NM_002533	NVL	nuclear VCP-like	NVL	NVL	64.663	336.992	159.248	706.404	2.46274	-3.05117	0.00227948	8	0	1	-4.36931	1.25e-05	0.008	YES	YES		NO	1	1	1
207563_s_at	U77413	OGT	O-linked N-acetylglucosamine (GlcNAc) transferase (UDP-N-acetylglucosamine:polypeptide-N-acetylglucosaminyl transferase)	OGT	OGT	625.804	1352.95	1049.53	3301.53	1.67708	-3.41155	0.000645947	5	0	1	-4.36931	1.25e-05	0	YES	YES		YES	1	1	1
212307_s_at	BF001665	OGT	O-linked N-acetylglucosamine (GlcNAc) transferase (UDP-N-acetylglucosamine:polypeptide-N-acetylglucosaminyl transferase)	OGT	OGT	728.4	1669.94	1075.49	3807.32	1.47651	-2.6908	0.00712809	7	1	0.96	-4.29996	1.71e-05	0.052	YES	YES		YES
220594_at	NM_025192	OGT	O-linked N-acetylglucosamine (GlcNAc) transferase (UDP-N-acetylglucosamine:polypeptide-N-acetylglucosaminyl transferase)	OGT	OGT	56.2815	276.82	81.5815	369.546	1.44953	-1.39345	0.163484	13	6	0.78	-2.93599	0.0033248	0.272	YES	YES		YES
207564_x_at	NM_003605	OGT	O-linked N-acetylglucosamine (GlcNAc) transferase (UDP-N-acetylglucosamine:polypeptide-N-acetylglucosaminyl transferase)	OGT	OGT	539.537	1404.36	621.604	1849.2	1.15211	-1.27332	0.202903	12	7	0.74	-2.54299	0.0109909	0.672	YES	YES		YES
209240_at	AF070560	OGT	O-linked N-acetylglucosamine (GlcNAc) transferase (UDP-N-acetylglucosamine:polypeptide-N-acetylglucosaminyl transferase)	OGT	OGT	2779.22	4047.12	3016.87	6016.12	1.08551	-0.456475	0.648048	12	11	0.59	-1.61826	0.105606	0.4	YES	YES		YES
213599_at	BE045993	OIP5	Opa interacting protein 5	OIP5	OIP5	93.6333	285.854	185.741	516.983	1.9837	-3.79595	0.000147079	4	0	1	-4.36931	1.25e-05	0	YES	YES		NO	1
219293_s_at	NM_013341	OLA1	GTP-binding protein 9 (putative)	OLA1	PTD004	1411.57	1333.17	2038.51	3203.86	1.44415	-3.9401	8.14e-05	4	0	1	-4.36931	1.25e-05	0	YES	YES		NO	1
218812_s_at	NM_025156	ORAI2	transmembrane protein 142B	ORAI2	C7orf19	139.767	276.82	239.759	587.324	1.71543	-3.67582	0.000237082	5	0	1	-4.36931	1.25e-05	0.004	YES	YES		NO	1
217529_at	BE547674	ORAI2	MRNA; cDNA DKFZp667G1412 (from clone DKFZp667G1412)	ORAI2	ORAI2	113.107	208.312	154.722	519.806	1.36792	-2.16225	0.0305989	11	3	0.89	-3.99943	6.35e-05	0.264	YES	YES		NO
218811_at	BF939788	ORAI2	transmembrane protein 142B	ORAI2	C7orf19	113.415	261.181	171.744	503.042	1.5143	-2.4025	0.0162834	8	4	0.85	-3.97631	7e-05	0.024	YES	YES		NO
204957_at	NM_002553	ORC5L	origin recognition complex, subunit 5-like (yeast)	ORC5L	ORC5L	349.726	421.802	554.504	1554.64	1.58554	-4.46865	7.87e-06	1	0	1	-4.36931	1.25e-05	0	YES	YES		NO	1
211212_s_at	AF081459	ORC5L	origin recognition complex, subunit 5-like (yeast)	ORC5L	ORC5L	69.3926	263.946	106.393	262.853	1.5332	-3.21935	0.00128482	3	2	0.93	-3.72201	0.000197644	0.008	YES	YES		NO		1	1
211213_at	AF081459	ORC5L	origin recognition complex, subunit 5-like (yeast)	ORC5L	ORC5L	12.5778	118.019	12.3111	112.433	0.978799	-0.408425	0.682962	11	10	0.63	-0.60107	0.547794	0.828	NO	YES		NO
219105_x_at	NM_014321	ORC6L	origin recognition complex, subunit 6 like (yeast)	ORC6L	ORC6L	198.281	550.773	392.759	1304.87	1.98082	-3.86802	0.00010972	5	0	1	-4.36931	1.25e-05	0	YES	YES		NO	1
209222_s_at	BC000296	OSBPL2	oxysterol binding protein-like 2	OSBPL2	OSBPL2	428.337	535.176	684.322	1677.06	1.59763	-4.06023	4.9e-05	3	0	1	-4.36931	1.25e-05	0	YES	YES		NO	1
209221_s_at	AI753638	OSBPL2	oxysterol binding protein-like 2	OSBPL2	OSBPL2	398.341	396.673	324.407	544.732	0.814397	-2.83495	0.00458329	6	3	0.89	-3.93007	8.49e-05	0	NO	YES		NO
209626_s_at	AI202969	OSBPL3	oxysterol binding protein-like 3	OSBPL3	OSBPL3	158.211	360.842	382.474	1220.95	2.41749	-4.2284	2.35e-05	4	0	1	-4.36931	1.25e-05	0	YES	YES		NO	1
209627_s_at	AY008372	OSBPL3	oxysterol binding protein-like 3	OSBPL3	OSBPL3	427.607	846.514	559.096	1205.77	1.3075	-2.81093	0.00493993	8	3	0.89	-4.04566	5.22e-05	0.004	YES	YES		NO		1
212585_at	BF970829	OSBPL8	oxysterol binding protein-like 8	OSBPL8	OSBPL8	834.43	1110.32	610.489	1180.81	0.731624	-3.96412	7.37e-05	4	0	1	-4.36931	1.25e-05	0.004	NO	YES		NO	1
212582_at	AL049923	OSBPL8	oxysterol binding protein-like 8	OSBPL8	OSBPL8	1035.16	2815.08	988	2283.63	0.954446	-0.1922	0.847586	13	12	0.56	-0.762896	0.445525	0.748	NO	YES		NO
201246_s_at	NM_017670	OTUB1	OTU domain, ubiquitin aldehyde binding 1	OTUB1	OTUB1	148.807	369.086	219.433	487.928	1.47461	-3.19532	0.00139673	6	0	1	-4.36931	1.25e-05	0.008	YES	YES		NO	1
38710_at	AL096714	OTUB1	OTU domain, ubiquitin aldehyde binding 1	OTUB1	OTUB1	2011.1	2591.56	2272.21	3286.58	1.12984	-2.37847	0.0173844	8	4	0.85	-3.30588	0.000946774	0.02	YES	YES		NO
201245_s_at	AL523776	OTUB1	OTU domain, ubiquitin aldehyde binding 1	OTUB1	OTUB1	787.285	644.072	811.011	1231.81	1.03014	-0.43245	0.665414	12	11	0.59	-0.970959	0.331569	0.752	YES	YES		NO
207543_s_at	NM_000917	P4HA1	procollagen-proline, 2-oxoglutarate 4-dioxygenase (proline 4-hydroxylase), alpha polypeptide I	P4HA1	P4HA1	841.915	699.722	1533.39	5199.14	1.82131	-3.5557	0.000376974	5	0	1	-4.36931	1.25e-05	0	YES	YES		NO	1
202733_at	NM_004199	P4HA2	procollagen-proline, 2-oxoglutarate 4-dioxygenase (proline 4-hydroxylase), alpha polypeptide II	P4HA2	P4HA2	1266.91	1631.03	2019.82	5982.87	1.59429	-3.19532	0.00139673	8	0	1	-4.36931	1.25e-05	0	YES	YES		NO	1	1	1
200654_at	J02783	P4HB	procollagen-proline, 2-oxoglutarate 4-dioxygenase (proline 4-hydroxylase), beta polypeptide	P4HB	P4HB	6709.57	5091.2	12818.1	28418	1.91042	-4.30048	1.7e-05	2	0	1	-4.36931	1.25e-05	0	YES	YES		NO	1
200656_s_at	NM_000918	P4HB	procollagen-proline, 2-oxoglutarate 4-dioxygenase (proline 4-hydroxylase), beta polypeptide	P4HB	P4HB	1412.48	2239.42	2696.08	6230.58	1.90876	-3.844	0.000121045	5	0	1	-4.36931	1.25e-05	0	YES	YES		NO	1	1	1
208676_s_at	U87954	PA2G4	proliferation-associated 2G4, 38kDa	PA2G4	PA2G4	898.974	1196.66	1330.29	2211.69	1.47979	-4.20437	2.62e-05	4	0	1	-4.36931	1.25e-05	0	YES	YES		NO	1	1	1
214794_at	BF669264	PA2G4	proliferation-associated 2G4, 38kDa	PA2G4	PA2G4	392.241	563.992	394.648	902.733	1.00614	-0.3844	0.700682	13	13	0.52	-0.346771	0.728763	0.616	NO	YES		NO
215157_x_at	AI734929	PABPC1	poly(A) binding protein, cytoplasmic 1	PABPC1	PABPC1	8250	11331.5	13643.2	26801	1.65372	-3.9401	8.14e-05	4	0	1	-4.36931	1.25e-05	0	YES	YES		YES	1
201545_s_at	NM_004643	PABPN1	poly(A) binding protein, nuclear 1	PABPN1	PABPN1	635.893	1027.78	866.007	1580.28	1.36188	-3.38752	0.000705263	8	0	1	-4.36931	1.25e-05	0.004	YES	YES		NO	1
201544_x_at	BF675004	PABPN1	poly(A) binding protein, nuclear 1	PABPN1	PABPN1	2189.41	3992.81	2705.84	5514.85	1.23588	-3.4596	0.000540979	6	1	0.96	-4.32308	1.54e-05	0.06	YES	YES		NO
213046_at	AI130920	PABPN1	poly(A) binding protein, nuclear 1	PABPN1	PABPN1	622.215	1545.75	799.841	2494.31	1.28547	-2.28237	0.0224672	9	3	0.89	-3.90695	9.35e-05	0.24	YES	YES		NO
220001_at	NM_012387	PADI4	peptidyl arginine deiminase, type IV	PADI4	PADI4	85.0037	393.151	38.3815	279.792	0.451527	-3.5557	0.000376974	6	0	1	-4.36931	1.25e-05	0.008	NO	YES		NO	1	1	1
211412_at	AF229067	PADI4	peptidyl arginine deiminase, type IV	PADI4	PADI4	15.8407	82.0002	31.5148	233.761	1.98948	-1.60967	0.107469	9	2	0.93	-3.60642	0.000310452	0.16	YES	YES		NO
211413_s_at	AF229067	PADI4	peptidyl arginine deiminase, type IV	PADI4	PADI4	12.8778	50.1149	17.0111	58.1237	1.32097	-1.97005	0.0488326	8	5	0.81	-2.8204	0.00479632	0.084	YES	YES		NO
206859_s_at	NM_002571	PAEP	progestagen-associated endometrial protein (placental protein 14, pregnancy-associated endometrial alpha-2-globulin, alpha uterine protein)	PAEP	PAEP	19.5185	91.0886	206.226	3358.67	10.5657	-3.14727	0.001648	4	0	1	-4.36931	1.25e-05	0.004	YES	YES		NO	1	1	1
219530_at	NM_024675	PALB2	partner and localizer of BRCA2	PALB2	PALB2	184.219	331.088	374.193	570.362	2.03124	-4.49267	7.03e-06	1	0	1	-4.36931	1.25e-05	0	YES	YES		NO	1	1	1
200897_s_at	NM_016081	PALLD	palladin, cytoskeletal associated protein	PALLD	PALLD	4936.31	6785.29	2960.46	6420.87	0.599732	-4.37255	1.23e-05	2	0	1	-4.36931	1.25e-05	0	NO	YES		NO	1	1	1
200907_s_at	AU157932	PALLD	palladin, cytoskeletal associated protein	PALLD	PALLD	2247.13	4986.53	1400.71	3389.29	0.623336	-3.38752	0.000705263	7	1	0.96	-4.29996	1.71e-05	0	NO	YES		NO		1	1
200906_s_at	AK025843	PALLD	palladin, cytoskeletal associated protein	PALLD	PALLD	270.515	825.308	253.804	1136.35	0.938225	-0.985025	0.324612	12	12	0.56	-1.36397	0.172578	0.344	NO	YES		NO
212858_at	AL520675	PAQR4	progestin and adipoQ receptor family member IV	PAQR4	PAQR4	205.933	391.978	471.226	1592.97	2.28825	-3.98815	6.66e-05	6	0	1	-4.36931	1.25e-05	0	YES	YES		NO	1	1	1
200006_at	NM_007262	PARK7	Parkinson disease (autosomal recessive, early onset) 7	PARK7	PARK7	6505.7	6206.38	8081.25	10678.2	1.24218	-3.31545	0.000914957	7	0	1	-4.36931	1.25e-05	0	YES	YES		NO	1
203905_at	NM_002582	PARN	poly(A)-specific ribonuclease (deadenylation nuclease)	PARN	PARN	764.581	799.905	1138.63	1987.55	1.48922	-4.18035	2.91e-05	1	0	1	-4.36931	1.25e-05	0	YES	YES		NO	1
208644_at	M32721	PARP1	poly (ADP-ribose) polymerase family, member 1	PARP1	PARP1	702.356	862.861	1039.21	1813.94	1.4796	-4.08425	4.42e-05	3	0	1	-4.36931	1.25e-05	0	YES	YES		YES	1
204752_x_at	NM_005484	PARP2	poly (ADP-ribose) polymerase family, member 2	PARP2	PARP2	686.27	720.105	958.711	1705.89	1.39699	-4.18035	2.91e-05	3	0	1	-4.36931	1.25e-05	0	YES	YES		YES	1
215773_x_at	AJ236912	PARP2	poly (ADP-ribose) polymerase family, member 2	PARP2	PARP2	721.089	832.19	990.526	1649.83	1.37365	-3.98815	6.66e-05	3	0	1	-4.36931	1.25e-05	0	YES	YES		YES	1	1	1
214086_s_at	AK001980	PARP2	poly (ADP-ribose) polymerase family, member 2	PARP2	PARP2	256.363	497.425	338.937	755.302	1.3221	-2.33043	0.0197837	7	4	0.85	-3.86072	0.000113055	0	YES	YES		YES
204629_at	NM_013327	PARVB	parvin, beta	PARVB	PARVB	687.874	815.036	524.648	867.554	0.76271	-3.60375	0.000313659	6	0	1	-4.36931	1.25e-05	0.004	NO	YES		NO	1	1	1
37965_at	AA181053	PARVB	parvin, beta	PARVB	PARVB	512.896	637.24	386.148	733.362	0.752878	-3.48362	0.000494672	5	0	1	-4.36931	1.25e-05	0.008	NO	YES		NO	1	1	1
216253_s_at	N73272	PARVB	parvin, beta	PARVB	PARVB	134.974	240.632	107.53	384.85	0.796669	-2.64275	0.00822357	7	4	0.85	-3.30588	0.000946774	0.012	NO	YES		NO
37966_at	AA187563	PARVB	parvin, beta	PARVB	PARVB	397.126	598.094	310.852	609.936	0.782754	-2.52262	0.0116483	7	5	0.81	-3.81448	0.000136469	0.008	NO	YES		NO
212825_at	AI357401	PAXIP1	PAX interacting (with transcription-activation domain) protein 1	PAXIP1	PAXIP1	332.689	381.599	495.656	748.194	1.48985	-3.98815	6.66e-05	5	0	1	-4.36931	1.25e-05	0	YES	YES		NO	1	1	1
219148_at	NM_018492	PBK	PDZ binding kinase	PBK	PBK	60.9926	229.563	184.474	701.036	3.02453	-4.18035	2.91e-05	2	0	1	-4.36931	1.25e-05	0	YES	YES		YES	1
204476_s_at	NM_022172	PC	pyruvate carboxylase	PC	PC	132.43	518.426	311.963	931.982	2.35569	-3.98815	6.66e-05	5	0	1	-4.36931	1.25e-05	0	YES	YES		NO	1
219656_at	NM_016580	PCDH12	protocadherin 12	PCDH12	PCDH12	767.3	1616.95	344.078	742.854	0.448427	-4.08425	4.42e-05	5	0	1	-4.36931	1.25e-05	0	NO	YES		NO	1
205534_at	NM_002589	PCDH7	protocadherin 7	PCDH7	PCDH7	67.4037	269.822	332.404	1637.57	4.93153	-3.91607	9e-05	3	0	1	-4.36931	1.25e-05	0	YES	YES		NO	1
205535_s_at	NM_002589	PCDH7	protocadherin 7	PCDH7	PCDH7	18.6481	116.403	48.2296	261.63	2.5863	-2.64275	0.00822357	8	1	0.96	-3.99943	6.35e-05	0.012	YES	YES		NO			1
210273_at	AB006757	PCDH7	protocadherin 7	PCDH7	PCDH7	366.115	636.783	508.241	1153.8	1.3882	-2.71482	0.00663108	7	2	0.93	-4.06878	4.73e-05	0	YES	YES		NO		1	1
210941_at	AB006756	PCDH7	protocadherin 7	PCDH7	PCDH7	19.8148	123.32	37.537	165.775	1.89439	-2.45055	0.0142638	8	3	0.89	-3.5833	0.00033928	0.016	YES	YES		NO
219737_s_at	AI524125	PCDH9	protocadherin 9	PCDH9	PCDH9	292.278	891.254	104.444	378.255	0.357347	-4.1323	3.59e-05	2	0	1	-4.36931	1.25e-05	0	NO	YES		NO	1
219738_s_at	NM_020403	PCDH9	protocadherin 9	PCDH9	PCDH9	62.5074	226.339	73.2222	388.895	1.17142	-0.24025	0.810136	12	11	0.59	-1.01719	0.309061	0.648	YES	YES		NO
211880_x_at	AF152507	PCDHGA1	protocadherin gamma subfamily A, 1	PCDHGA1	PCDHGA1	134.289	260.516	166.196	585.205	1.2376	-0.4805	0.630872	13	10	0.63	-2.31181	0.0207883	0.696	YES	YES		NO
211875_x_at	AF152503	PCDHGA10	protocadherin gamma subfamily A, 10	PCDHGA10	PCDHGA10	19.1889	83.8651	24.9148	115.762	1.2984	-1.87395	0.0609373	7	4	0.85	-3.19029	0.00142129	0.236	YES	YES		NO
211877_s_at	AF152505	PCDHGA11	protocadherin gamma subfamily A, 11	PCDHGA11	PCDHGA11	9.77407	35.8961	13.7778	84.5009	1.40962	-1.7298	0.083666	11	5	0.81	-3.16718	0.00153928	0.26	YES	YES		NO
216343_at	AF152509	PCDHGA3	protocadherin gamma subfamily A, 3	PCDHGA3	PCDHGA3	72.063	173.566	72.6926	282.494	1.00874	-0.696725	0.485975	9	10	0.63	-0.485479	0.627336	0.524	NO	YES		NO
211879_x_at	AF152510	PCDHGA3	protocadherin gamma subfamily A, 3	PCDHGA3	PCDHGA3	78.7556	351.58	77.8	314.532	0.987867	-0.0961	0.923441	13	13	0.52	-0.0693542	0.944708	0.964	YES	YES		NO
210368_at	AB002325	PCDHGA8	protocadherin gamma subfamily B, 4 /// protocadherin gamma subfamily A, 8	PCDHGA8	PCDHGA8	19.5556	89.2163	60.3519	459.634	3.08617	-2.71482	0.00663108	8	1	0.96	-4.3462	1.39e-05	0.044	YES	YES		NO			1
211873_s_at	AF152516	PCDHGA9	protocadherin gamma subfamily A, 9	PCDHGA9	PCDHGA9	21.0963	36.3798	22.7407	53.6392	1.07795	-0.024025	0.980833	12	12	0.56	-0.901605	0.367267	0.752	YES	YES		NO
211807_x_at	AF152521	PCDHGB5	protocadherin gamma subfamily B, 5	PCDHGB5	PCDHGB5	235.689	379.245	221.607	511.593	0.940254	-0.91295	0.361269	12	11	0.59	-1.57203	0.115944	0.38	NO	YES		NO
214564_s_at	AF152524	PCDHGC3	protocadherin gamma subfamily C, 3	PCDHGC3	PCDHGA12	117.144	377.414	107.722	446.426	0.919567	-0.936975	0.348771	9	8	0.7	-1.29461	0.195454	0.132	NO	YES		YES
217426_at	L11372	PCDHGC3		PCDHGC3	PCDHGA12	10.1333	32.6337	11.3556	31.6567	1.12061	-0.985025	0.324612	13	8	0.7	-1.98815	0.0467947	0.356	YES	YES		YES
214563_at	AF152524	PCDHGC3	protocadherin gamma subfamily C, 3	PCDHGC3	PCDHGA12	74.6185	300.689	97.8593	442.681	1.31146	-0.52855	0.597118	13	11	0.59	-1.82633	0.067801	0.64	YES	YES		YES
203792_x_at	BC004858	PCGF2	polycomb group ring finger 2	PCGF2	PCGF2	315.241	558.349	488.115	1114.61	1.54839	-3.2674	0.0010854	8	0	1	-4.36931	1.25e-05	0	YES	YES		NO	1	1	1
214239_x_at	AI560455	PCGF2	polycomb group ring finger 2	PCGF2	PCGF2	1119.61	1818.48	838.556	1535.09	0.74897	-3.05117	0.00227948	7	2	0.93	-4.13813	3.5e-05	0.004	NO	YES		NO
213551_x_at	AI744229	PCGF2	polycomb group ring finger 2	PCGF2	PCGF2	791.552	817.178	771.844	1130.87	0.975103	-0.792825	0.42788	10	9	0.67	-1.13279	0.257304	0.272	NO	YES		NO
203793_x_at	NM_007144	PCGF2	polycomb group ring finger 2	PCGF2	PCGF2	591.393	702.96	596.97	997.812	1.00943	-0.2883	0.773117	11	11	0.59	-0.208063	0.83518	0.632	NO	YES		NO
205202_at	NM_005389	PCMT1	protein-L-isoaspartate (D-aspartate) O-methyltransferase	PCMT1	PCMT1	1389.06	2523.9	968.456	1845.86	0.697201	-3.7479	0.000178321	5	0	1	-4.36931	1.25e-05	0	NO	YES		NO	1
208857_s_at	M93008	PCMT1	protein-L-isoaspartate (D-aspartate) O-methyltransferase	PCMT1	PCMT1	713.181	899.579	657.267	1003.1	0.921598	-0.985025	0.324612	12	9	0.67	-1.96504	0.0494101	0.392	NO	YES		NO
210156_s_at	D25547	PCMT1	protein-L-isoaspartate (D-aspartate) O-methyltransferase	PCMT1	PCMT1	681.352	1287.72	722.37	1673.46	1.0602	0	1	13	12	0.56	-0.577952	0.563297	0.94	YES	YES		NO
205549_at	NM_006198	PCP4	Purkinje cell protein 4	PCP4	PCP4	56.6407	235.197	497.704	4735.22	8.78703	-2.64275	0.00822357	7	0	1	-4.36931	1.25e-05	0	YES	YES		NO	1
219275_at	NM_004708	PDCD5	programmed cell death 5	PDCD5	PDCD5	210.659	308.914	286.248	701.812	1.35882	-3.5557	0.000376974	6	0	1	-4.36931	1.25e-05	0.004	YES	YES		NO	1	1	1
204134_at	NM_002599	PDE2A	phosphodiesterase 2A, cGMP-stimulated	PDE2A	PDE2A	593.059	835.591	276.222	786.301	0.465758	-4.39657	1.1e-05	3	0	1	-4.36931	1.25e-05	0	NO	YES		NO	1
213228_at	AK023913	PDE8B	phosphodiesterase 8B	PDE8B	PDE8B	437.841	915.926	255.615	601.891	0.583808	-4.10827	3.99e-05	3	0	1	-4.36931	1.25e-05	0	NO	YES		NO	1
204200_s_at	NM_002608	PDGFB	platelet-derived growth factor beta polypeptide (simian sarcoma viral (v-sis) oncogene homolog)	PDGFB	PDGFB	265.852	598.509	159.285	397.795	0.59915	-3.69985	0.000215727	5	0	1	-4.36931	1.25e-05	0.008	NO	YES		NO	1	1	1
216061_x_at	AU150748	PDGFB	platelet-derived growth factor beta polypeptide (simian sarcoma viral (v-sis) oncogene homolog)	PDGFB	PDGFB	508.715	1157.51	352.304	921.819	0.692537	-2.6908	0.00712809	7	3	0.89	-4.20749	2.58e-05	0.016	NO	YES		NO
217112_at	Z81010	PDGFB	platelet-derived growth factor beta polypeptide (simian sarcoma viral (v-sis) oncogene homolog)	PDGFB	PDGFB	27.4481	97.2531	34.7481	178.854	1.26596	-0.120125	0.904384	13	12	0.56	-1.31773	0.187594	0.972	YES	YES		NO
200980_s_at	NM_000284	PDHA1	pyruvate dehydrogenase (lipoamide) alpha 1	PDHA1	PDHA1	1279.73	893.501	1586.48	1852.57	1.2397	-3.844	0.000121045	3	0	1	-4.36931	1.25e-05	0	YES	YES		NO	1
200979_at	BF739979	PDHA1	CDNA FLJ34891 fis, clone NT2NE2017562 /// Mitogen-activated protein kinase kinase kinase 15	PDHA1	PDHA1	430.3	413.877	397.056	642.389	0.922741	-1.10515	0.269095	12	8	0.7	-2.49675	0.0125337	0.324	NO	YES		NO
216640_s_at	AK026926	PDIA6	protein disulfide isomerase family A, member 6	PDIA6	PDIA6	1352.5	1860.14	2520.64	6155.92	1.8637	-3.86802	0.00010972	3	0	1	-4.36931	1.25e-05	0	YES	YES		NO	1
208639_x_at	BC001312	PDIA6	protein disulfide isomerase family A, member 6	PDIA6	PDIA6	2103.94	2996.91	3822.33	9141.42	1.81675	-3.60375	0.000313659	5	0	1	-4.36931	1.25e-05	0	YES	YES		NO	1
207668_x_at	NM_005742	PDIA6	protein disulfide isomerase family A, member 6	PDIA6	PDIA6	2272.2	3895.61	4307.08	9469.66	1.89555	-3.81997	0.000133465	6	0	1	-4.36931	1.25e-05	0	YES	YES		NO	1	1	1
208638_at	BE910010	PDIA6	protein disulfide isomerase family A, member 6	PDIA6	PDIA6	1157.53	1453.25	1783.8	4078.16	1.54105	-3.53167	0.000412937	4	1	0.96	-4.32308	1.54e-05	0	YES	YES		NO		1	1
205960_at	NM_002612	PDK4	pyruvate dehydrogenase kinase, isozyme 4	PDK4	PDK4	214.548	1239.9	52.2889	241.812	0.243716	-4.30048	1.7e-05	3	0	1	-4.36931	1.25e-05	0	NO	YES		NO	1
208690_s_at	BC000915	PDLIM1	PDZ and LIM domain 1 (elfin)	PDLIM1	PDLIM1	7122.23	8820.87	4336.91	7308.34	0.608926	-4.3245	1.53e-05	2	0	1	-4.36931	1.25e-05	0	NO	YES		NO	1
214175_x_at	AI254547	PDLIM4	PDZ and LIM domain 4	PDLIM4	PDLIM4	163.541	449.327	579.148	2331.06	3.54131	-3.60375	0.000313659	6	0	1	-4.36931	1.25e-05	0	YES	YES		NO	1	1	1
211564_s_at	BC003096	PDLIM4	PDZ and LIM domain 4	PDLIM4	PDLIM4	142.411	292.286	407.659	1851.97	2.86255	-3.69985	0.000215727	5	0	1	-4.36931	1.25e-05	0.004	YES	YES		NO	1	1	1
218691_s_at	AF153882	PDLIM4	PDZ and LIM domain 4	PDLIM4	PDLIM4	47.6333	154.611	91.5148	292.556	1.92123	-2.85897	0.00425012	8	4	0.85	-3.97631	7e-05	0.004	YES	YES		NO
212138_at	AK021757	PDS5A	SCC-112 protein	PDS5A	PDS5A	576.385	663.16	810.478	1391.86	1.40614	-3.21935	0.00128482	8	0	1	-4.36931	1.25e-05	0	YES	YES		NO	1	1	1
213984_at	AW991219	PDS5A	SCC-112 protein	PDS5A	PDS5A	59.2444	120.516	83.0852	207.806	1.40241	-2.33043	0.0197837	10	4	0.85	-3.90695	9.35e-05	0.04	YES	YES		NO
213983_s_at	AW991219	PDS5A	SCC-112 protein	PDS5A	PDS5A	64.1074	203.077	78.9259	282.465	1.23115	-1.08113	0.279642	11	8	0.7	-2.31181	0.0207883	0.428	YES	YES		NO
212140_at	AB014548	PDS5A	SCC-112 protein	PDS5A	PDS5A	1002.96	1050	971.104	1307.72	0.968235	-0.312325	0.754794	12	12	0.56	-0.693542	0.487969	0.512	NO	YES		NO
204742_s_at	NM_015032	PDS5B	androgen-induced proliferation inhibitor	PDS5B	APRIN	180.852	309.734	90.8074	218.854	0.502109	-4.10827	3.99e-05	2	0	1	-4.36931	1.25e-05	0	NO	YES		NO	1	1	1
207956_x_at	NM_015928	PDS5B	androgen-induced proliferation inhibitor	PDS5B	APRIN	490.093	562.571	342.633	571.313	0.69912	-4.01218	6.02e-05	3	1	0.96	-4.3462	1.39e-05	0	NO	YES		NO		1	1
215888_at	AK026889	PDS5B	Androgen-induced proliferation inhibitor	PDS5B	APRIN	142.211	307.966	156.219	411.005	1.0985	-0.792825	0.42788	13	12	0.56	-1.50267	0.132923	0.808	YES	YES		NO
212053_at	AK025504	PDXDC1	pyridoxal-dependent decarboxylase domain containing 1	PDXDC1	KIAA0251	1189.91	1110.14	2023.77	4161.94	1.70077	-4.25242	2.11e-05	2	0	1	-4.36931	1.25e-05	0	YES	YES		NO	1	1	1
218019_s_at	NM_021941	PDXK	pyridoxal (pyridoxine, vitamin B6) kinase	PDXK	PDXK	2512.27	5165.43	1521.31	2470.53	0.60555	-4.06023	4.9e-05	3	0	1	-4.36931	1.25e-05	0	NO	YES		YES	1	1	1
202671_s_at	NM_003681	PDXK	pyridoxal (pyridoxine, vitamin B6) kinase	PDXK	PDXK	1107.42	1817.71	1650.66	5447.51	1.49054	-3.09922	0.00194028	6	1	0.96	-4.32308	1.54e-05	0.008	YES	YES		YES		1	1
218018_at	AW449022	PDXK	pyridoxal (pyridoxine, vitamin B6) kinase	PDXK	PDXK	892.393	2638.56	1168.49	3382.28	1.30939	-1.3454	0.178496	11	6	0.78	-2.8204	0.00479632	0.104	YES	YES		YES
212915_at	AL569804	PDZRN3	PDZ domain containing RING finger 3	PDZRN3	PDZRN3	290.085	692.422	132.678	427.35	0.457375	-4.06023	4.9e-05	4	0	1	-4.36931	1.25e-05	0	NO	YES		NO	1	1	1
217744_s_at	NM_022121	PERP	PERP, TP53 apoptosis effector	PERP	PERP	424.404	1138.19	1131.99	5689.22	2.66725	-3.9401	8.14e-05	5	0	1	-4.36931	1.25e-05	0	YES	YES		NO	1	1	1
204545_at	NM_000287	PEX6	peroxisomal biogenesis factor 6	PEX6	PEX6	17.7259	56.1214	103.515	646.198	5.83974	-4.37255	1.23e-05	1	0	1	-4.36931	1.25e-05	0	YES	YES		NO	1	1	1
320_at	D83703	PEX6	peroxisomal biogenesis factor 6	PEX6	PEX6	161.393	410.819	262.959	638.507	1.62931	-4.34853	1.37e-05	2	0	1	-4.36931	1.25e-05	0	YES	YES		NO	1	1	1
218336_at	NM_012394	PFDN2	prefoldin subunit 2	PFDN2	PFDN2	1142.12	1307.34	1642.31	4346.24	1.43795	-3.09922	0.00194028	9	0	1	-4.36931	1.25e-05	0	YES	YES		NO	1
205361_s_at	AI718295	PFDN4	prefoldin subunit 4	PFDN4	PFDN4	353.274	403.172	537.463	1275.33	1.52138	-3.33947	0.000839369	6	0	1	-4.36931	1.25e-05	0	YES	YES		NO	1
205362_s_at	NM_002623	PFDN4	prefoldin subunit 4	PFDN4	PFDN4	110.148	432.756	141.626	498.161	1.28578	-2.1142	0.0344982	11	6	0.78	-3.35212	0.000801954	0.144	YES	YES		NO
201037_at	NM_002627	PFKP	phosphofructokinase, platelet	PFKP	PFKP	642.163	1154.61	1488.82	5408.97	2.31844	-3.79595	0.000147079	5	0	1	-4.36931	1.25e-05	0	YES	YES		NO	1
204049_s_at	NM_014721	PHACTR2	phosphatase and actin regulator 2	PHACTR2	PHACTR2	824.448	1913.8	404.015	1073.44	0.490043	-4.25242	2.11e-05	2	0	1	-4.36931	1.25e-05	0	NO	YES		NO	1	1	1
204048_s_at	AA551142	PHACTR2	phosphatase and actin regulator 2	PHACTR2	PHACTR2	766.837	1403.65	443.104	985.803	0.577833	-4.1323	3.59e-05	3	0	1	-4.36931	1.25e-05	0	NO	YES		NO	1	1	1
204047_s_at	AW295193	PHACTR2	phosphatase and actin regulator 2	PHACTR2	PHACTR2	134.9	441.461	137.322	520.556	1.01796	-0.8649	0.387094	10	10	0.63	-0.739778	0.459435	0.864	NO	YES		NO
200658_s_at	AL560017	PHB	prohibitin	PHB	PHB	725.367	1040.16	1144.47	3046.93	1.57778	-3.2674	0.0010854	7	0	1	-4.36931	1.25e-05	0.02	YES	YES		NO	1		1
200659_s_at	NM_002634	PHB	prohibitin	PHB	PHB	515.267	1106.59	493.785	1298.06	0.95831	-0.264275	0.791568	12	10	0.63	-0.60107	0.547794	0.24	NO	YES		NO
221816_s_at	BF055474	PHF11	PHD finger protein 11	PHF11	PHF11	1523.92	1673.25	965.893	1655.74	0.633822	-4.37255	1.23e-05	2	0	1	-4.36931	1.25e-05	0	NO	YES		NO	1	1	1
218517_at	NM_024900	PHF17	PHD finger protein 17	PHF17	PHF17	1046.81	2245.71	550.581	1216.64	0.525959	-4.08425	4.42e-05	3	0	1	-4.36931	1.25e-05	0	NO	YES		NO	1	1	1
212726_at	AB014562	PHF2	PHD finger protein 2	PHF2	PHF2	603.437	952.788	352.381	765.225	0.583957	-4.15632	3.23e-05	4	0	1	-4.36931	1.25e-05	0	NO	YES		NO	1	1	1
207138_at	NM_005392	PHF2	PHD finger protein 2	PHF2	PHF2	25.6259	143.543	28.0889	162.732	1.09611	-0.5766	0.56421	11	8	0.7	-1.13279	0.257304	0.236	YES	YES		NO
217997_at	AI795908	PHLDA1	pleckstrin homology-like domain, family A, member 1	PHLDA1	PHLDA1	355.644	818.738	215.756	435.445	0.606661	-3.6518	0.000260409	5	0	1	-4.36931	1.25e-05	0	NO	YES		NO	1	1	1
217996_at	AA576961	PHLDA1	pleckstrin homology-like domain, family A, member 1	PHLDA1	PHLDA1	617.596	1726.71	445.237	1165.71	0.720919	-2.73885	0.00616545	9	1	0.96	-4.25372	2.1e-05	0.028	NO	YES		NO			1
218000_s_at	NM_007350	PHLDA1	pleckstrin homology-like domain, family A, member 1	PHLDA1	PHLDA1	99.3222	362.643	68.537	290.196	0.690047	-1.70577	0.08805	11	4	0.85	-3.28277	0.00102794	0.116	NO	YES		NO
217998_at	NM_007350	PHLDA1	pleckstrin homology-like domain, family A, member 1 /// hypothetical LOC652993	PHLDA1	PHLDA1	298.352	777.294	287.152	860.069	0.96246	-0.888925	0.374043	9	9	0.67	-1.04031	0.298194	0.664	NO	YES		NO
217999_s_at	NM_007350	PHLDA1	pleckstrin homology-like domain, family A, member 1	PHLDA1	PHLDA1	137.393	280.506	147.452	376.927	1.07322	-0.600625	0.54809	13	10	0.63	-1.10967	0.267142	0.764	YES	YES		NO
217770_at	NM_015937	PIGT	phosphatidylinositol glycan anchor biosynthesis, class T	PIGT	PIGT	1114.35	1556.49	1646.37	2786.6	1.47742	-4.0362	5.43e-05	4	0	1	-4.36931	1.25e-05	0	YES	YES		NO	1	1	1
212239_at	AI680192	PIK3R1	phosphoinositide-3-kinase, regulatory subunit 1 (p85 alpha)	PIK3R1	PIK3R1	740.511	1264.52	425.211	980.106	0.574213	-4.2284	2.35e-05	2	0	1	-4.36931	1.25e-05	0	NO	YES		YES	1	1	1
212240_s_at	AI679268	PIK3R1	phosphoinositide-3-kinase, regulatory subunit 1 (p85 alpha)	PIK3R1	PIK3R1	592.744	1456.52	464.293	1026.52	0.783293	-2.1142	0.0344982	9	4	0.85	-3.39836	0.000677922	0.1	NO	YES		YES
212249_at	AI934473	PIK3R1	phosphoinositide-3-kinase, regulatory subunit 1 (p85 alpha)	PIK3R1	PIK3R1	171.637	445.612	146.093	486.023	0.851172	-1.65772	0.097373	9	6	0.78	-2.54299	0.0109909	0.14	NO	YES		YES
222218_s_at	AJ400843	PILRA	paired immunoglobin-like type 2 receptor alpha	PILRA	PILRA	524.248	1192.35	268.411	768.262	0.511992	-4.06023	4.9e-05	3	0	1	-4.36931	1.25e-05	0	NO	YES		NO	1
219788_at	NM_013439	PILRA	paired immunoglobin-like type 2 receptor alpha	PILRA	PILRA	138.393	307.183	88.137	334.859	0.636862	-3.00312	0.00267223	7	1	0.96	-3.90695	9.35e-05	0.004	NO	YES		NO		1	1
214225_at	BE674061	PIN4	hCG1789710	PIN4	PIN4	156.459	248.483	224.967	563.363	1.43786	-3.0752	0.00210361	8	0	1	-4.36931	1.25e-05	0.048	YES	YES		NO	1
204571_x_at	BE797213	PIN4	protein (peptidylprolyl cis/trans isomerase) NIMA-interacting, 4 (parvulin)	PIN4	PIN4	1007.8	1799.27	1236.67	1873.32	1.2271	-3.1713	0.00151758	6	1	0.96	-4.18437	2.86e-05	0.024	YES	YES		NO
214224_s_at	BE674061	PIN4	protein (peptidylprolyl cis/trans isomerase) NIMA-interacting, 4 (parvulin) /// hCG1789710	PIN4	PIN4	769.515	1564.02	884.741	2098.31	1.14974	-1.5376	0.124146	11	5	0.81	-2.47363	0.0133747	0.324	YES	YES		NO
204572_s_at	NM_006223	PIN4	hCG1789710	PIN4	PIN4	240.119	350.831	214.293	391.359	0.892445	-1.7298	0.083666	9	8	0.7	-2.98223	0.00286156	0.316	NO	YES		NO
218942_at	NM_024779	PIP4K2C	phosphatidylinositol-4-phosphate 5-kinase, type II, gamma	PIP4K2C	PIP5K2C	823.404	745.129	1292.43	6416.5	1.56962	-2.33043	0.0197837	10	0	1	-4.36931	1.25e-05	0.036	YES	YES		NO	1
201191_at	H15647	PITPNA	phosphatidylinositol transfer protein, alpha	PITPNA	PITPNA	578.43	816.303	312.756	772.138	0.540698	-4.1323	3.59e-05	5	0	1	-4.36931	1.25e-05	0	NO	YES		NO	1
201192_s_at	NM_006224	PITPNA	phosphatidylinositol transfer protein, alpha	PITPNA	PITPNA	602.744	470.77	498.263	612.897	0.826657	-3.12325	0.00178866	6	2	0.93	-3.97631	7e-05	0	NO	YES		NO
201190_s_at	H15647	PITPNA	phosphatidylinositol transfer protein, alpha	PITPNA	PITPNA	1134.44	1027.27	891.856	908.898	0.786163	-3.41155	0.000645947	7	2	0.93	-4.27684	1.9e-05	0	NO	YES		NO		1	1
208502_s_at	NM_002653	PITX1	paired-like homeodomain transcription factor 1	PITX1	PITX1	10.4296	36.2223	71.8593	661.785	6.88991	-3.41155	0.000645947	6	0	1	-4.36931	1.25e-05	0.004	YES	YES		YES	1	1	1
209587_at	U70370	PITX1	paired-like homeodomain transcription factor 1	PITX1	PITX1	28.3222	169.546	70.063	493.66	2.47378	-1.58565	0.112819	11	1	0.96	-3.95319	7.71e-05	0.096	YES	YES		YES
201251_at	NM_002654	PKM2	pyruvate kinase, muscle	PKM2	PKM2	2889.84	3839.62	5924.23	15743.2	2.05002	-3.91607	9e-05	4	0	1	-4.36931	1.25e-05	0	YES	YES		NO	1	1	1
204267_x_at	NM_004203	PKMYT1	protein kinase, membrane associated tyrosine/threonine 1	PKMYT1	PKMYT1	262.43	550.765	456.852	1224.12	1.74085	-3.91607	9e-05	3	0	1	-4.36931	1.25e-05	0	YES	YES		NO	1	1	1
209873_s_at	AF053719	PKP3	plakophilin 3	PKP3	PKP3	488.07	615.545	915.963	2395.58	1.8767	-4.49267	7.03e-06	1	0	1	-4.36931	1.25e-05	0	YES	YES		NO	1	1	1
209872_s_at	BF001503	PKP3	plakophilin 3	PKP3	PKP3	128.215	418.271	209.111	537.647	1.63094	-2.9791	0.00289096	7	2	0.93	-4.16125	3.17e-05	0	YES	YES		NO		1	1
221027_s_at	NM_030821	PLA2G12A	phospholipase A2, group XIIA	PLA2G12A	PLA2G12A	149.511	339.947	249.837	620.858	1.67103	-3.60375	0.000313659	7	0	1	-4.36931	1.25e-05	0	YES	YES		NO	1	1	1
210145_at	M68874	PLA2G4A	phospholipase A2, group IVA (cytosolic, calcium-dependent)	PLA2G4A	PLA2G4A	121.819	192.375	236.893	1188.23	1.94464	-2.6908	0.00712809	8	0	1	-4.36931	1.25e-05	0.016	YES	YES		NO	1		1
209785_s_at	AF065214	PLA2G4C	phospholipase A2, group IVC (cytosolic, calcium-independent)	PLA2G4C	PLA2G4C	769.556	1632.32	415.067	1338.17	0.539359	-4.08425	4.42e-05	4	0	1	-4.36931	1.25e-05	0	NO	YES		NO	1	1	1
219702_at	NM_021796	PLAC1	placenta-specific 1	PLAC1	PLAC1	101.422	346.715	177.981	366.21	1.75486	-3.72387	0.000196188	5	0	1	-4.36931	1.25e-05	0	YES	YES		NO	1	1	1
207943_x_at	NM_006718	PLAGL1	pleiomorphic adenoma gene-like 1	PLAGL1	PLAGL1	549.333	767.032	327.089	696.882	0.595429	-4.39657	1.1e-05	3	0	1	-4.36931	1.25e-05	0	NO	YES		NO	1	1	1
207002_s_at	NM_002656	PLAGL1	pleiomorphic adenoma gene-like 1	PLAGL1	PLAGL1	502.03	1259.05	256.663	623.447	0.511251	-4.18035	2.91e-05	4	0	1	-4.36931	1.25e-05	0	NO	YES		NO	1	1	1
209318_x_at	BG547855	PLAGL1	pleiomorphic adenoma gene-like 1	PLAGL1	PLAGL1	702.156	1909.76	421.663	1153.68	0.600526	-3.844	0.000121045	5	0	1	-4.36931	1.25e-05	0	NO	YES		NO	1	1	1
205479_s_at	NM_002658	PLAU	plasminogen activator, urokinase	PLAU	PLAU	559.859	768.866	1973.58	8751.7	3.52514	-4.27645	1.9e-05	3	0	1	-4.36931	1.25e-05	0	YES	YES		NO	1
211668_s_at	K03226	PLAU	plasminogen activator, urokinase	PLAU	PLAU	244.285	435.68	875.011	3712.06	3.58192	-4.37255	1.23e-05	2	0	1	-4.36931	1.25e-05	0	YES	YES		NO	1	1	1
218454_at	NM_024829	PLBD1	hypothetical protein FLJ22662	PLBD1	FLJ22662	2124.66	4930.76	990.27	2386.16	0.466084	-4.15632	3.23e-05	2	0	1	-4.36931	1.25e-05	0	NO	YES		NO	1	1	1
213309_at	AL117515	PLCL2	phospholipase C-like 2	PLCL2	PLCL2	343.337	560.558	172.837	591.716	0.503403	-4.10827	3.99e-05	5	0	1	-4.36931	1.25e-05	0	NO	YES		NO	1	1	1
216218_s_at	AK023546	PLCL2	phospholipase C-like 2	PLCL2	PLCL2	61.9296	170.14	42.2333	256.053	0.681957	-2.16225	0.0305989	9	3	0.89	-3.16718	0.00153928	0.008	NO	YES		NO		1
216217_at	AK023546	PLCL2	phospholipase C-like 2	PLCL2	PLCL2	98.437	322.95	139.789	850.411	1.42008	-0.985025	0.324612	12	6	0.78	-3.0747	0.00210712	0.992	YES	YES		NO
201410_at	AI983043	PLEKHB2	CDNA FLJ23679 fis, clone HEP09084	PLEKHB2	PLEKHB2	2189.52	3038.09	1423.79	2665.04	0.650275	-4.1323	3.59e-05	3	0	1	-4.36931	1.25e-05	0	NO	YES		NO	1	1	1
201411_s_at	NM_017958	PLEKHB2	pleckstrin homology domain containing, family B (evectins) member 2	PLEKHB2	PLEKHB2	233.27	898.461	239.867	747.859	1.02828	-0.1922	0.847586	13	12	0.56	-0.416125	0.677318	0.68	YES	YES		NO
220073_s_at	NM_018173	PLEKHG6	pleckstrin homology domain containing, family G (with RhoGef domain) member 6	PLEKHG6	PLEKHG6	175.956	351.482	290.144	795.271	1.64896	-3.844	0.000121045	5	0	1	-4.36931	1.25e-05	0	YES	YES		NO	1	1	1
204436_at	NM_025201	PLEKHO2	pleckstrin homology domain containing, family Q member 1	PLEKHO2	PLEKHQ1	1733.47	1992.57	1087.21	1882.47	0.627189	-4.10827	3.99e-05	4	0	1	-4.36931	1.25e-05	0	NO	YES		NO	1	1	1
202240_at	NM_005030	PLK1	polo-like kinase 1 (Drosophila)	PLK1	PLK1	103.174	322.67	227.496	686.682	2.20498	-3.9401	8.14e-05	4	0	1	-4.36931	1.25e-05	0	YES	YES		NO	1	1	1
204887_s_at	NM_014264	PLK4	polo-like kinase 4 (Drosophila)	PLK4	PLK4	67.837	214.087	152.385	552.43	2.24634	-3.48362	0.000494672	6	0	1	-4.36931	1.25e-05	0	YES	YES		YES	1	1	1
204886_at	AL043646	PLK4	polo-like kinase 4 (Drosophila)	PLK4	PLK4	27.8444	139.533	51.4148	181.057	1.8465	-2.4986	0.0124685	7	3	0.89	-3.79136	0.000149823	0	YES	YES		YES		1
211088_s_at	Z25433	PLK4	polo-like kinase 4 (Drosophila)	PLK4	PLK4	17.3444	144.567	43.1296	341.956	2.48665	-1.51357	0.130134	12	3	0.89	-3.67577	0.000237131	0.164	YES	YES		YES
200827_at	NM_000302	PLOD1	procollagen-lysine 1, 2-oxoglutarate 5-dioxygenase 1	PLOD1	PLOD1	538.326	646.704	869.674	1816.93	1.61552	-3.86802	0.00010972	4	0	1	-4.36931	1.25e-05	0	YES	YES		NO	1
202619_s_at	AI754404	PLOD2	procollagen-lysine, 2-oxoglutarate 5-dioxygenase 2	PLOD2	PLOD2	254.67	632.196	971.27	5978.52	3.81383	-3.91607	9e-05	4	0	1	-4.36931	1.25e-05	0	YES	YES		YES	1
202620_s_at	NM_000935	PLOD2	procollagen-lysine, 2-oxoglutarate 5-dioxygenase 2	PLOD2	PLOD2	345.315	557.363	1005.46	4286.3	2.91171	-3.69985	0.000215727	7	0	1	-4.36931	1.25e-05	0	YES	YES		YES	1	1	1
201136_at	NM_002668	PLP2	proteolipid protein 2 (colonic epithelium-enriched)	PLP2	PLP2	1333.22	1594.91	2367.31	8967	1.77563	-2.66677	0.00765829	8	0	1	-4.36931	1.25e-05	0.024	YES	YES		NO	1		1
220542_s_at	NM_016583	PLUNC	palate, lung and nasal epithelium carcinoma associated	PLUNC	PLUNC	248.904	616.605	1531.61	19974.9	6.15343	-3.62777	0.000285874	3	0	1	-4.36931	1.25e-05	0.012	YES	YES		YES	1		1
203623_at	AI675453	PLXNA3	plexin A3	PLXNA3	PLXNA3	205.478	364.12	350.83	780.298	1.70738	-4.10827	3.99e-05	3	0	1	-4.36931	1.25e-05	0	YES	YES		NO	1	1	1
205957_at	NM_005393	PLXNB3	plexin B3	PLXNB3	PLXNB3	42.4519	141.301	150.296	619.545	3.54039	-4.20437	2.62e-05	4	0	1	-4.36931	1.25e-05	0	YES	YES		NO	1	1	1
204285_s_at	AI857639	PMAIP1	phorbol-12-myristate-13-acetate-induced protein 1	PMAIP1	PMAIP1	138.904	494.747	665.604	4809.11	4.79184	-3.0752	0.00210361	6	0	1	-4.36931	1.25e-05	0	YES	YES		NO	1
204286_s_at	NM_021127	PMAIP1	phorbol-12-myristate-13-acetate-induced protein 1	PMAIP1	PMAIP1	57.1259	232.665	176.433	1272.13	3.0885	-2.83495	0.00458329	7	0	1	-4.36931	1.25e-05	0.02	YES	YES		NO	1		1
217875_s_at	NM_020182	PMEPA1	transmembrane, prostate androgen induced RNA	PMEPA1	TMEPAI	107.622	365.956	310.107	896.898	2.88144	-4.15632	3.23e-05	3	0	1	-4.36931	1.25e-05	0	YES	YES		NO	1	1	1
203201_at	NM_000303	PMM2	phosphomannomutase 2	PMM2	PMM2	287.659	501.028	671.319	2115.31	2.33373	-4.15632	3.23e-05	2	0	1	-4.36931	1.25e-05	0	YES	YES		NO	1	1	1
216039_at	D38503	PMS2L1	postmeiotic segregation increased 2-like 1	PMS2L1	PMS2L1	54.3333	164.354	50.5148	282.404	0.929721	-1.36942	0.170866	9	8	0.7	-1.59515	0.110679	0.104	NO	YES		NO
214757_at	BG178274	PMS2L2	CDNA clone IMAGE:3456494	PMS2L2	PMS2L2	9.94444	27.9923	28.4852	156.327	2.86443	-3.53167	0.000412937	4	0	1	-4.36931	1.25e-05	0	YES	YES		NO	1
215412_x_at	AB017007	PMS2L2	postmeiotic segregation increased 2-like 2	PMS2L2	PMS2L2	187.27	268.831	256.944	552.863	1.37205	-2.45055	0.0142638	7	2	0.93	-4.27684	1.9e-05	0.008	YES	YES		NO		1	1
215410_at	AB017005	PMS2L2	postmeiotic segregation increased 2-like 1 /// postmeiotic segregation increased 2-like 2 /// postmeiotic segregation increased 2-like 5 /// similar to PMS1 protein homolog 2 (DNA mismatch repair protein PMS2) /// similar to postmeiotic segregation increased 2-like 2	PMS2L2	PMS2L3	44.6444	188.2	54.1481	254.311	1.21288	-0.696725	0.485975	12	9	0.67	-1.68762	0.0914844	0.852	YES	YES		NO
218961_s_at	NM_007254	PNKP	polynucleotide kinase 3'-phosphatase	PNKP	PNKP	329.333	321.176	425.593	682.528	1.29229	-2.95508	0.00312593	6	0	1	-4.36931	1.25e-05	0.004	YES	YES		NO	1
212036_s_at	AW152664	PNN	pinin, desmosome associated protein	PNN	PNN	659.619	1112.18	968.644	2522.2	1.46849	-3.14727	0.001648	7	0	1	-4.36931	1.25e-05	0.012	YES	YES		NO	1		1
212037_at	BF508848	PNN	pinin, desmosome associated protein	PNN	PNN	851.87	1418.29	750.47	1274.79	0.880968	-1.68175	0.0926173	10	6	0.78	-3.02847	0.00245798	0.164	NO	YES		NO
203622_s_at	NM_020143	PNO1	partner of NOB1 homolog (S. cerevisiae)	PNO1	LOC56902	334.267	502.567	483.985	863.434	1.4479	-3.89205	9.94e-05	3	0	1	-4.36931	1.25e-05	0	YES	YES		NO	1
211697_x_at	AF349314	PNO1	partner of NOB1 homolog (S. cerevisiae)	PNO1	LOC56902	274.874	1018.37	392.385	1278.75	1.42751	-1.94602	0.0516517	9	4	0.85	-3.30588	0.000946774	0.1	YES	YES		NO
209739_s_at	AI814551	PNPLA4	patatin-like phospholipase domain containing 4	PNPLA4	PNPLA4	54.4407	207.376	221.974	915.165	4.07735	-3.86802	0.00010972	6	0	1	-4.36931	1.25e-05	0	YES	YES		NO	1
209740_s_at	U03886	PNPLA4	patatin-like phospholipase domain containing 4	PNPLA4	PNPLA4	255.259	600.142	126.952	400.873	0.497345	-3.69985	0.000215727	3	1	0.96	-4.29996	1.71e-05	0	NO	YES		NO
201578_at	NM_005397	PODXL	podocalyxin-like	PODXL	PODXL	1511.89	2381.13	779.004	1655.11	0.515252	-4.06023	4.9e-05	4	0	1	-4.36931	1.25e-05	0	NO	YES		NO	1
203616_at	NM_002690	POLB	polymerase (DNA directed), beta	POLB	POLB	635.826	615.545	1011.1	2495.06	1.59021	-3.29142	0.000996812	8	0	1	-4.36931	1.25e-05	0	YES	YES		NO	1	1	1
203422_at	NM_002691	POLD1	polymerase (DNA directed), delta 1, catalytic subunit 125kDa	POLD1	POLD1	241.056	478.333	371.689	874.345	1.54192	-3.62777	0.000285874	6	0	1	-4.36931	1.25e-05	0	YES	YES		NO	1
201115_at	NM_006230	POLD2	polymerase (DNA directed), delta 2, regulatory subunit 50kDa	POLD2	POLD2	587.981	663.126	986.352	2392.27	1.67752	-4.18035	2.91e-05	3	0	1	-4.36931	1.25e-05	0	YES	YES		NO	1
205909_at	NM_002692	POLE2	polymerase (DNA directed), epsilon 2 (p59 subunit)	POLE2	POLE2	146.263	328.485	268.681	667.973	1.83698	-3.7479	0.000178321	5	0	1	-4.36931	1.25e-05	0	YES	YES		NO	1
207746_at	NM_014125	POLQ	polymerase (DNA directed), theta	POLQ	POLQ	92.8185	284.021	182.57	572.964	1.96696	-3.7479	0.000178321	4	0	1	-4.36931	1.25e-05	0.004	YES	YES		NO	1	1	1
219510_at	NM_006596	POLQ	polymerase (DNA directed), theta	POLQ	POLQ	141.193	452.649	254.241	672.57	1.80067	-3.53167	0.000412937	6	1	0.96	-4.32308	1.54e-05	0	YES	YES		NO		1	1
203664_s_at	NM_004805	POLR2D	polymerase (RNA) II (DNA directed) polypeptide D	POLR2D	POLR2D	249.296	434.62	393.111	649.038	1.57688	-3.98815	6.66e-05	3	0	1	-4.36931	1.25e-05	0	YES	YES		NO	1	1	1
214144_at	BF432147	POLR2D	Polymerase (RNA) II (DNA directed) polypeptide D	POLR2D	POLR2D	81.2148	221.865	128	386.752	1.57607	-2.66677	0.00765829	7	3	0.89	-3.86072	0.000113055	0.04	YES	YES		NO
212782_x_at	BG335629	POLR2J	polymerase (RNA) II (DNA directed) polypeptide J, 13.3kDa	POLR2J	POLR2J	1055.38	1782.19	1644.67	4396.13	1.55837	-3.2674	0.0010854	8	0	1	-4.36931	1.25e-05	0.004	YES	YES		NO	1	1	1
202635_s_at	NM_005034	POLR2K	polymerase (RNA) II (DNA directed) polypeptide K, 7.0kDa	POLR2K	POLR2K	491.726	903.075	805.363	2326.18	1.63783	-3.31545	0.000914957	7	0	1	-4.36931	1.25e-05	0.012	YES	YES		NO	1
202634_at	AL558030	POLR2K	polymerase (RNA) II (DNA directed) polypeptide K, 7.0kDa	POLR2K	POLR2K	394.085	486.699	478.422	1094.84	1.21401	-1.922	0.0546058	9	4	0.85	-3.81448	0.000136469	0.112	YES	YES		NO
208361_s_at	NM_001722	POLR3D	polymerase (RNA) III (DNA directed) polypeptide D, 44kDa	POLR3D	POLR3D	117.489	242.912	188.067	475.553	1.60072	-3.1713	0.00151758	8	0	1	-4.36931	1.25e-05	0.016	YES	YES		NO	1		1
218016_s_at	NM_018119	POLR3E	polymerase (RNA) III (DNA directed) polypeptide E (80kD)	POLR3E	POLR3E	497.044	459.122	749.985	1223.49	1.50889	-4.18035	2.91e-05	3	0	1	-4.36931	1.25e-05	0.004	YES	YES		NO	1	1	1
220632_s_at	NM_013382	POMT2	protein-O-mannosyltransferase 2	POMT2	POMT2	94.7778	247.566	189.474	831.139	1.99914	-2.93105	0.00337818	6	0	1	-4.36931	1.25e-05	0	YES	YES		NO	1	1	1
206345_s_at	NM_000446	PON1	paraoxonase 1	PON1	PON1	90.7074	249.259	195.907	934.221	2.15977	-3.19532	0.00139673	7	0	1	-4.36931	1.25e-05	0.004	YES	YES		NO	1
206344_at	U53784	PON1	paraoxonase 1	PON1	PON1	79.7704	314.922	70.9778	324.7	0.889776	-0.840875	0.400418	10	10	0.63	-1.45644	0.145272	0.324	NO	YES		NO
213695_at	L48516	PON3	paraoxonase 3	PON3	PON3	900.615	1291.58	1814.91	11234.8	2.01519	-3.43558	0.000591298	4	0	1	-4.36931	1.25e-05	0	YES	YES		YES	1
210809_s_at	D13665	POSTN	periostin, osteoblast specific factor	POSTN	POSTN	2603.28	7348.12	5353.88	17307	2.05659	-3.77192	0.000161993	3	0	1	-4.36931	1.25e-05	0	YES	YES		NO	1	1	1
214981_at	AW137148	POSTN	CDNA FLJ11382 fis, clone HEMBA1000504	POSTN	POSTN	22.4222	126.297	42.0148	314.364	1.8738	-1.3454	0.178496	11	3	0.89	-3.74513	0.000180303	0.152	YES	YES		NO
205267_at	NM_006235	POU2AF1	POU domain, class 2, associating factor 1	POU2AF1	POU2AF1	231.415	896.976	725.43	3734.08	3.13476	-3.3635	0.000769609	8	0	1	-4.36931	1.25e-05	0	YES	YES		NO	1
209433_s_at	AI457120	PPAT	phosphoribosyl pyrophosphate amidotransferase	PPAT	PPAT	199.563	555.529	357.919	924.364	1.79351	-4.3245	1.53e-05	2	0	1	-4.36931	1.25e-05	0	YES	YES		NO	1	1	1
209434_s_at	U00238	PPAT	phosphoribosyl pyrophosphate amidotransferase	PPAT	PPAT	89.8259	226.96	158.678	427.886	1.7665	-2.93105	0.00337818	8	1	0.96	-4.29996	1.71e-05	0.004	YES	YES		NO
210236_at	U22815	PPFIA1	protein tyrosine phosphatase, receptor type, f polypeptide (PTPRF), interacting protein (liprin), alpha 1	PPFIA1	PPFIA1	56.5963	148.437	116.719	290.845	2.0623	-4.3245	1.53e-05	3	0	1	-4.36931	1.25e-05	0	YES	YES		NO	1
202065_s_at	BG033593	PPFIA1	protein tyrosine phosphatase, receptor type, f polypeptide (PTPRF), interacting protein (liprin), alpha 1	PPFIA1	PPFIA1	199.907	501.851	284.248	814.738	1.4219	-2.28237	0.0224672	9	3	0.89	-4.18437	2.86e-05	0.06	YES	YES		NO
210235_s_at	U22815	PPFIA1	protein tyrosine phosphatase, receptor type, f polypeptide (PTPRF), interacting protein (liprin), alpha 1	PPFIA1	PPFIA1	152.941	340.006	211.396	452.807	1.38221	-2.5947	0.00946735	5	4	0.85	-3.95319	7.71e-05	0.016	YES	YES		NO
202066_at	AA195259	PPFIA1	protein tyrosine phosphatase, receptor type, f polypeptide (PTPRF), interacting protein (liprin), alpha 1	PPFIA1	PPFIA1	815.067	1200.21	895.615	1389.35	1.09882	-1.32138	0.186376	11	9	0.67	-2.70481	0.00683427	0.508	YES	YES		NO
214978_s_at	AK023365	PPFIA4	protein tyrosine phosphatase, receptor type, f polypeptide (PTPRF), interacting protein (liprin), alpha 4	PPFIA4	PPFIA4	12.1926	31.58	29.6889	164.215	2.43499	-2.85897	0.00425012	7	0	1	-4.36931	1.25e-05	0.04	YES	YES		NO	1
212841_s_at	AI692180	PPFIBP2	PTPRF interacting protein, binding protein 2 (liprin beta 2)	PPFIBP2	PPFIBP2	231.559	415.54	423.467	1455.67	1.82876	-3.12325	0.00178866	5	0	1	-4.36931	1.25e-05	0.02	YES	YES		NO	1
204517_at	BE962749	PPIC	peptidylprolyl isomerase C (cyclophilin C)	PPIC	PPIC	1120.91	1106.46	1933.06	4613.47	1.72454	-3.844	0.000121045	4	0	1	-4.36931	1.25e-05	0	YES	YES		NO	1
204518_s_at	NM_000943	PPIC	peptidylprolyl isomerase C (cyclophilin C)	PPIC	PPIC	620.419	629.192	935.874	2465.83	1.50846	-3.3635	0.000769609	7	0	1	-4.36931	1.25e-05	0	YES	YES		NO	1
204228_at	NM_006347	PPIH	peptidylprolyl isomerase H (cyclophilin H)	PPIH	PPIH	357.756	472.469	539.715	1131.67	1.50861	-3.43558	0.000591298	8	0	1	-4.36931	1.25e-05	0	YES	YES		NO	1	1	1
49077_at	AL040538	PPME1	protein phosphatase methylesterase 1	PPME1	PPME1	1116.16	933.472	1530.17	2140.57	1.37093	-4.3245	1.53e-05	2	0	1	-4.36931	1.25e-05	0	YES	YES		NO	1	1	1
217841_s_at	NM_016147	PPME1	protein phosphatase methylesterase 1	PPME1	PPME1	462.037	620.198	754.152	1728.2	1.63223	-3.79595	0.000147079	5	0	1	-4.36931	1.25e-05	0	YES	YES		NO	1	1	1
200846_s_at	NM_002708	PPP1CA	protein phosphatase 1, catalytic subunit, alpha isoform	PPP1CA	PPP1CA	1227.99	1478.41	1974.34	6659.16	1.60779	-3.60375	0.000313659	6	0	1	-4.36931	1.25e-05	0	YES	YES		NO	1	1	1
201408_at	W67887	PPP1CB	protein phosphatase 1, catalytic subunit, beta isoform	PPP1CB	PPP1CB	910.737	1564.78	470.348	938.129	0.516448	-4.5167	6.28e-06	1	0	1	-4.36931	1.25e-05	0	NO	YES		NO	1
201409_s_at	NM_002709	PPP1CB	protein phosphatase 1, catalytic subunit, beta isoform	PPP1CB	PPP1CB	982.781	1446.81	688.011	934.722	0.700065	-3.96412	7.37e-05	5	0	1	-4.36931	1.25e-05	0	NO	YES		NO	1
201407_s_at	AI186712	PPP1CB	protein phosphatase 1, catalytic subunit, beta isoform	PPP1CB	PPP1CB	559.23	1055.9	485.915	879.408	0.8689	-1.6337	0.102322	9	8	0.7	-2.98223	0.00286156	0.16	NO	YES		NO
201603_at	AI817061	PPP1R12A	protein phosphatase 1, regulatory (inhibitor) subunit 12A	PPP1R12A	PPP1R12A	861.589	1601.18	482.548	1002.91	0.560068	-4.2284	2.35e-05	3	0	1	-4.36931	1.25e-05	0	NO	YES		NO	1
201604_s_at	NM_002480	PPP1R12A	protein phosphatase 1, regulatory (inhibitor) subunit 12A	PPP1R12A	PPP1R12A	400.122	1001.16	228.741	557.046	0.571677	-3.48362	0.000494672	6	1	0.96	-4.32308	1.54e-05	0	NO	YES		NO
201602_s_at	BE737620	PPP1R12A	protein phosphatase 1, regulatory (inhibitor) subunit 12A	PPP1R12A	PPP1R12A	186.415	640.372	159.552	608.447	0.855897	-1.70577	0.08805	10	8	0.7	-2.51987	0.0117398	0.428	NO	YES		NO
201957_at	AF324888	PPP1R12B	protein phosphatase 1, regulatory (inhibitor) subunit 12B	PPP1R12B	PPP1R12B	894.263	1265.4	619.356	1301.35	0.692588	-3.98815	6.66e-05	3	0	1	-4.36931	1.25e-05	0.004	NO	YES		NO	1	1	1
201958_s_at	NM_002481	PPP1R12B	protein phosphatase 1, regulatory (inhibitor) subunit 12B	PPP1R12B	PPP1R12B	17.2222	67.2925	17.9519	66.4497	1.04237	-0.408425	0.682962	13	12	0.56	-0.855368	0.392347	0.584	YES	YES		NO
218849_s_at	NM_006663	PPP1R13L	protein phosphatase 1, regulatory (inhibitor) subunit 13 like	PPP1R13L	PPP1R13L	580.744	678.08	760.993	1746.04	1.31037	-3.12325	0.00178866	6	0	1	-4.36931	1.25e-05	0.04	YES	YES		NO	1		1
202187_s_at	NM_006243	PPP2R5A	protein phosphatase 2, regulatory subunit B', alpha isoform	PPP2R5A	PPP2R5A	1441.33	1349.08	965.819	2037.46	0.670087	-3.9401	8.14e-05	4	0	1	-4.36931	1.25e-05	0	NO	YES		NO	1
202186_x_at	AI803525	PPP2R5A	protein phosphatase 2, regulatory subunit B', alpha isoform	PPP2R5A	PPP2R5A	9.02963	44.0318	9.17407	34.6602	1.016	-0.52855	0.597118	12	12	0.56	-0.531716	0.594923	0.46	YES	YES		NO
203338_at	NM_006246	PPP2R5E	protein phosphatase 2, regulatory subunit B', epsilon isoform	PPP2R5E	PPP2R5E	476.144	885.488	696.841	1539.01	1.46351	-3.33947	0.000839369	8	0	1	-4.36931	1.25e-05	0.008	YES	YES		NO	1	1	1
212527_at	BF057059	PPPDE2	DNA segment, Chr 15, Wayne State University 75, expressed	PPPDE2	D15Wsu75e	340.848	489.775	516.426	1062.82	1.51512	-3.53167	0.000412937	5	0	1	-4.36931	1.25e-05	0	YES	YES		NO	1	1	1
214527_s_at	AB041836	PQBP1	polyglutamine binding protein 1	PQBP1	PQBP1	487.289	715.575	668.996	1193.32	1.37289	-3.844	0.000121045	5	0	1	-4.36931	1.25e-05	0.008	YES	YES		NO	1
207769_s_at	NM_005710	PQBP1	polyglutamine binding protein 1	PQBP1	PQBP1	306.641	553.12	447.422	974.17	1.45911	-3.12325	0.00178866	8	1	0.96	-4.3462	1.39e-05	0	YES	YES		NO
210499_s_at	AB041834	PQBP1	polyglutamine binding protein 1	PQBP1	PQBP1	174.589	497.486	224.444	682.524	1.28556	-1.6337	0.102322	10	6	0.78	-2.84352	0.00446179	0.2	YES	YES		NO
218009_s_at	NM_003981	PRC1	protein regulator of cytokinesis 1	PRC1	PRC1	132.959	278.911	412.207	1261.55	3.10025	-4.20437	2.62e-05	4	0	1	-4.36931	1.25e-05	0	YES	YES		YES	1
205628_at	NM_000947	PRIM2	primase, polypeptide 2A, 58kDa	PRIM2	PRIM2A	54.0111	154.714	134.33	1152.87	2.48707	-2.66677	0.00765829	9	0	1	-4.36931	1.25e-05	0	YES	YES		NO	1
215708_s_at	AL121975	PRIM2	primase, polypeptide 2A, 58kDa	PRIM2	PRIM2A	68.6444	187.373	109.504	328.87	1.59523	-2.61872	0.00882591	9	3	0.89	-4.11502	3.87e-05	0.024	YES	YES		NO
215195_at	AF035594	PRKCA	protein kinase C, alpha	PRKCA	PRKCA	85.2852	305.782	234.411	885.934	2.74856	-3.81997	0.000133465	4	0	1	-4.36931	1.25e-05	0	YES	YES		NO	1	1	1
206923_at	NM_002737	PRKCA	protein kinase C, alpha	PRKCA	PRKCA	12.2667	73.6892	21.5333	134.738	1.75543	-2.45055	0.0142638	7	3	0.89	-3.37524	0.00073752	0.028	YES	YES		NO
213093_at	AI471375	PRKCA	protein kinase C, alpha	PRKCA	PRKCA	470.63	606.355	557.126	1940.34	1.18379	-0.72075	0.471063	12	6	0.78	-2.79729	0.00515339	0.948	YES	YES		NO
209685_s_at	M13975	PRKCB	protein kinase C, beta 1	PRKCB	PRKCB1	598.904	929.492	361.4	859.431	0.603436	-4.01218	6.02e-05	4	0	1	-4.36931	1.25e-05	0	NO	YES		NO	1
207957_s_at	NM_002738	PRKCB	Protein kinase C, beta 1	PRKCB	PRKCB1	266.604	376.805	126.167	422.235	0.473237	-4.0362	5.43e-05	3	1	0.96	-4.3462	1.39e-05	0	NO	YES		NO
218764_at	NM_024064	PRKCH	protein kinase C, eta	PRKCH	PRKCH	1497.76	1742.25	886.633	1658.18	0.591975	-4.2284	2.35e-05	2	0	1	-4.36931	1.25e-05	0	NO	YES		YES	1
206099_at	NM_006255	PRKCH	protein kinase C, eta	PRKCH	PRKCH	539.226	1487.09	331.696	614.061	0.615134	-3.21935	0.00128482	6	2	0.93	-4.23061	2.33e-05	0	NO	YES		YES
209678_s_at	L18964	PRKCI	protein kinase C, iota	PRKCI	PRKCI	1013.36	2409.77	1472.86	3497.35	1.45344	-3.6518	0.000260409	6	0	1	-4.36931	1.25e-05	0.004	YES	YES		NO	1
209677_at	L18964	PRKCI	protein kinase C, iota	PRKCI	PRKCI	54.5741	177.752	63.7296	184.879	1.16776	-1.1532	0.248828	10	10	0.63	-1.89568	0.0580022	0.532	YES	YES		NO
213518_at	AI689429	PRKCI	protein kinase C, iota	PRKCI	PRKCI	706.619	967.882	681.063	1184.83	0.963834	-0.62465	0.532201	13	10	0.63	-1.06343	0.287587	0.58	NO	YES		NO
210038_at	AL137145	PRKCQ	protein kinase C, theta	PRKCQ	PRKCQ	547.304	571.709	323.185	777.894	0.590504	-4.18035	2.91e-05	2	0	1	-4.36931	1.25e-05	0	NO	YES		NO	1
210039_s_at	L01087	PRKCQ	protein kinase C, theta	PRKCQ	PRKCQ	311.607	652.39	304.274	901.922	0.976466	-0.2883	0.773117	11	11	0.59	-0.439243	0.660485	0.328	NO	YES		NO
202178_at	NM_002744	PRKCZ	protein kinase C, zeta	PRKCZ	PRKCZ	2358.56	5612.19	1267.84	3375.63	0.53755	-3.86802	0.00010972	3	0	1	-4.36931	1.25e-05	0	NO	YES		NO	1
204061_at	NM_005044	PRKX	protein kinase, X-linked	PRKX	PRKX	271.263	297.024	218.089	498.496	0.803976	-2.16225	0.0305989	9	5	0.81	-3.37524	0.00073752	0.004	NO	YES		NO
206279_at	NM_002760	PRKY	protein kinase, Y-linked	PRKY	PRKY	102.352	296.38	83.2037	278.631	0.812918	-1.68175	0.0926173	10	7	0.74	-2.79729	0.00515339	0.184	NO	YES		NO
202126_at	AA156948	PRPF4B	PRP4 pre-mRNA processing factor 4 homolog B (yeast)	PRPF4B	PRPF4B	1028.94	1443.31	726.667	1317.55	0.706225	-3.9401	8.14e-05	5	0	1	-4.36931	1.25e-05	0	NO	YES		NO	1	1	1
211090_s_at	Z25435	PRPF4B	PRP4 pre-mRNA processing factor 4 homolog B (yeast)	PRPF4B	PRPF4B	224.237	777.11	175.552	623.066	0.782885	-1.22527	0.220472	8	8	0.7	-2.24245	0.0249321	0.308	NO	YES		NO
202127_at	AB011108	PRPF4B	PRP4 pre-mRNA processing factor 4 homolog B (yeast)	PRPF4B	PRPF4B	433.107	860.446	423.393	955.365	0.97757	-0.168175	0.866446	13	13	0.52	-0.485479	0.627336	0.668	YES	YES		NO
203401_at	NM_002765	PRPS2	phosphoribosyl pyrophosphate synthetase 2	PRPS2	PRPS2	432.619	465.003	584.167	1369.53	1.3503	-2.81093	0.00493993	9	0	1	-4.36931	1.25e-05	0	YES	YES		NO	1
47069_at	AA533284	PRR5	proline rich 5 (renal)	PRR5	PRR5	466.222	636.952	634.622	1334.63	1.3612	-3.53167	0.000412937	7	0	1	-4.36931	1.25e-05	0.008	YES	YES		YES	1
219168_s_at	NM_017701	PRR5	proline rich 5 (renal)	PRR5	PRR5	148.152	334.885	195.152	379.816	1.31724	-1.94602	0.0516517	10	4	0.85	-3.53706	0.000404601	0.02	YES	YES		YES
221734_at	BE328312	PRRC1	proline-rich coiled-coil 1	PRRC1	LOC133619	151.767	442.757	402.241	1182.53	2.65039	-4.1323	3.59e-05	3	0	1	-4.36931	1.25e-05	0	YES	YES		NO	1	1	1
220892_s_at	NM_021154	PSAT1	phosphoserine aminotransferase 1	PSAT1	PSAT1	145.385	269.633	270.767	590.265	1.86241	-4.34853	1.37e-05	1	0	1	-4.36931	1.25e-05	0	YES	YES		NO	1	1	1
218302_at	NM_018468	PSENEN	presenilin enhancer 2 homolog (C. elegans)	PSENEN	PSENEN	443.233	1136.6	725.319	1843.85	1.63643	-3.62777	0.000285874	6	0	1	-4.36931	1.25e-05	0	YES	YES		NO	1	1	1
201676_x_at	NM_002786	PSMA1	proteasome (prosome, macropain) subunit, alpha type, 1	PSMA1	PSMA1	2558.7	3474.34	3556.76	8064.23	1.39006	-3.19532	0.00139673	5	0	1	-4.36931	1.25e-05	0.008	YES	YES		NO	1	1	1
211746_x_at	BC005932	PSMA1	proteasome (prosome, macropain) subunit, alpha type, 1	PSMA1	PSMA1	2707.95	2799.87	3639.41	6305.24	1.34397	-3.4596	0.000540979	5	1	0.96	-4.20749	2.58e-05	0	YES	YES		NO		1	1
210759_s_at	M64992	PSMA1	proteasome (prosome, macropain) subunit, alpha type, 1	PSMA1	PSMA1	2117.46	2733.73	2865.3	6330.32	1.35318	-2.9791	0.00289096	8	2	0.93	-4.25372	2.1e-05	0.012	YES	YES		NO			1
201317_s_at	NM_002787	PSMA2	proteasome (prosome, macropain) subunit, alpha type, 2	PSMA2	PSMA2	1515.07	2127.68	2672.88	7919.24	1.7642	-3.60375	0.000313659	5	0	1	-4.36931	1.25e-05	0	YES	YES		NO	1	1	1
201316_at	AL523904	PSMA2	proteasome (prosome, macropain) subunit, alpha type, 2	PSMA2	PSMA2	423.552	420.104	366.504	406.713	0.86531	-2.5947	0.00946735	8	2	0.93	-3.81448	0.000136469	0.016	NO	YES		NO			1
201274_at	NM_002790	PSMA5	proteasome (prosome, macropain) subunit, alpha type, 5	PSMA5	PSMA5	1023.09	1616.81	1761.89	4695.6	1.72214	-4.06023	4.9e-05	3	0	1	-4.36931	1.25e-05	0	YES	YES		NO	1
201400_at	NM_002795	PSMB3	proteasome (prosome, macropain) subunit, beta type, 3	PSMB3	PSMB3	2688.95	3187.23	4015.81	7713.94	1.49345	-4.27645	1.9e-05	3	0	1	-4.36931	1.25e-05	0	YES	YES		NO	1
202244_at	NM_002796	PSMB4	proteasome (prosome, macropain) subunit, beta type, 4	PSMB4	PSMB4	2899.12	1914.14	4265.33	7533.31	1.47125	-4.25242	2.11e-05	2	0	1	-4.36931	1.25e-05	0	YES	YES		NO	1	1	1
202243_s_at	NM_002796	PSMB4	proteasome (prosome, macropain) subunit, beta type, 4	PSMB4	PSMB4	1838.31	2458	2797.4	6781.96	1.52172	-3.844	0.000121045	4	0	1	-4.36931	1.25e-05	0	YES	YES		NO	1
201067_at	BF215487	PSMC2		PSMC2	PSMC2	620.826	965.648	386.656	935.327	0.622808	-4.01218	6.02e-05	3	0	1	-4.36931	1.25e-05	0	NO	YES		NO	1
201068_s_at	NM_002803	PSMC2	proteasome (prosome, macropain) 26S subunit, ATPase, 2	PSMC2	PSMC2	1959.33	1689.23	2533.59	5204.25	1.29309	-2.71482	0.00663108	7	3	0.89	-4.11502	3.87e-05	0.016	YES	YES		NO
208777_s_at	AF001212	PSMD11	proteasome (prosome, macropain) 26S subunit, non-ATPase, 11	PSMD11	PSMD11	1173.38	1577.08	1686.25	2475.26	1.43708	-4.1323	3.59e-05	4	0	1	-4.36931	1.25e-05	0	YES	YES		NO	1	1	1
202352_s_at	AI446530	PSMD12	proteasome (prosome, macropain) 26S subunit, non-ATPase, 12	PSMD12	PSMD12	540.13	563.942	841.863	1224.71	1.55863	-4.06023	4.9e-05	4	0	1	-4.36931	1.25e-05	0	YES	YES		NO	1	1	1
202353_s_at	NM_002816	PSMD12	proteasome (prosome, macropain) 26S subunit, non-ATPase, 12	PSMD12	PSMD12	677.119	657.53	628.848	999.196	0.928712	-1.3454	0.178496	11	7	0.74	-2.03439	0.0419123	0.376	NO	YES		NO
200830_at	NM_002808	PSMD2	proteasome (prosome, macropain) 26S subunit, non-ATPase, 2	PSMD2	PSMD2	1724.98	1838.97	2389.48	4408.9	1.38522	-3.48362	0.000494672	5	0	1	-4.36931	1.25e-05	0.004	YES	YES		NO	1	1	1
201388_at	NM_002809	PSMD3	proteasome (prosome, macropain) 26S subunit, non-ATPase, 3	PSMD3	PSMD3	419.159	832.177	755.796	2513.74	1.80312	-3.844	0.000121045	2	0	1	-4.36931	1.25e-05	0	YES	YES		NO	1	1	1
210460_s_at	AB033605	PSMD4	proteasome (prosome, macropain) 26S subunit, non-ATPase, 4	PSMD4	PSMD4	1187.52	1929.44	1920.01	4529.21	1.61682	-4.20437	2.62e-05	4	0	1	-4.36931	1.25e-05	0	YES	YES		NO	1	1	1
211609_x_at	U51007	PSMD4	proteasome (prosome, macropain) 26S subunit, non-ATPase, 4	PSMD4	PSMD4	1791.56	2852.22	2597.86	6071.26	1.45005	-3.4596	0.000540979	4	0	1	-4.36931	1.25e-05	0	YES	YES		NO	1	1	1
200882_s_at	NM_002810	PSMD4	proteasome (prosome, macropain) 26S subunit, non-ATPase, 4	PSMD4	PSMD4	1953.43	2883.35	2920.33	5115.42	1.49497	-3.72387	0.000196188	5	1	0.96	-4.32308	1.54e-05	0	YES	YES		NO		1	1
210459_at	AB033605	PSMD4	proteasome (prosome, macropain) 26S subunit, non-ATPase, 4	PSMD4	PSMD4	16.3704	53.4127	20.5259	111.885	1.25385	-0.744775	0.456408	11	7	0.74	-2.19622	0.0280765	0.936	YES	YES		NO
209852_x_at	BC001423	PSME3	proteasome (prosome, macropain) activator subunit 3 (PA28 gamma; Ki)	PSME3	PSME3	946.644	829.898	1269.61	1586.43	1.34117	-4.1323	3.59e-05	4	0	1	-4.36931	1.25e-05	0	YES	YES		NO	1
200987_x_at	AA758755	PSME3	proteasome (prosome, macropain) activator subunit 3 (PA28 gamma; Ki)	PSME3	PSME3	351.478	477.469	522.452	1019.22	1.48644	-3.62777	0.000285874	5	0	1	-4.36931	1.25e-05	0	YES	YES		NO	1	1	1
209853_s_at	BC002684	PSME3	proteasome (prosome, macropain) activator subunit 3 (PA28 gamma; Ki)	PSME3	PSME3	278.581	372.83	349.307	710.992	1.25388	-1.97005	0.0488326	10	5	0.81	-3.93007	8.49e-05	0.044	YES	YES		NO
200988_s_at	NM_005789	PSME3	proteasome (prosome, macropain) activator subunit 3 (PA28 gamma; Ki)	PSME3	PSME3	283.504	372.787	289.581	539.944	1.02144	-0.2883	0.773117	11	11	0.59	-0.439243	0.660485	0.824	YES	YES		NO
212219_at	D38521	PSME4	proteasome (prosome, macropain) activator subunit 4	PSME4	PSME4	670.33	986.751	883.541	1750.56	1.31807	-3.41155	0.000645947	6	0	1	-4.36931	1.25e-05	0.008	YES	YES		YES	1	1	1
212220_at	AI972268	PSME4	proteasome (prosome, macropain) activator subunit 4	PSME4	PSME4	77.1667	173.424	140	455.457	1.81425	-3.24337	0.00118123	5	1	0.96	-4.29996	1.71e-05	0	YES	YES		YES		1	1
212222_at	AU143855	PSME4	proteasome (prosome, macropain) activator subunit 4	PSME4	PSME4	541.622	613.034	545.93	919.802	1.00795	-0.04805	0.961676	13	13	0.52	-0.231181	0.817174	0.844	YES	YES		YES
203405_at	NM_003720	PSMG1	Down syndrome critical region gene 2	PSMG1	DSCR2	429.037	484.896	604.033	818.416	1.40788	-4.15632	3.23e-05	3	0	1	-4.36931	1.25e-05	0	YES	YES		NO	1	1	1
205194_at	NM_004577	PSPH	phosphoserine phosphatase	PSPH	PSPH	74.9556	155.56	164.47	547.842	2.19424	-3.79595	0.000147079	3	0	1	-4.36931	1.25e-05	0	YES	YES		NO	1
218956_s_at	NM_015545	PTCD1	pentatricopeptide repeat domain 1	PTCD1	PTCD1	314.53	574.541	517.737	988.13	1.64607	-4.34853	1.37e-05	1	0	1	-4.36931	1.25e-05	0	YES	YES		NO	1
219658_at	NM_024754	PTCD2	pentatricopeptide repeat domain 2	PTCD2	PTCD2	24.3556	64.3634	45.7704	222.228	1.87926	-2.95508	0.00312593	6	0	1	-4.36931	1.25e-05	0.004	YES	YES		NO	1	1	1
215492_x_at	AL035587	PTCRA	pre T-cell antigen receptor alpha	PTCRA	PTCRA	527.852	1031.6	367.504	906.866	0.696225	-3.96412	7.37e-05	3	0	1	-4.36931	1.25e-05	0	NO	YES		NO	1
211837_s_at	AF165312	PTCRA	pre T-cell antigen receptor alpha	PTCRA	PTCRA	114.637	406.348	90.037	429.647	0.78541	-1.68175	0.0926173	9	5	0.81	-2.72793	0.00637328	0.04	NO	YES		NO
211252_x_at	U36759	PTCRA	pre T-cell antigen receptor alpha	PTCRA	PTCRA	496.519	842.417	459.141	824.867	0.92472	-1.39345	0.163484	10	7	0.74	-2.40428	0.0162044	0.436	NO	YES		NO
210367_s_at	AF010316	PTGES	prostaglandin E synthase	PTGES	PTGES	218.907	380.903	512.796	2167.34	2.34253	-4.2284	2.35e-05	4	0	1	-4.36931	1.25e-05	0	YES	YES		NO	1
207388_s_at	NM_004878	PTGES	prostaglandin E synthase	PTGES	PTGES	186.13	349.563	305.319	725.402	1.64035	-3.50765	0.000452084	4	1	0.96	-4.29996	1.71e-05	0	YES	YES		NO
206187_at	NM_000960	PTGIR	prostaglandin I2 (prostacyclin) receptor (IP)	PTGIR	PTGIR	352.704	610.573	144.722	408.224	0.410322	-4.2284	2.35e-05	3	0	1	-4.36931	1.25e-05	0	NO	YES		NO	1	1	1
205911_at	NM_000316	PTH1R	parathyroid hormone receptor 1	PTH1R	PTHR1	428.174	801.543	241.111	644.133	0.563115	-4.06023	4.9e-05	4	0	1	-4.36931	1.25e-05	0	NO	YES		NO	1	1	1
211756_at	BC005961	PTHLH	parathyroid hormone-like hormone	PTHLH	PTHLH	33.463	172.151	150.819	2257.66	4.50703	-2.85897	0.00425012	7	0	1	-4.36931	1.25e-05	0	YES	YES		NO	1	1	1
210355_at	J03580	PTHLH	parathyroid hormone-like hormone	PTHLH	PTHLH	30.9259	82.4148	134.496	1928.13	4.34898	-2.93105	0.00337818	8	0	1	-4.36931	1.25e-05	0.004	YES	YES		NO	1	1	1
206300_s_at	NM_002820	PTHLH	parathyroid hormone-like hormone	PTHLH	PTHLH	48.1444	167.869	106.37	1019.31	2.2094	-1.80187	0.0715651	9	1	0.96	-4.27684	1.9e-05	0.124	YES	YES		NO
206482_at	NM_005975	PTK6	PTK6 protein tyrosine kinase 6	PTK6	PTK6	55.1444	239.74	185.73	918.758	3.36806	-3.7479	0.000178321	6	0	1	-4.36931	1.25e-05	0	YES	YES		NO	1	1	1
200773_x_at	NM_002823	PTMA	prothymosin, alpha (gene sequence 28) /// similar to prothymosin, alpha (gene sequence 28)	PTMA	PTMA	6961.18	4530.89	7977.02	8635.58	1.14593	-2.93105	0.00337818	8	1	0.96	-4.29996	1.71e-05	0.056	YES	YES		NO
216515_x_at	AL121585	PTMA	prothymosin, alpha (gene sequence 28) /// similar to prothymosin, alpha (gene sequence 28)	PTMA	PTMA	3617.93	5479.28	4249.51	7365	1.17457	-1.84992	0.0643244	8	6	0.78	-2.95911	0.00308526	0.092	YES	YES		NO
217166_at	J04798	PTMAP1		PTMAP1	PTMAP1	65.2074	240.776	140.178	1035.43	2.14972	-2.54665	0.0108762	6	0	1	-4.36931	1.25e-05	0.04	YES	YES		NO	1		1
208616_s_at	U48297	PTP4A2	protein tyrosine phosphatase type IVA, member 2	PTP4A2	PTP4A2	4125.81	2594.92	5392.2	7952.48	1.30694	-3.98815	6.66e-05	4	0	1	-4.36931	1.25e-05	0	YES	YES		NO	1
216988_s_at	L48722	PTP4A2	protein tyrosine phosphatase type IVA, member 2	PTP4A2	PTP4A2	1980.81	2875.78	2761.43	6606.17	1.39409	-3.05117	0.00227948	6	1	0.96	-4.3462	1.39e-05	0	YES	YES		NO
203997_at	NM_002829	PTPN3	protein tyrosine phosphatase, non-receptor type 3	PTPN3	PTPN3	369.13	575.207	646.726	1336.38	1.75203	-3.89205	9.94e-05	5	0	1	-4.36931	1.25e-05	0	YES	YES		NO	1
214043_at	BF062299	PTPRD	protein tyrosine phosphatase, receptor type, D	PTPRD	PTPRD	411.422	840.223	149.944	513.256	0.364454	-4.27645	1.9e-05	2	0	1	-4.36931	1.25e-05	0	NO	YES		YES	1
213362_at	N73931	PTPRD	protein tyrosine phosphatase, receptor type, D	PTPRD	PTPRD	200.678	487.977	105.048	338.953	0.523467	-3.57973	0.000343956	3	1	0.96	-4.32308	1.54e-05	0	NO	YES		YES		1	1
205712_at	NM_002839	PTPRD	protein tyrosine phosphatase, receptor type, D	PTPRD	PTPRD	108.204	367.118	116.256	513.522	1.07441	-0.072075	0.942542	13	13	0.52	-0.416125	0.677318	0.92	YES	YES		YES
200635_s_at	AU145351	PTPRF	protein tyrosine phosphatase, receptor type, F	PTPRF	PTPRF	430.326	566.952	969.585	2889.87	2.25314	-4.34853	1.37e-05	2	0	1	-4.36931	1.25e-05	0	YES	YES		NO	1	1	1
200636_s_at	NM_002840	PTPRF	protein tyrosine phosphatase, receptor type, F	PTPRF	PTPRF	1652.38	2193.2	2601.86	5787.76	1.57461	-3.79595	0.000147079	4	0	1	-4.36931	1.25e-05	0	YES	YES		NO	1
200637_s_at	AI762627	PTPRF	protein tyrosine phosphatase, receptor type, F	PTPRF	PTPRF	343.619	781.329	628.744	2263.55	1.82977	-3.14727	0.001648	6	1	0.96	-4.32308	1.54e-05	0	YES	YES		NO		1	1
215066_at	AU158443	PTPRF	protein tyrosine phosphatase, receptor type, F	PTPRF	PTPRF	85.0593	328.009	197.607	939.366	2.32317	-3.09922	0.00194028	5	2	0.93	-4.25372	2.1e-05	0	YES	YES		NO
203329_at	NM_002845	PTPRM	protein tyrosine phosphatase, receptor type, M	PTPRM	PTPRM	1060.13	1281.63	582.259	1316.19	0.549234	-4.34853	1.37e-05	1	0	1	-4.36931	1.25e-05	0	NO	YES		YES	1	1	1
211320_s_at	U71075	PTPRU	protein tyrosine phosphatase, receptor type, U	PTPRU	PTPRU	413.83	554.712	625.141	887.273	1.51062	-3.86802	0.00010972	3	0	1	-4.36931	1.25e-05	0	YES	YES		NO	1	1	1
209694_at	M97655	PTS	6-pyruvoyltetrahydropterin synthase	PTS	PTS	582.522	734.509	820.415	1906.09	1.40838	-3.14727	0.001648	7	0	1	-4.36931	1.25e-05	0	YES	YES		NO	1
218984_at	NM_019042	PUS7	pseudouridylate synthase 7 homolog (S. cerevisiae)	PUS7	PUS7	377.915	536.908	631.426	1363.62	1.67082	-4.10827	3.99e-05	2	0	1	-4.36931	1.25e-05	0	YES	YES		NO	1	1	1
218944_at	NM_023078	PYCRL	pyrroline-5-carboxylate reductase-like	PYCRL	PYCRL	26.3222	88.126	110.922	444.587	4.21401	-4.06023	4.9e-05	4	0	1	-4.36931	1.25e-05	0	YES	YES		NO	1	1	1
202990_at	NM_002863	PYGL	phosphorylase, glycogen; liver (Hers disease, glycogen storage disease type VI)	PYGL	PYGL	398.426	557.548	550.033	808.218	1.38052	-3.53167	0.000412937	6	0	1	-4.36931	1.25e-05	0	YES	YES		YES	1
209123_at	BC000576	QDPR	quinoid dihydropteridine reductase	QDPR	QDPR	1182.13	1514.92	785.122	1324.28	0.664161	-4.20437	2.62e-05	3	0	1	-4.36931	1.25e-05	0	NO	YES		NO	1	1	1
205174_s_at	NM_012413	QPCT	glutaminyl-peptide cyclotransferase (glutaminyl cyclase)	QPCT	QPCT	77.3037	245.708	260.493	2196.48	3.36973	-3.09922	0.00194028	6	0	1	-4.36931	1.25e-05	0.004	YES	YES		NO	1
204044_at	NM_014298	QPRT	quinolinate phosphoribosyltransferase (nicotinate-nucleotide pyrophosphorylase (carboxylating))	QPRT	QPRT	87.5185	326.086	595.87	3295.03	6.80851	-4.06023	4.9e-05	5	0	1	-4.36931	1.25e-05	0	YES	YES		NO	1
221270_s_at	NM_031209	QTRT1	queuine tRNA-ribosyltransferase 1 (tRNA-guanine transglycosylase)	QTRT1	QTRT1	34.6519	230.388	74.8815	404.438	2.16097	-3.5557	0.000376974	6	0	1	-4.36931	1.25e-05	0	YES	YES		NO	1	1	1
202754_at	NM_015361	R3HDM1	R3H domain containing 1	R3HDM1	R3HDM1	483.674	665.376	629.6	892.287	1.3017	-3.53167	0.000412937	5	0	1	-4.36931	1.25e-05	0	YES	YES		YES	1
210714_at	BC001217	R3HDM1	R3H domain containing 1	R3HDM1	R3HDM1	109.874	278.052	142.926	464.4	1.30082	-1.70577	0.08805	10	6	0.78	-3.16718	0.00153928	0.244	YES	YES		YES
218360_at	NM_020673	RAB22A	RAB22A, member RAS oncogene family	RAB22A	RAB22A	357.115	448.641	567.919	866.851	1.5903	-4.1323	3.59e-05	2	0	1	-4.36931	1.25e-05	0	YES	YES		NO	1
213405_at	N95443	RAB22A	RAB22A, member RAS oncogene family	RAB22A	RAB22A	610.733	750.184	594.252	1013.08	0.973014	-0.33635	0.736607	12	11	0.59	-0.762896	0.445525	0.472	NO	YES		NO
218186_at	NM_020387	RAB25	RAB25, member RAS oncogene family	RAB25	RAB25	1004.02	1388.62	2069.99	5616.04	2.06171	-4.15632	3.23e-05	4	0	1	-4.36931	1.25e-05	0	YES	YES		NO	1
208734_x_at	M28213	RAB2A	RAB2A, member RAS oncogene family	RAB2A	RAB2	653.411	1038.02	1093.1	2334.05	1.67291	-4.18035	2.91e-05	3	0	1	-4.36931	1.25e-05	0	YES	YES		NO	1
208730_x_at	AA535244	RAB2A	RAB2A, member RAS oncogene family	RAB2A	RAB2	427.311	1048.63	537.022	1735.68	1.25675	-2.13822	0.0324985	10	5	0.81	-3.65265	0.000259543	0.316	YES	YES		NO
208731_at	AU158062	RAB2A	RAB2A, member RAS oncogene family	RAB2A	RAB2	1466.68	2349.75	1606.76	3009.55	1.09551	-0.648675	0.516548	11	10	0.63	-1.6645	0.0960124	0.48	YES	YES		NO
222077_s_at	AU153848	RACGAP1	Rac GTPase activating protein 1	RACGAP1	RACGAP1	207.096	292.934	398.444	1018.17	1.92396	-4.08425	4.42e-05	4	0	1	-4.36931	1.25e-05	0	YES	YES		YES	1
210216_x_at	AF084513	RAD1	RAD1 homolog (S. pombe)	RAD1	RAD1	392.822	451.7	648.7	1542.75	1.65138	-4.15632	3.23e-05	3	0	1	-4.36931	1.25e-05	0	YES	YES		NO	1	1	1
204461_x_at	NM_002853	RAD1	RAD1 homolog (S. pombe)	RAD1	RAD1	435.822	1070.02	672.315	2090.99	1.54264	-3.33947	0.000839369	8	0	1	-4.36931	1.25e-05	0	YES	YES		NO	1
204460_s_at	AF074717	RAD1	RAD1 homolog (S. pombe)	RAD1	RAD1	220.393	389.022	374.374	1149.47	1.69867	-3.41155	0.000645947	3	2	0.93	-4.29996	1.71e-05	0	YES	YES		NO
219125_s_at	NM_018845	RAG1AP1	recombination activating gene 1 activating protein 1	RAG1AP1	RAG1AP1	292.648	640.115	679.978	2722.27	2.32353	-4.0362	5.43e-05	2	0	1	-4.36931	1.25e-05	0.004	YES	YES		NO	1	1	1
202052_s_at	NM_015577	RAI14	retinoic acid induced 14	RAI14	RAI14	831.696	1039.07	1311.56	3044.45	1.57696	-3.31545	0.000914957	6	0	1	-4.36931	1.25e-05	0.004	YES	YES		NO	1	1	1
219440_at	NM_021785	RAI2	retinoic acid induced 2	RAI2	RAI2	576.674	683.813	274.811	836.986	0.476545	-4.3245	1.53e-05	2	0	1	-4.36931	1.25e-05	0	NO	YES		NO	1	1	1
204916_at	NM_005855	RAMP1	receptor (G protein-coupled) activity modifying protein 1	RAMP1	RAMP1	380.948	712.778	850.089	4083.21	2.23151	-2.95508	0.00312593	7	0	1	-4.36931	1.25e-05	0.02	YES	YES		NO	1
202482_x_at	AI862473	RANBP1	RAN binding protein 1	RANBP1	RANBP1	41.1815	134.221	68.8519	303.527	1.67191	-2.52262	0.0116483	8	3	0.89	-3.88384	0.000102822	0.132	YES	YES		YES
202582_s_at	AF306510	RANBP9	RAN binding protein 9	RANBP9	RANBP9	1192.58	1857.08	1592.18	3667.45	1.33508	-3.6518	0.000260409	6	0	1	-4.36931	1.25e-05	0.032	YES	YES		YES	1		1
202583_s_at	NM_005493	RANBP9	RAN binding protein 9	RANBP9	RANBP9	445.463	884.773	565.626	930.939	1.26975	-1.97005	0.0488326	9	5	0.81	-3.35212	0.000801954	0.012	YES	YES		YES
216125_s_at	AF064606	RANBP9	RAN binding protein 9	RANBP9	RANBP9	164.274	516.956	214.504	381.152	1.30577	-2.18628	0.0287955	8	5	0.81	-2.95911	0.00308526	0.048	YES	YES		YES
202362_at	NM_002884	RAP1A	RAP1A, member of RAS oncogene family	RAP1A	RAP1A	1336.68	1721.54	1014.17	1486.23	0.758727	-3.98815	6.66e-05	4	0	1	-4.36931	1.25e-05	0	NO	YES		NO	1	1	1
213923_at	AW005535	RAP2B	RAP2B, member of RAS oncogene family	RAP2B	RAP2B	1067.02	1388.33	1636.68	3258.56	1.53387	-3.67582	0.000237082	6	0	1	-4.36931	1.25e-05	0	YES	YES		NO	1
214488_at	NM_002886	RAP2B	RAP2B, member of RAS oncogene family	RAP2B	RAP2B	31.5407	181.898	27.4074	173.101	0.868953	-0.3844	0.700682	13	11	0.59	-0.947841	0.343211	0.588	NO	YES		NO
203097_s_at	NM_014247	RAPGEF2	Rap guanine nucleotide exchange factor (GEF) 2	RAPGEF2	RAPGEF2	2094.97	2491	1309.43	2773.9	0.625032	-4.3245	1.53e-05	3	0	1	-4.36931	1.25e-05	0	NO	YES		NO	1	1	1
215992_s_at	AL117397	RAPGEF2	Rap guanine nucleotide exchange factor (GEF) 2	RAPGEF2	RAPGEF2	110.304	536.546	76.9407	326.228	0.697535	-1.922	0.0546058	12	4	0.85	-4.04566	5.22e-05	0.412	NO	YES		NO
203096_s_at	BF439282	RAPGEF2	Rap guanine nucleotide exchange factor (GEF) 2	RAPGEF2	RAPGEF2	575.159	1304.91	509.867	1230.64	0.886479	-1.39345	0.163484	10	8	0.7	-2.1731	0.0297729	0.344	NO	YES		NO
205651_x_at	NM_007023	RAPGEF4	Rap guanine nucleotide exchange factor (GEF) 4	RAPGEF4	RAPGEF4	120.37	277.969	47.0852	151.643	0.391169	-4.4206	9.84e-06	1	0	1	-4.36931	1.25e-05	0	NO	YES		NO	1	1	1
219752_at	NM_004658	RASAL1	RAS protein activator like 1 (GAP1 like)	RASAL1	RASAL1	135.711	466.861	229.915	714.526	1.69415	-3.5557	0.000376974	5	0	1	-4.36931	1.25e-05	0.012	YES	YES		NO	1		1
205169_at	NM_005057	RBBP5	retinoblastoma binding protein 5	RBBP5	RBBP5	131.878	334.408	180.948	327.076	1.37209	-3.2674	0.0010854	8	0	1	-4.36931	1.25e-05	0.02	YES	YES		NO	1		1
221827_at	BE788439	RBCK1	RanBP-type and C3HC4-type zinc finger containing 1	RBCK1	RBCK1	875.437	845.06	1504.45	6817.89	1.71851	-3.38752	0.000705263	6	0	1	-4.36931	1.25e-05	0.008	YES	YES		NO	1	1	1
207713_s_at	NM_006462	RBCK1	RanBP-type and C3HC4-type zinc finger containing 1	RBCK1	RBCK1	652.2	989.556	679.693	1923.72	1.04215	-0.2883	0.773117	13	12	0.56	-0.369889	0.711465	0.508	YES	YES		NO
212591_at	AA887480	RBM34	RNA binding motif protein 34	RBM34	ARID4B	574.248	496.224	746.893	1312.1	1.30064	-2.9791	0.00289096	7	0	1	-4.36931	1.25e-05	0	YES	YES		NO	1	1	1
214943_s_at	D38491	RBM34	RNA binding motif protein 34	RBM34	RBM34	42.0296	148.026	67.7926	256.918	1.61297	-2.16225	0.0305989	10	4	0.85	-3.86072	0.000113055	0.02	YES	YES		NO
214942_at	D38491	RBM34	RNA binding motif protein 34	RBM34	RBM34	58.6148	146.993	76.1148	154.346	1.29856	-2.2103	0.0270844	6	5	0.81	-3.19029	0.00142129	0.012	YES	YES		NO
201395_at	NM_005778	RBM5	RNA binding motif protein 5	RBM5	RBM5	2441.89	5951.7	1607.34	3819.72	0.658237	-3.96412	7.37e-05	4	0	1	-4.36931	1.25e-05	0.004	NO	YES		NO	1	1	1
201394_s_at	U23946	RBM5	RNA binding motif protein 5	RBM5	RBM5	1287.89	2784.82	1069.7	1930.39	0.830587	-2.2103	0.0270844	11	2	0.93	-4.25372	2.1e-05	0.092	NO	YES		NO
209936_at	AF107493	RBM5	RNA binding motif protein 5	RBM5	RBM5	51.8704	314.583	60.4222	350.887	1.16487	-0.648675	0.516548	12	9	0.67	-1.61826	0.105606	0.46	YES	YES		NO
216215_s_at	AL049748	RBM9	RNA binding motif protein 9	RBM9	RBM9	1452.34	1578.96	1037.26	1532.17	0.7142	-3.57973	0.000343956	4	0	1	-4.36931	1.25e-05	0	NO	YES		NO	1
213901_x_at	AW149379	RBM9	RNA binding motif protein 9	RBM9	RBM9	220.459	677.219	316.1	946.423	1.43383	-2.54665	0.0108762	9	1	0.96	-4.20749	2.58e-05	0.084	YES	YES		NO
212104_s_at	N95026	RBM9	RNA binding motif protein 9	RBM9	RBM9	480.067	1383.72	679.83	1757.89	1.41612	-2.9791	0.00289096	6	2	0.93	-4.20749	2.58e-05	0.024	YES	YES		NO			1
203748_x_at	NM_016839	RBMS1	RNA binding motif, single stranded interacting protein 1	RBMS1	RBMS1	2299.74	4097.81	1437.54	3147.71	0.62509	-4.0362	5.43e-05	3	0	1	-4.36931	1.25e-05	0	NO	YES		NO	1	1	1
215127_s_at	AL517946	RBMS1	RNA binding motif, single stranded interacting protein 1	RBMS1	RBMS1	1500.93	2165.27	1022.53	2224.21	0.681262	-3.9401	8.14e-05	4	0	1	-4.36931	1.25e-05	0	NO	YES		NO	1	1	1
207266_x_at	NM_016837	RBMS1	RNA binding motif, single stranded interacting protein 1	RBMS1	RBMS1	2247.68	3981.99	1321.48	2911.35	0.587929	-4.06023	4.9e-05	5	0	1	-4.36931	1.25e-05	0	NO	YES		NO	1	1	1
209868_s_at	D28482	RBMS1	RNA binding motif, single stranded interacting protein 1	RBMS1	RBMS1	1781.98	3350.16	1199.11	2327.75	0.672911	-3.57973	0.000343956	4	1	0.96	-4.29996	1.71e-05	0	NO	YES		NO		1	1
218352_at	NM_018191	RCBTB1	regulator of chromosome condensation (RCC1) and BTB (POZ) domain containing protein 1	RCBTB1	RCBTB1	243.059	401.463	183.263	335.347	0.753985	-3.91607	9e-05	3	0	1	-4.36931	1.25e-05	0.004	NO	YES		NO	1
61734_at	AI797684	RCN3	reticulocalbin 3, EF-hand calcium binding domain	RCN3	RCN3	293.341	552.92	528.293	1344.64	1.80095	-3.91607	9e-05	3	0	1	-4.36931	1.25e-05	0	YES	YES		NO	1
219102_at	NM_020650	RCN3	reticulocalbin 3, EF-hand calcium binding domain	RCN3	RCN3	96.1	434.749	173.544	628.508	1.80587	-2.42652	0.0152442	8	3	0.89	-3.69889	0.000216544	0	YES	YES		NO		1
217776_at	AF167438	RDH11	retinol dehydrogenase 11 (all-trans/9-cis/11-cis)	RDH11	RDH11	646.459	991.439	986.852	2254.25	1.52655	-3.48362	0.000494672	5	0	1	-4.36931	1.25e-05	0	YES	YES		NO	1	1	1
217775_s_at	NM_016026	RDH11	retinol dehydrogenase 11 (all-trans/9-cis/11-cis)	RDH11	RDH11	472.644	633.274	592.441	1575.07	1.25346	-1.56163	0.118376	10	6	0.78	-3.09782	0.00194949	0.288	YES	YES		NO
219041_s_at	NM_014374	REPIN1	replication initiator 1	REPIN1	REPIN1	771.485	946.791	1167.39	3215.33	1.51317	-3.09922	0.00194028	7	0	1	-4.36931	1.25e-05	0	YES	YES		NO	1
220570_at	NM_020415	RETN	resistin	RETN	RETN	406.13	2112.18	158.781	811.969	0.390963	-3.6518	0.000260409	5	0	1	-4.36931	1.25e-05	0	NO	YES		NO	1
204023_at	NM_002916	RFC4	replication factor C (activator 1) 4, 37kDa	RFC4	RFC4	310.337	422.359	678.433	3238.39	2.18612	-4.0362	5.43e-05	4	0	1	-4.36931	1.25e-05	0	YES	YES		YES	1	1	1
214120_at	AW157535	RFPL1S	ret finger protein-like 1 antisense	RFPL1S	RFPL1S	38.9444	177.552	30.2333	177.354	0.77632	-1.2493	0.211555	12	8	0.7	-1.94192	0.0521471	0.356	NO	YES		NO
214409_at	AL021937	RFPL3S	ret finger protein-like 3 antisense	RFPL3S	RFPL3S	58.7	195.351	64.1889	207.394	1.09351	-0.312325	0.754794	12	11	0.59	-1.17902	0.23839	0.76	YES	YES		NO
212646_at	D42043	RFTN1	raftlin, lipid raft linker 1	RFTN1	RFTN1	3489.77	4243.28	1961.6	4097.57	0.562101	-4.5167	6.28e-06	1	0	1	-4.36931	1.25e-05	0	NO	YES		YES	1	1	1
210751_s_at	D31815	RGN	regucalcin (senescence marker protein-30)	RGN	RGN	470.048	874.418	235.767	748.505	0.50158	-4.06023	4.9e-05	4	0	1	-4.36931	1.25e-05	0	NO	YES		NO	1	1	1
220334_at	NM_012419	RGS17	regulator of G-protein signalling 17	RGS17	RGS17	88.9926	215.131	277.989	1336.17	3.12373	-3.86802	0.00010972	6	0	1	-4.36931	1.25e-05	0	YES	YES		YES	1	1	1
218353_at	NM_025226	RGS5	regulator of G-protein signalling 5	RGS5	RGS5	2010.16	4644.79	964.589	2875.16	0.479857	-4.3245	1.53e-05	1	0	1	-4.36931	1.25e-05	0	NO	YES		NO	1
209070_s_at	AI183997	RGS5	regulator of G-protein signalling 5	RGS5	RGS5	923.822	2963.3	500.878	1679.68	0.54218	-3.43558	0.000591298	4	0	1	-4.36931	1.25e-05	0	NO	YES		NO	1
209071_s_at	AF159570	RGS5	regulator of G-protein signalling 5	RGS5	RGS5	2150.71	6311.68	1045.34	3036.78	0.486047	-3.86802	0.00010972	5	0	1	-4.36931	1.25e-05	0	NO	YES		NO	1	1	1
207383_s_at	NM_003961	RHBDL1	rhomboid, veinlet-like 1 (Drosophila)	RHBDL1	RHBDL1	12.5037	33.208	57.5741	455.267	4.60456	-3.3635	0.000769609	6	0	1	-4.36931	1.25e-05	0.008	YES	YES		NO	1	1	1
212099_at	AI263909	RHOB	ras homolog gene family, member B	RHOB	RHOB	7181.73	11879.4	3847.05	10955.6	0.535671	-4.01218	6.02e-05	3	0	1	-4.36931	1.25e-05	0	NO	YES		YES	1	1	1
202975_s_at	N21138	RHOBTB3	Rho-related BTB domain containing 3	RHOBTB3	RHOBTB3	330.681	878.186	800.789	2675.71	2.42163	-3.86802	0.00010972	4	0	1	-4.36931	1.25e-05	0	YES	YES		NO	1	1	1
202976_s_at	NM_014899	RHOBTB3	Rho-related BTB domain containing 3	RHOBTB3	RHOBTB3	567.83	1471.09	933.17	3562.82	1.6434	-2.85897	0.00425012	9	0	1	-4.36931	1.25e-05	0.012	YES	YES		NO	1		1
216048_s_at	AK023621	RHOBTB3	Rho-related BTB domain containing 3	RHOBTB3	RHOBTB3	120.052	258.115	196.652	539.109	1.63806	-3.33947	0.000839369	6	1	0.96	-4.11502	3.87e-05	0	YES	YES		NO		1	1
216049_at	AK023621	RHOBTB3	Rho-related BTB domain containing 3	RHOBTB3	RHOBTB3	106.563	226.698	118.104	298.473	1.1083	-0.648675	0.516548	12	10	0.63	-1.57203	0.115944	0.716	YES	YES		NO
209885_at	BC001338	RHOD	ras homolog gene family, member D	RHOD	RHOD	89.8148	385.16	322.285	2264.3	3.58833	-4.0362	5.43e-05	4	0	1	-4.36931	1.25e-05	0	YES	YES		NO	1	1	1
31846_at	AW003733	RHOD	ras homolog gene family, member D	RHOD	RHOD	1411.04	1424.67	1977.68	5197.37	1.40157	-3.6518	0.000260409	2	1	0.96	-4.3462	1.39e-05	0	YES	YES		NO
221789_x_at	AK024450	RHOT2	ras homolog gene family, member T2	RHOT2	RHOT2	313.107	807.132	503.481	1262.31	1.60802	-3.67582	0.000237082	7	0	1	-4.36931	1.25e-05	0.004	YES	YES		NO	1
65770_at	AI186666	RHOT2	ras homolog gene family, member T2	RHOT2	RHOT2	729.796	1107.8	978.559	2034.91	1.34087	-3.24337	0.00118123	5	2	0.93	-4.13813	3.5e-05	0.004	YES	YES		NO		1	1
222131_x_at	BC004327	RHOT2	ras homolog gene family, member T2	RHOT2	RHOT2	344.459	839.413	458.052	1174.88	1.32977	-1.5376	0.124146	13	3	0.89	-3.90695	9.35e-05	0.088	YES	YES		NO
209684_at	AL136924	RIN2	Ras and Rab interactor 2	RIN2	RIN2	1973.5	3049.94	1171.09	2061.3	0.593406	-4.06023	4.9e-05	3	0	1	-4.36931	1.25e-05	0	NO	YES		NO	1	1	1
213397_x_at	AI761728	RNASE4	ribonuclease, RNase A family, 4	RNASE4	RNASE4	1058.49	1994.63	619.07	1303.52	0.58486	-4.06023	4.9e-05	5	0	1	-4.36931	1.25e-05	0	NO	YES		NO	1	1	1
205158_at	NM_002937	RNASE4	ribonuclease, RNase A family, 4	RNASE4	RNASE4	667.033	1612.25	352.456	964.911	0.528393	-3.6518	0.000260409	6	1	0.96	-4.3462	1.39e-05	0	NO	YES		NO
218269_at	NM_013235	RNASEN	ribonuclease III, nuclear	RNASEN	RNASEN	593.926	717.683	912.322	2410.68	1.53609	-3.5557	0.000376974	4	0	1	-4.36931	1.25e-05	0.004	YES	YES		NO	1
212724_at	BG054844	RND3	Rho family GTPase 3	RND3	RND3	2082.17	3302.02	1286.08	3281.84	0.617663	-3.67582	0.000237082	7	0	1	-4.36931	1.25e-05	0	NO	YES		YES	1	1	1
217865_at	NM_018434	RNF130	ring finger protein 130	RNF130	RNF130	1725.1	2506.46	1270.21	2466.85	0.736309	-3.48362	0.000494672	7	0	1	-4.36931	1.25e-05	0.008	NO	YES		NO	1
210706_s_at	BC000213	RNF24	ring finger protein 24	RNF24	RNF24	319.426	538.98	381.174	576.333	1.19331	-3.14727	0.001648	7	0	1	-4.36931	1.25e-05	0.036	YES	YES		NO	1		1
204668_at	AL031670	RNF24	ring finger protein 24	RNF24	RNF24	127.856	266.792	215.926	680.366	1.68883	-3.3635	0.000769609	4	2	0.93	-4.29996	1.71e-05	0.004	YES	YES		NO
204669_s_at	NM_007219	RNF24	ring finger protein 24	RNF24	RNF24	41.4852	199.126	69.3889	279.1	1.67262	-1.99407	0.0461439	10	4	0.85	-3.65265	0.000259543	0.048	YES	YES		NO
206050_s_at	NM_002939	RNH1	ribonuclease/angiogenin inhibitor 1	RNH1	RNH1	2988.3	3884.7	2253.64	3428.03	0.754156	-3.9401	8.14e-05	5	0	1	-4.36931	1.25e-05	0	NO	YES		YES	1
216798_at	AK027172	RNH1	ribonuclease/angiogenin inhibitor 1 /// hypothetical protein FLJ23519	RNH1	RNH1	107.115	287.577	117.596	384.509	1.09785	-0.168175	0.866446	11	13	0.52	-0.739778	0.459435	0.84	YES	YES		YES
207939_x_at	NM_006711	RNPS1	RNA binding protein S1, serine-rich domain	RNPS1	RNPS1	516.844	936.735	747.893	2105.56	1.44704	-2.5947	0.00946735	8	3	0.89	-4.0919	4.28e-05	0.012	YES	YES		NO
219550_at	NM_022370	ROBO3	roundabout, axon guidance receptor, homolog 3 (Drosophila)	ROBO3	ROBO3	112.252	401.614	38.7704	145.126	0.345387	-4.10827	3.99e-05	4	0	1	-4.36931	1.25e-05	0	NO	YES		NO	1	1	1
202762_at	AL049383	ROCK2	Rho-associated, coiled-coil containing protein kinase 2	ROCK2	ROCK2	994.778	1580.07	583.83	1062.92	0.586895	-4.3245	1.53e-05	2	0	1	-4.36931	1.25e-05	0	NO	YES		NO	1
211504_x_at	D87931	ROCK2	Rho-associated, coiled-coil containing protein kinase 2	ROCK2	ROCK2	315.681	1349.92	392.233	1987.6	1.2425	-0.840875	0.400418	12	7	0.74	-2.79729	0.00515339	0.844	YES	YES		NO
214697_s_at	AW190873	ROD1	ROD1 regulator of differentiation 1 (S. pombe)	ROD1	ROD1	112.415	210.62	212.226	694.483	1.88788	-3.48362	0.000494672	5	0	1	-4.36931	1.25e-05	0	YES	YES		NO	1
207223_s_at	NM_005156	ROD1	ROD1 regulator of differentiation 1 (S. pombe)	ROD1	ROD1	119.904	309.915	206.796	592.073	1.72469	-3.43558	0.000591298	8	0	1	-4.36931	1.25e-05	0	YES	YES		NO	1	1	1
214698_at	AW190873	ROD1	ROD1 regulator of differentiation 1 (S. pombe)	ROD1	ROD1	110.115	357.389	177.156	541.574	1.60883	-2.66677	0.00765829	8	2	0.93	-3.99943	6.35e-05	0.016	YES	YES		NO			1
209507_at	BC005264	RPA3	replication protein A3, 14kDa	RPA3	RPA3	500.696	895.206	1519.45	5605.77	3.03467	-4.3245	1.53e-05	2	0	1	-4.36931	1.25e-05	0	YES	YES		NO	1	1	1
207624_s_at	NM_000328	RPGR	retinitis pigmentosa GTPase regulator	RPGR	RPGR	271.941	437.185	144.107	430.683	0.529922	-4.27645	1.9e-05	2	0	1	-4.36931	1.25e-05	0	NO	YES		NO	1	1	1
221476_s_at	AF279903	RPL15	ribosomal protein L15	RPL15	RPL15	10870.6	11168.5	6787.97	15262.7	0.624434	-4.18035	2.91e-05	3	0	1	-4.36931	1.25e-05	0	NO	YES		YES	1	1	1
210115_at	L05096	RPL39L	ribosomal protein L39-like	RPL39L	RPL39L	64.0889	198.66	268.785	1412.87	4.19394	-3.41155	0.000645947	5	0	1	-4.36931	1.25e-05	0.004	YES	YES		YES	1	1	1
213427_at	NM_006638	RPP40	ribonuclease P 40kDa subunit	RPP40	RPP40	215.122	286.132	396.311	920.84	1.84226	-3.98815	6.66e-05	3	0	1	-4.36931	1.25e-05	0	YES	YES		NO	1	1	1
212912_at	AI992251	RPS6KA2	ribosomal protein S6 kinase, 90kDa, polypeptide 2	RPS6KA2	RPS6KA2	1786.04	2024.17	1200.51	3339.07	0.672165	-3.89205	9.94e-05	5	0	1	-4.36931	1.25e-05	0	NO	YES		NO	1	1	1
204906_at	BC002363	RPS6KA2	ribosomal protein S6 kinase, 90kDa, polypeptide 2	RPS6KA2	RPS6KA2	1322.82	1467.92	1264.44	4036.32	0.955866	-1.17722	0.239106	10	8	0.7	-1.45644	0.145272	0.132	NO	YES		NO
201204_s_at	AA706065	RRBP1	ribosome binding protein 1 homolog 180kDa (dog)	RRBP1	RRBP1	1400.91	2542.47	2129.21	7059.23	1.51988	-2.52262	0.0116483	8	0	1	-4.36931	1.25e-05	0.008	YES	YES		NO	1
201206_s_at	NM_004587	RRBP1	ribosome binding protein 1 homolog 180kDa (dog)	RRBP1	RRBP1	333.67	803.582	609.63	2057.23	1.82704	-2.93105	0.00337818	7	1	0.96	-4.29996	1.71e-05	0	YES	YES		NO		1	1
201203_s_at	AI921320	RRBP1	ribosome binding protein 1 homolog 180kDa (dog)	RRBP1	RRBP1	45.2407	162.426	81.0926	337.199	1.79247	-2.4025	0.0162834	8	3	0.89	-3.93007	8.49e-05	0.028	YES	YES		NO
217411_s_at	AF072826	RREB1	ras responsive element binding protein 1	RREB1	RREB1	24.0926	93.4401	38.7556	149.636	1.60861	-2.85897	0.00425012	8	0	1	-4.36931	1.25e-05	0.024	YES	YES		NO	1		1
215620_at	AU147182	RREB1	ras responsive element binding protein 1	RREB1	RREB1	87.9148	324.717	128.981	379.887	1.46712	-2.73885	0.00616545	6	3	0.89	-3.69889	0.000216544	0.004	YES	YES		NO		1
215032_at	AK022442	RREB1	ras responsive element binding protein 1	RREB1	RREB1	237.419	614.537	335.493	1178.8	1.41309	-2.2103	0.0270844	9	3	0.89	-3.95319	7.71e-05	0.12	YES	YES		NO
203704_s_at	AW118862	RREB1		RREB1	RREB1	1180.99	1503.42	1223.86	2055.98	1.03631	-0.168175	0.866446	12	13	0.52	-0.60107	0.547794	0.772	NO	YES		NO
209567_at	BC001811	RRS1	RRS1 ribosome biogenesis regulator homolog (S. cerevisiae)	RRS1	RRS1	228.574	468.357	413.048	965.42	1.80706	-3.62777	0.000285874	6	0	1	-4.36931	1.25e-05	0	YES	YES		NO	1	1	1
213694_at	AW027347	RSBN1	round spermatid basic protein 1	RSBN1	RSBN1	402.456	608.721	308.111	641.49	0.765578	-3.57973	0.000343956	6	0	1	-4.36931	1.25e-05	0	NO	YES		NO	1
219507_at	NM_016625	RSRC1	arginine/serine-rich coiled-coil 1	RSRC1	RSRC1	77.6852	392.511	174.026	925.843	2.24014	-2.33043	0.0197837	10	0	1	-4.36931	1.25e-05	0.02	YES	YES		NO	1
202302_s_at	NM_023012	RSRC2	arginine/serine-rich coiled-coil 2	RSRC2	FLJ11021	1595.3	2289.95	1292.79	1417.3	0.810374	-3.14727	0.001648	8	0	1	-4.36931	1.25e-05	0.008	NO	YES		NO	1	1	1
202301_s_at	BE396879	RSRC2	arginine/serine-rich coiled-coil 2	RSRC2	FLJ11021	446.989	721.035	523.011	1305.33	1.17008	-1.10515	0.269095	13	7	0.74	-2.84352	0.00446179	0.54	YES	YES		NO
213829_x_at	AK000485	RTEL1	regulator of telomere elongation helicase 1	RTEL1	RTEL1	192.43	316.74	351.278	1090.01	1.82549	-3.91607	9e-05	4	0	1	-4.36931	1.25e-05	0	YES	YES		NO	1	1	1
216325_x_at	AF217796	RTEL1	regulator of telomere elongation helicase 1	RTEL1	RTEL1	23.8556	80.1228	94.9	1035.15	3.97811	-3.05117	0.00227948	7	0	1	-4.36931	1.25e-05	0.012	YES	YES		NO	1		1
206092_x_at	NM_016434	RTEL1	regulator of telomere elongation helicase 1	RTEL1	RTEL1	195.367	425.34	275.626	863.505	1.41081	-2.57067	0.0101501	6	3	0.89	-3.72201	0.000197644	0.024	YES	YES		NO
211526_s_at	BC000673	RTEL1	regulator of telomere elongation helicase 1	RTEL1	RTEL1	17.7593	155.535	21.5111	107.483	1.21126	-1.97005	0.0488326	9	5	0.81	-2.51987	0.0117398	0.08	YES	YES		NO
209360_s_at	D43968	RUNX1	runt-related transcription factor 1 (acute myeloid leukemia 1; aml1 oncogene)	RUNX1	RUNX1	766.267	834.497	1402.42	2871.96	1.8302	-4.1323	3.59e-05	3	0	1	-4.36931	1.25e-05	0	YES	YES		NO	1
210365_at	D43967	RUNX1	runt-related transcription factor 1 (acute myeloid leukemia 1; aml1 oncogene)	RUNX1	RUNX1	125.796	313.488	225.767	621.66	1.7947	-3.60375	0.000313659	5	0	1	-4.36931	1.25e-05	0	YES	YES		NO	1
209359_x_at	L34598	RUNX1	runt-related transcription factor 1 (acute myeloid leukemia 1; aml1 oncogene)	RUNX1	RUNX1	116.885	510.18	247.063	753.626	2.11372	-3.77192	0.000161993	3	1	0.96	-4.23061	2.33e-05	0	YES	YES		NO
208129_x_at	NM_001754	RUNX1	runt-related transcription factor 1 (acute myeloid leukemia 1; aml1 oncogene)	RUNX1	RUNX1	98.537	379.76	178.589	466.374	1.8124	-3.19532	0.00139673	8	1	0.96	-3.95319	7.71e-05	0	YES	YES		NO
211180_x_at	D89788	RUNX1	runt-related transcription factor 1 (acute myeloid leukemia 1; aml1 oncogene)	RUNX1	RUNX1	140.344	502.73	244.156	700.223	1.73969	-3.09922	0.00194028	5	2	0.93	-3.88384	0.000102822	0	YES	YES		NO		1	1
210805_x_at	U19601	RUNX1	runt-related transcription factor 1 (acute myeloid leukemia 1; aml1 oncogene)	RUNX1	RUNX1	9.98148	32.7704	22.6185	193.688	2.26605	-2.5947	0.00946735	7	2	0.93	-4.27684	1.9e-05	0	YES	YES		NO		1	1
217263_x_at	S76346	RUNX1	runt-related transcription factor 1 (acute myeloid leukemia 1; aml1 oncogene)	RUNX1	RUNX1	38.3444	116.361	70.5333	253.373	1.83947	-2.66677	0.00765829	10	2	0.93	-4.11502	3.87e-05	0.016	YES	YES		NO			1
211182_x_at	AF312387	RUNX1	runt-related transcription factor 1 (acute myeloid leukemia 1; aml1 oncogene)	RUNX1	RUNX1	26.463	112.647	42.4111	259.998	1.60266	-2.28237	0.0224672	5	3	0.89	-3.5833	0.00033928	0.024	YES	YES		NO
211179_at	AY004251	RUNX1	runt-related transcription factor 1 (acute myeloid leukemia 1; aml1 oncogene)	RUNX1	RUNX1	6.25185	27.1047	11.6704	110.823	1.86671	-0.961	0.336552	11	4	0.85	-3.93007	8.49e-05	0.368	YES	YES		NO
211181_x_at	AF312386	RUNX1	runt-related transcription factor 1 (acute myeloid leukemia 1; aml1 oncogene)	RUNX1	RUNX1	74.7556	208.031	104.681	344.667	1.40032	-1.60967	0.107469	11	6	0.78	-2.86664	0.00414854	0.148	YES	YES		NO
213066_at	AB002373	RUSC2	RUN and SH3 domain containing 2	RUSC2	RUSC2	183.63	535.443	89.537	238.54	0.487596	-3.3635	0.000769609	6	0	1	-4.36931	1.25e-05	0	NO	YES		NO	1	1	1
201614_s_at	NM_003707	RUVBL1	RuvB-like 1 (E. coli)	RUVBL1	RUVBL1	172.863	305.6	330.752	713.709	1.91338	-4.01218	6.02e-05	4	0	1	-4.36931	1.25e-05	0	YES	YES		NO	1	1	1
218677_at	NM_020672	S100A14	S100 calcium binding protein A14	S100A14	S100A14	946.07	1416.39	1620.22	6479.71	1.71258	-2.73885	0.00616545	6	0	1	-4.36931	1.25e-05	0.004	YES	YES		NO	1
206437_at	NM_003775	S1PR4	endothelial differentiation, lysophosphatidic acid G-protein-coupled receptor, 6	S1PR4	EDG6	406.796	883.465	189.13	484.149	0.464925	-4.25242	2.11e-05	2	0	1	-4.36931	1.25e-05	0	NO	YES		NO	1
205449_at	NM_013299	SAC3D1	SAC3 domain containing 1	SAC3D1	SAC3D1	213.026	756.049	420.844	995.681	1.97556	-4.01218	6.02e-05	4	0	1	-4.36931	1.25e-05	0	YES	YES		NO	1
[truncated: 20,217 more rows]

## Sheet: S1b_RreadMe
Master table Contents	Description
AffyID	U133A Affymetrix probeset ID
GB_Acc.No.	GenBank Accession ID
GeneCards_ID	GeneCards Accession ID
Gene Title	Functional description of the gene.
Affymetrix_gene_ID	RefSeq gene symbols matching to U133A Affymetrix probeset ID according to Affymetrix's NetAffx website
APMA_gene_ID	RefSeq gene symbols matching to U133A Affymetrix probeset ID according to APMA database
Average_N	Average MAS5 normalized expression intensity of all normal samples
S.D._N	Standard deviation of MAS5 normalized expression intensity of all normal samples
Average_AC	Average MAS5 normalized expression intensity of all Lung AC samples
S.D._AC	Standard deviation of MAS5 normalized expression intensity of all Lung AC samples
Ratio (AC/N)	(Average MAS5 normalized expression intensity of all normal samples)/(Average MAS5 normalized expression intensity of all Lung AC samples)
z-value (WT)	Standard Wilcoxon test's Z-value obtained by comparing normal versus tumor samples
p-value (WT)	Standard Wilcoxon test's p-value obtained by comparing normal versus tumor samples
# error (WT)	no. of misclassified (in terms of fold changes using the default WT)) pairs/ (total no. of pairs)
# error (MWT)	no. of misclassified (in terms of fold changes using the proposed MWT) pairs/ (total no. of pairs)
% accuracy	100-(# error (MWT))
z-value (WT)	Standard Wilcoxon test's Z-value obtained by comparing normal versus tumor samples
p-value (MWT)	Standard Wilcoxon test's p-value obtained by comparing normal versus tumor samples
boootstrap Ranked Walch test p-value	p-values from the boootstrap Ranked Walch test
Upregulated_LungAC	Probesets upregulated in Lung AC samples
Unique_MWT	Probesets uniquely present in the 2829 signature derived using MWT
EDGE(996)	996 probset signature derived using EDGE
Meta-Signature	the curated list of potential Lung AC biomarkers
2829 probsets AC-AT Signature	2829 signature derived using MWT
3387_probes 2 (0-2 misclassification errors)	3387 extended signature derived using MWT by relaxing the number of errors to 2
3616_revised_MWT_probes1	3616 extended signature derived using MWT by relaxing the number of errors to 3 and setting the minimum fold change threshold to 1.35
5031_revised_probes_4	5031 extended signature derived using MWT by relaxing the number of errors to 4 and setting the minimum fold change threshold to 1.35
5282_revised_probes_3	5282 extended signature derived using MWT by relaxing the number of errors to 4.
WT (214)	214 probesets signature derived with standard Wilcoxon test
PAM(77)	77 probesets signature derived with PAM

## Sheet: S1c_Summary Statistics
Affy Probsets: AC vs AT
Boootstrap Ranked Walch test p-value	any value	<=0.05	<=0.01
# misclassification errors (MWT)=0	2867	2829	2606
# misclassification errors (MWT)=1	1887	1634	1356
# misclassification errors (MWT)=2	1622	1204	787
total	6376	5667	4749

## Sheet: S1d_SAM_AC-Norm_Lung
Table S1c. Genes differentially expressed between normal lung tissues and adenocarcinoma.We derived this signature using SAM method. Microarray data set (Affimetrix U95A platform) [49] was used.
	A. AC Up-regulated genes (1141 probesets)							B. AC down-regulated genes (563 probesets)
		Gene ID	Gene Name	Score(d)	Fold Change	localfdr<5%		Gene ID	Gene Name	Score(d)	Fold Change	localfdr<5%
		ICK	41431_at	2.81564	585.823	4.47201		MARCO	40331_at	-13.7472	172.043	0
		CSNK2A1	40258_at	3.47959	288.809	0		ZBTB16	39681_at	-8.93008	103.843	0.0487965
		TJP3	35148_at	2.78093	227.543	4.81728		LDB2	36065_at	-6.9347	37.0496	0
		RRS1	36858_at	3.31937	197.175	0.62942		HCK	40742_at	-6.33759	25.7972	0
		CENPA	527_at	3.57283	122.724	0		CLDN18	38239_at	-13.9489	23.2314	0
		CHPF	32566_at	3.86203	114.242	0		AGER	35868_at	-16.7013	19.03	0
			AFFX-DapX-M_at	2.7999	103.581	4.6272		GRK5	1135_at	-11.6468	16.2272	0.0275949
		TPX2	39109_at	5.05929	96.8705	0		TEK	1595_at	-5.35418	15.8654	0
		AGA	34181_at	2.78458	60.2906	4.78047		FCN1	36447_at	-6.39033	14.5928	0
		IGF2BP3	37558_at	3.95121	59.6046	0		FOLR2	33871_s_at	-3.73552	14.3851	1.77964
		AURKC	37088_at	2.90669	51.1544	3.61837		FABP4	38430_at	-11.275	13.7635	0.0400666
			38154_at	3.02051	49.7772	2.65478		MFAP4	39066_at	-12.0549	12.8959	0.0164435
		MRE11A	32869_at	3.07122	45.6319	2.26113		FCN3	34708_at	-12.9646	11.9094	0.00142575
		PRKCBP1	842_at	3.23115	45.5775	1.1556		C10orf56	34303_at	-4.30567	11.309	0
		PYCR1	37741_at	5.33145	38.1216	0		CHRDL1	37630_at	-5.53446	10.6903	0
		PIAS4	37144_at	2.83108	38.1014	4.32195		C10orf116	32527_at	-8.37688	10.6014	0
		ZNF143	40241_at	3.0749	37.9705	2.23336		FHL1	32542_at	-17.7807	10.3661	0.000464452
		ICA1	32634_s_at	3.47035	37.4908	0		CLEC3B	36569_at	-15.7574	9.92	0
		CDC20	38414_at	2.83355	36.3824	4.2981		TEK	1596_g_at	-11.5266	9.53	0.031413
		GALNT3	36484_at	3.50516	34.7049	0		SLCO2A1	37919_at	-4.40483	9.28617	0
		FOXD1	33203_s_at	3.30821	33.7222	0.692835		HBEGF	38037_at	-4.70539	9.12405	0
		HTR4	34466_at	3.32927	29.2552	0.57386		ADH1B	35730_at	-10.9287	9.09314	0.0530767
		MAT1A	32003_at	2.95796	28.5174	3.17043		AOC3	33756_at	-12.9411	8.92734	0.00166265
		ZNF193	38337_at	2.99513	26.4603	2.86		SMAD6	1955_s_at	-6.06357	8.78257	0
		CRABP2	1057_at	3.7631	26.3916	0		TGFBR3	1897_at	-9.79175	8.20049	0.0862087
		CRABP2	41783_at	3.23819	25.7899	1.11147		TCF21	37247_at	-7.7274	7.74505	0
		CAMK2B	34847_s_at	2.77945	25.5214	4.8323		HBB	31687_f_at	-9.33941	7.5956	0.0788822
		TOP2A	40145_at	4.18623	25.2607	0		CLDN5	38995_at	-12.5858	7.29774	0.0061415
		MELK	38847_at	3.65617	24.9383	0		ADH1A	34637_f_at	-9.30076	7.07416	0.0771603
		MMP9	31859_at	4.59003	24.6272	0		FOXF1	38183_at	-4.50306	6.94265	0
		ARS2	39831_at	2.88742	22.5949	3.79277		TBX2	40560_at	-9.33023	6.81947	0.0784913
		KIAA0125	33528_at	3.19862	20.8458	1.36427		CAV1	36119_at	-14.5749	6.71	0
		THEM2	41057_at	3.47701	20.4615	0		SCGB1A1	39220_at	-8.08805	6.59771	0
		UCHL3	37244_at	3.2348	20.0778	1.1327		MYH11	773_at	-4.50981	6.54905	0
		POU2AF1	36239_at	2.92024	19.7453	3.49775		HBA1 /// HBA2	31525_s_at	-11.5131	6.19817	0.031854
		YTHDC1	40711_at	2.8065	18.7926	4.56183		PTPRB	407_at	-5.18537	6.19735	0
		C14orf78	36497_at	3.50478	18.7588	0		CA4	40739_at	-8.31407	6.09429	0
		PEX1	38365_at	2.98499	18.597	2.94351		SPOCK2	36155_at	-12.0256	6.01865	0.0171476
		MMP12	1481_at	3.03213	18.4991	2.56272		GPC3	39350_at	-12.1223	5.86802	0.0148752
		ARHGAP5	39927_at	3.03002	17.3763	2.57938		ALPL	36623_at	-6.56451	5.85423	0
		ZNF253	35572_f_at	3.60233	17.3543	0		CLIC5 /// LOC653816	34194_at	-6.984	5.76262	0
		ANP32E	40347_at	3.40598	17.0016	0.166843		CDH5	37196_at	-10.8749	5.76125	0.0551522
		KIAA0101	38116_at	4.05798	16.9097	0		WIF1	35178_at	-4.61603	5.74631	0
			41323_at	3.15732	16.7228	1.6409		PECAM1	37398_at	-16.1337	5.56	0
		SLC7A2	40236_at	2.84004	16.2973	4.23584		CD52	34210_at	-8.69898	5.50904	0.0177936
		PRRX1	40126_at	2.77088	16.1376	4.91942		GPX3	770_at	-18.1378	5.49073	0.000762695
		ANKRD40	36427_at	2.7942	15.8804	4.68399		DKFZP686A01247	32812_at	-8.28007	5.34096	0
		BLM	1544_at	3.07737	15.7888	2.21486		MYH11	37407_s_at	-10.4971	5.27171	0.0693915
		TK1	910_at	3.87346	15.7825	0		C7	37394_at	-7.51296	5.2502	0
		E2F5	41275_at	3.84542	14.7802	0		TNXA /// TNXB	38508_s_at	-11.7442	5.17874	0.0246753
			31614_at	2.80177	14.5724	4.60864		VWF	607_s_at	-14.8403	5.13483	0
			1164_at	4.09688	14.5347	0		MYH11	767_at	-10.6771	5.07281	0.0627468
		OAS1	38388_at	2.91392	14.145	3.55381		KAL1	33158_at	-7.67177	5.07211	0
		CDK7	33317_at	3.23888	14.1299	1.10721		HBB	32052_at	-11.8625	5.05017	0.0213449
		NUP210	41812_s_at	3.65029	13.8834	0		EMP2	39631_at	-14.1952	4.8624	0
		SCC-112	31447_at	3.24998	13.7664	1.03845		MT1A	31623_f_at	-6.8165	4.83091	0
		CLDN4	35276_at	4.49765	13.1829	0			735_s_at	-5.87759	4.81559	0
		LIPE	38320_s_at	3.19593	13.1625	1.38189		PPAP2B	33862_at	-9.78684	4.77705	0.0862329
		EPOR	31681_at	3.0988	12.9255	2.05591		ALOX5AP	37099_at	-11.4612	4.7029	0.0335796
		AIM2	34439_at	3.02476	12.9008	2.62098		MYH11	774_g_at	-6.2414	4.63789	0
			AFFX-BioDn-3_at	4.49458	12.7721	0		WISP2	35898_at	-3.51353	4.61101	3.41117
		SMC4L1	34878_at	3.63359	12.5614	0		FEZ1	37743_at	-5.7676	4.59918	0
		H1F0	435_g_at	3.69644	12.5393	0		LAMP3	37168_at	-9.11237	4.56223	0.065634
		SS18L1	31903_at	3.15553	12.4483	1.65316		IL6	38299_at	-5.35817	4.55099	0
		DR1	211_at	3.20729	12.0447	1.30783		DPT	38057_at	-4.02682	4.51655	0.178643
		FAM91A1	33761_s_at	4.0115	12.04	0		HYAL1	37176_at	-6.49895	4.51416	0
		ATP8A2	39469_s_at	2.82368	11.8737	4.39357		FGFR1	424_s_at	-4.64042	4.50232	0
		KCNK1	37552_at	3.58239	11.8679	0		LONRF1	33690_at	-4.59923	4.47759	0
		SFRP4	41405_at	2.92643	11.8114	3.44316		AKAP2 /// PALM2-AKAP2	35985_at	-11.9986	4.47107	0.0178117
		GREM1	39840_at	2.78932	11.74	4.73285		GMFG	35261_at	-7.9215	4.3309	0
		HIPK3	102_at	2.93815	11.6329	3.34076		LRRC32	31856_at	-9.08713	4.317	0.0636591
		LASS6	38630_at	3.31319	11.476	0.664437		GNG11	37908_at	-5.91329	4.27265	0
		PARP2	34756_g_at	2.83939	11.2188	4.24208		PDGFB	1573_at	-3.79786	4.25007	1.38815
		ANP32E	40348_s_at	3.32798	11.1809	0.58106		SLIT2	39634_at	-10.2139	4.24396	0.0786016
		MRPL12	39812_at	4.68135	11.0514	0		EDNRB	1198_at	-4.1658	4.23273	0
		DPP4	34823_at	3.19671	10.9219	1.37673		SLC6A4	34604_at	-3.92958	4.2104	0.650202
		SEC24D	32770_at	3.91934	10.8982	0		FBLN5	39038_at	-8.82543	4.18577	0.0362054
		SPP1	2092_s_at	4.4404	10.8693	0		RRAD	1776_at	-3.96472	4.16782	0.472872
		MPZ	37070_at	3.77309	10.7745	0		AQP1	36156_at	-6.66778	4.12968	0
		S100P	34319_at	2.97564	10.7623	3.02124		MYH11	32582_at	-7.38458	4.122	0
		ITGBL1	40681_at	2.87877	10.6798	3.87217		FXYD1	32109_at	-8.88978	4.08404	0.0442169
		CTSK	129_g_at	2.94519	10.648	3.27985		PECAM1	268_at	-12.8827	4.04645	0.00228206
		HIST2H2AA /// LOC653610 /// H2A/R	32609_at	3.41063	10.6338	0.143463		ADRB2	610_at	-5.95466	4.02943	0
		NUPL2	32639_at	2.97736	10.5866	3.00691		COX7A1	39031_at	-11.3785	4.02843	0.0364059
		ICT1	40758_at	3.66463	10.3971	0		CFD	40282_s_at	-10.7237	4.02019	0.0609728
		ZNF217	32034_at	5.15534	10.393	0		PTGDS	38407_r_at	-6.17385	3.99822	0
		SPP1	34342_s_at	5.05663	10.3889	0		GRK5	40994_at	-11.4845	3.99548	0.0327992
		PRPSAP2	41853_at	2.77356	10.2782	4.89206		QKI	39760_at	-10.8888	3.95248	0.0546148
		C14orf109	41437_at	2.94274	9.88995	3.30101		ABCA3	35183_at	-10.1347	3.93903	0.0807238
		MYBL2	1854_at	3.9066	9.74915	0		SNRK	37718_at	-6.31167	3.91818	0
		CD79A	38017_at	3.1946	9.6222	1.39062		SELPLG	37541_at	-4.11349	3.88266	0
		RFC4	1055_g_at	4.03107	9.45491	0		GADD45B	39822_s_at	-6.85723	3.87004	0
		KIF2	41474_at	3.88749	9.42997	0		ADARB1	38748_at	-6.2938	3.84559	0
		AOF2	41122_at	3.41247	9.38712	0.134249		SPARCL1	36627_at	-12.8795	3.84398	0.00231705
		IRS1	41049_at	3.1986	9.38396	1.3644		TPSAB1 /// TPSD1 /// TPSB2	32905_s_at	-7.41304	3.84179	0
		SIX1	40004_at	3.48815	9.32158	0		ANGPT1	1929_at	-7.94821	3.81896	0
		ADD2	36052_at	3.19261	9.26129	1.40367		SLC16A5	40762_g_at	-3.42781	3.79572	4.14629
			33376_at	2.82696	9.17757	4.36178		GAS6	1597_at	-6.20154	3.752	0
		CDC2	33324_s_at	3.99672	9.13251	0		TGFBR2	1814_at	-14.0076	3.73736	0
		D15Wsu75e	41670_at	3.1223	9.11597	1.88595		RAMP3	35152_at	-8.5634	3.6904	0
		PTTG1	40412_at	3.29337	9.10816	0.778574		ICAM2	38454_g_at	-10.1391	3.68619	0.0806129
		THBS2	658_at	3.22628	9.03437	1.18634		DLC1	37951_at	-7.62776	3.64644	0
		QPRT	37978_at	3.63104	8.98502	0		ITM2A	40775_at	-6.78974	3.61943	0
		WDR57	41370_at	2.79892	8.91863	4.63691		C10orf10	39114_at	-7.24847	3.56998	0
		PRLR	1079_g_at	3.33262	8.90494	0.555242		SFTPD	31775_at	-10.4378	3.52336	0.0714778
		MTHFD1	674_g_at	4.31573	8.89063	0		FOSB	36669_at	-5.12914	3.51452	0
		CLDN3	33904_at	3.78747	8.83445	0		ACTG2	1197_at	-5.44681	3.45506	0
		CDC25A	1738_at	4.17276	8.82225	0		FAM107A	38044_at	-10.2604	3.45365	0.0772436
		PAICS	39056_at	5.32666	8.74684	0		ANXA3	31792_at	-7.0492	3.43463	0
		SHANK2	37806_at	2.98547	8.51946	2.93952		CACNA2D2	37811_at	-8.84223	3.42675	0.038382
		SORD	38763_at	3.69728	8.47586	0		ANGPT1	39315_at	-8.94067	3.376	0.0499447
		SLC7A1	36274_at	3.82272	8.39476	0		SEC14L1	36207_at	-9.2673	3.37558	0.0755027
		E2F3	41632_at	3.99422	8.10117	0		LDLR	32855_at	-7.17725	3.34342	0
		GMPS	36457_at	3.69032	8.09488	0		MRC1 /// MRC1L1	36908_at	-10.6223	3.33904	0.0648058
		STAT1	32859_at	3.0862	7.70152	2.14889		CPA3	36749_at	-5.49803	3.3333	0
		CSTF1	32723_at	2.90584	7.65883	3.62597		EPB41L3	41385_at	-5.712	3.3121	0
		E2F5	1639_s_at	3.48341	7.61268	0		TNNC1	39085_at	-4.34406	3.28285	0
		LMNB1	37985_at	4.10065	7.61068	0		TMEM47	37958_at	-6.04216	3.26518	0
		PAWR	40621_at	4.30677	7.58744	0		PTRF	34320_at	-12.9206	3.25931	0.00187536
		HIST1H2BN	36347_f_at	3.24038	7.5814	1.09787		TSPAN7	38408_at	-7.34388	3.25831	0
		FAP	39945_at	4.34918	7.50822	0		SLC39A8	40456_at	-8.19316	3.20861	0
		SETDB1	34189_at	3.49262	7.46517	0		NR4A3	190_at	-3.99599	3.16848	0.321684
		HS6ST1	39913_at	3.28832	7.45544	0.808116		PLA2G1B	912_s_at	-5.70653	3.16733	0
		DSP	36133_at	4.66072	7.35456	0		MYLK	32847_at	-6.50448	3.158	0
		ABCC3	38261_at	4.07482	7.31532	0		S100A8	41096_at	-4.06595	3.15686	0.00547099
		LOC440160	37883_i_at	3.42263	7.24374	0.0838423		ICAM2	38453_at	-8.45968	3.15108	0
		SRPK1	1031_at	5.33276	7.05721	0		CD97	35625_at	-9.01668	3.12939	0.0575567
		PRKCBP1	37116_at	2.90847	6.86841	3.60243		CDKN1A	2031_s_at	-5.89211	3.12662	0
		OSMR	1648_at	3.24387	6.72228	1.07619		DPYSL2	40607_at	-12.6613	3.12051	0.00504162
		PRKAR2A	116_at	2.7634	6.63247	4.99592		SFTPC	38691_s_at	-9.34461	3.11771	0.0790985
		MNAT1	1688_s_at	3.04532	6.59232	2.45954		MYH10	32838_at	-7.64442	3.10305	0
		TFAP2C	40303_at	3.42761	6.58364	0.0593609		MACF1	38704_at	-11.4555	3.09481	0.0337722
		GPR68	166_at	3.04867	6.53212	2.43358		C11orf9	33327_at	-4.8278	3.05578	0
		FHL2	38422_s_at	3.65219	6.50838	0		AHNAK	37027_at	-12.4062	3.05423	0.00911136
		ABCC3	1930_at	3.74455	6.50819	0		MAFF	36711_at	-6.24121	3.05149	0
		WDR43	38250_at	2.89569	6.46861	3.71755		FBLN1	38026_at	-6.62894	3.04556	0
		RAI14	39254_at	3.38955	6.29241	0.250632		PLEKHQ1	36856_at	-3.76939	2.97341	1.56346
		IFNAR2	1568_s_at	2.89424	6.26711	3.7307		OLR1	37233_at	-6.38418	2.96357	0
		TULP3	31943_g_at	2.96994	6.23215	3.06904		SELP	40366_at	-4.55641	2.9487	0
		AGR2	38827_at	3.37526	6.19083	0.324994		FBP1	36495_at	-8.41367	2.93872	0
		R3HDM1	36610_at	3.50593	6.13734	0		CFH	32250_at	-4.34314	2.93082	0
		CTBS	37855_at	3.18267	5.96103	1.46949		ENG	32562_at	-12.7231	2.92483	0.00420182
		ZNF43	33982_f_at	3.12805	5.94698	1.8451		LMO2	32184_at	-5.1711	2.91759	0
		KCNQ3	36306_at	3.49506	5.93495	0		TACC1	40841_at	-15.4832	2.91014	0
		CSPG2	31682_s_at	2.93361	5.91488	3.3803		CCL2	34375_at	-4.30026	2.90109	0
		C10orf137	34269_at	3.61003	5.88747	0		MYL9	39145_at	-7.92158	2.89584	0
		GZMK	36280_at	2.76727	5.86238	4.95633		FADS3	34224_at	-5.23972	2.89339	0
		MSX2	40733_f_at	3.31152	5.84543	0.67393		ABLIM1	40155_at	-4.90354	2.88574	0
		SMG5	34868_at	3.77699	5.78816	0		KCNK3	41325_at	-7.43962	2.84737	0
		GALNS	32100_r_at	3.112	5.77281	1.9599		THBD	33803_at	-4.65241	2.841	0
		ZNF7	38932_at	3.35823	5.75561	0.41546		KLF9	40202_at	-11.371	2.83299	0.0366659
		FEN1	41583_at	4.62046	5.73779	0		HYAL1	1546_at	-4.00598	2.83001	0.27469
		BET1	33434_at	3.92328	5.72804	0		LILRB2 /// LILRB3	37148_at	-7.29798	2.82461	0
		CASK	36414_s_at	3.50113	5.72196	0		ATP6V0A1	39326_at	-4.13982	2.80662	0
		CCNG2	37723_at	3.24327	5.66223	1.07993		ITGA7	36892_at	-3.59879	2.79738	2.73915
		SRPK2	37409_at	3.2089	5.65336	1.29744		DENND3	41734_at	-6.33021	2.79038	0
		RIF1	32954_at	4.11728	5.64507	0		SVEP1	38786_at	-6.79473	2.78824	0
		ATP2B4	41089_at	3.44322	5.62739	0		HEG1	33328_at	-10.3914	2.78555	0.0730608
			40428_i_at	2.78716	5.59672	4.75448		DST	32780_at	-9.79636	2.78544	0.0861844
		BOLA2	41732_at	4.54432	5.59062	0		HEG1	39541_at	-11.4228	2.77257	0.034882
		DPY19L1	39021_at	3.19059	5.58494	1.417		DARC	33295_at	-9.49791	2.76337	0.0839394
		ARFIP1	35507_at	2.81311	5.5801	4.49675		CTNNAL1	35331_at	-4.78649	2.74918	0
		TIMELESS	41626_at	3.50289	5.50284	0		TPSAB1 /// TPSB2	33321_r_at	-6.54464	2.73355	0
		TMEM106C	38656_s_at	4.49923	5.48772	0		LPL	41209_at	-6.2481	2.73342	0
		LOC440786	31319_at	2.86033	5.47444	4.04362		PTGDS	216_at	-7.09377	2.72607	0
		HOXB1	31555_at	3.0682	5.37721	2.28398		NTE	34874_at	-11.4712	2.71957	0.0332428
		TFRC	AFFX-HUMTFRR/M11507_5_at	3.25422	5.35385	1.01248		ABLIM3	39597_at	-3.85123	2.70337	1.07487
		TOP2A	904_s_at	3.93981	5.33839	0		CCL14 /// CCL15	33790_at	-5.24154	2.69321	0
		POLB	1696_at	2.9848	5.28746	2.94505		KIAA0256	41634_at	-5.32745	2.6923	0
		NME4	39089_at	4.41624	5.26066	0		METTL7A	38717_at	-6.93163	2.68562	0
		SFRS2IP	35259_s_at	2.78646	5.12489	4.76152		RRAS	1879_at	-6.43721	2.67306	0
		DLAT	39041_at	3.15093	5.10251	1.68491		CSF3R	34223_at	-3.41913	2.67062	4.22413
		HIST1H2BI	31524_f_at	3.50996	5.04659	0		CD34	538_at	-10.563	2.6578	0.0670042
		MAD2L1BP	39386_at	3.09326	5.0438	2.09664		HLA-E	32321_at	-10.9702	2.64185	0.0514769
		RFC5	38863_at	3.51137	4.9847	0		CCL2	875_g_at	-4.48676	2.61076	0
			40946_at	3.29717	4.96739	0.756457		TGFBR2	1815_g_at	-12.5837	2.58369	0.00617307
		CYP19A1	987_g_at	3.00634	4.9442	2.76866		FGFR4	1291_s_at	-6.41814	2.56555	0
		SMAD4	510_g_at	2.80265	4.9395	4.59991		SFTPB	33383_f_at	-6.96806	2.56106	0
		HSPA4	1480_at	3.22044	4.93153	1.22343		RRAD	39528_at	-3.9157	2.5599	0.722465
		DARS	32615_at	4.08009	4.9296	0		S100A4	38087_s_at	-5.36722	2.54144	0
		2007-03-06	35059_at	2.7995	4.91523	4.63118		NR4A1	280_g_at	-4.83612	2.53345	0
		UCK2	37193_at	2.76895	4.91509	4.93907		DUSP1	1005_at	-6.85251	2.53265	0
		MST1R	1317_at	3.03279	4.85539	2.55754		MAOA	41770_at	-4.33123	2.53173	0
		BTBD2	35155_at	2.81092	4.84955	4.51833		FSTL3	33900_at	-3.91676	2.53109	0.716884
		PTK9	1064_at	4.14439	4.84634	0		HLA-DRB4	32035_at	-7.2852	2.52905	0
		CTSK	128_at	3.01222	4.83772	2.72125		ZYX	36958_at	-8.28296	2.5272	0
		KIAA0692	39519_at	2.95767	4.80693	3.17284		PER1	36829_at	-7.65429	2.52433	0
		TRAF3IP3	40721_g_at	2.83441	4.78112	4.28983		BMP2	1113_at	-3.53111	2.51392	3.26781
		MDK	38124_at	4.52452	4.7614	0		PDLIM1	36937_s_at	-9.06897	2.5048	0.06217
		STK38	370_at	2.79151	4.74119	4.71083		KCNAB2	31901_at	-4.51461	2.48126	0
		FUT3	38495_s_at	3.22007	4.71683	1.22578		CX3CL1	823_at	-4.47747	2.47575	0
		PITPNB	353_at	3.15229	4.70649	1.67549		CTSG	37105_at	-3.70465	2.46241	1.98399
		CASK	31854_at	3.25106	4.69556	1.03184		VSIG4	37976_at	-10.971	2.44654	0.0514458
		RPA3	651_at	3.64549	4.65741	0		CRIM1	40936_at	-7.91046	2.43991	0
		HIST1H2BM	31528_f_at	3.26361	4.65134	0.955339		ALDH2	32747_at	-9.65222	2.43032	0.086136
		MKI67	418_at	3.45753	4.65059	0		NEBL	34873_at	-6.83252	2.42227	0
		ADK	168_at	3.76638	4.648	0		SLPI	32275_at	-5.50888	2.42083	0
		ARHGEF16	1277_at	3.64041	4.64201	0		C1QB	38796_at	-6.75198	2.42016	0
		CDC25C	1584_at	2.92249	4.63403	3.47784		PTGDS	38406_f_at	-7.33282	2.41819	0
		CDK8	35140_at	3.03728	4.62959	2.52221		PPM1F	37384_at	-5.55057	2.4178	0
		ZNF79	35477_at	3.83602	4.58273	0		PPP1R15A	37028_at	-6.52264	2.41572	0
		BCKDK	32828_at	2.88609	4.58192	3.80493		CAT	37009_at	-9.09118	2.41343	0.063983
		EVA1	34986_at	3.10741	4.55864	1.99318		IL7R	1370_at	-7.45648	2.40856	0
		TMED7	38500_at	3.03032	4.53546	2.57697		TIE1	1001_at	-5.50432	2.4064	0
		VEGF	36101_s_at	3.14028	4.52599	1.7589		DOCK4	41620_at	-7.06994	2.39901	0
		NCBP2	32790_at	3.72671	4.5179	0		IL1RL1	40322_at	-5.46127	2.39591	0
		VDR	1388_g_at	4.15912	4.50588	0		C10orf72	41013_at	-4.68163	2.39253	0
		THBS2	659_g_at	2.99874	4.48803	2.83044		SYNE1	38113_at	-7.43723	2.38974	0
		PTK6	33559_at	3.4975	4.44845	0		PODXL	40434_at	-7.51231	2.38635	0
		HMGA1	39704_s_at	4.58949	4.42572	0		ADAMTSL3	38856_at	-3.42102	2.3841	4.20712
		LIMK2 /// PPP1R14BP1	38618_at	5.07914	4.41065	0		MT1H /// LOC645745 /// LOC650610	39594_f_at	-6.01158	2.3763	0
		HIST1H2AL	34157_f_at	3.2419	4.40323	1.08838		GATA2	37194_at	-7.07329	2.35724	0
		KRT16	37473_at	2.76704	4.40255	4.95864			1662_r_at	-5.72908	2.35492	0
		GREM1	39474_s_at	4.89705	4.39568	0		CAV2	339_at	-3.54683	2.34485	3.14175
		ATIC	38811_at	5.39303	4.39563	0		IGSF4	35829_at	-5.72676	2.3367	0
		CEACAM1	988_at	3.20533	4.38752	1.32055		GPR116	34235_at	-5.41708	2.32713	0
		CDR2	36190_at	3.05137	4.30969	2.41272		CSRP1	38700_at	-9.15073	2.3263	0.0684311
		GALE	31598_s_at	3.30994	4.30223	0.682966		CD302	34760_at	-5.82714	2.32094	0
		TNFRSF21	35402_at	3.74348	4.2951	0		STOM	40419_at	-13.5124	2.31817	0
			918_at	2.77254	4.27756	4.90249		TSC22D3	36629_at	-6.78405	2.31319	0
		DPY19L4	40353_at	3.53713	4.24868	0		ETS2	38739_at	-3.51908	2.29878	3.36567
		COL1A2	32305_at	2.80262	4.24328	4.60019		STX12	38685_at	-6.31796	2.29483	0
		MRPS6	40813_at	3.863	4.23188	0		BMP2	40367_at	-3.87967	2.28358	0.915941
		FOXK2	40476_s_at	3.73744	4.1635	0		CBX7	36894_at	-6.32949	2.2813	0
		PFKP	39175_at	3.94805	4.16075	0		MT1F /// MT1G /// MT1M /// C20orf127	41446_f_at	-5.56856	2.27925	0
		ZWINT	35995_at	5.19429	4.16017	0		GRN	41198_at	-7.63875	2.26602	0
		MTMR11	1229_at	2.77424	4.14858	4.88519		RASSF2	37598_at	-5.88506	2.25934	0
		PHLDA2	31888_s_at	4.35761	4.11165	0		MT2A	39081_at	-7.37999	2.25496	0
		OSBP	41313_at	3.21698	4.06085	1.24549		PMP22	38653_at	-8.92176	2.25015	0.0478779
		MPZL1	33769_at	3.21628	4.04079	1.24997		RGS2	37701_at	-5.51611	2.24936	0
		GORASP2	35806_at	4.32169	4.01957	0		LCP1	37023_at	-6.07583	2.24913	0
		DDX27	33650_at	2.97595	4.0134	3.01867		GSN	32612_at	-7.35787	2.24691	0
		IRS1	851_s_at	2.9408	3.98608	3.31778		DHCR24	36658_at	-6.50284	2.24257	0
		HAT1	41855_at	3.07324	3.98027	2.24589		SASH1	41644_at	-6.24746	2.24008	0
		SFPQ	41199_s_at	2.99484	3.96068	2.86235		SEPP1	34363_at	-6.99818	2.23468	0
		ARFGEF2	34484_at	3.78536	3.94917	0		PLEKHC1	36577_at	-8.06871	2.22682	0
		MSH2	860_at	3.0647	3.94565	2.31055		ARRB2	33283_at	-8.2639	2.22054	0
		TRFP	38296_at	3.35614	3.94413	0.426698		NEDD4L	39356_at	-4.51301	2.21774	0
		MRPL3	37726_at	5.03321	3.9373	0		ZFP36	40448_at	-5.79642	2.21227	0
		KDELR3	33402_at	3.60285	3.91954	0		JMJD3	41386_i_at	-5.95943	2.2057	0
		LSR	38324_at	3.66637	3.89085	0		MT1E	36130_f_at	-5.83536	2.20504	0
		PLOD2	34795_at	4.25648	3.88919	0		EMP3	39182_at	-8.23968	2.19488	0
		PAK1	1558_g_at	5.07034	3.87716	0		MNDA	35012_at	-3.76788	2.18313	1.57293
		LOC90925 /// IGHG1	34095_f_at	3.06844	3.87434	2.28216		CDKN1C	1787_at	-3.40976	2.18291	4.30887
		KPNA2 /// MGC40489 /// LOC643995 /// LOC645625 /// LOC650526	40407_at	3.89497	3.86411	0		PECAM1	37397_at	-5.33352	2.18044	0
		RAP1GDS1	32602_at	3.14598	3.84856	1.7192		ACP5	677_s_at	-4.14572	2.17511	0
		CCNF	1925_at	4.27785	3.84506	0		SH3BP5	38968_at	-7.20851	2.16724	0
		KIF3C	33345_at	3.23526	3.84154	1.12982		MT1F	31622_f_at	-5.2656	2.1651	0
		LPGAT1	34387_at	3.36927	3.83848	0.356577			38669_at	-3.43543	2.15432	4.07845
		TM9SF4	37751_at	3.20394	3.8307	1.32959		JUNB	2049_s_at	-3.81423	2.14663	1.28996
		PCDH7	41534_at	2.79055	3.80418	4.7205		IL7R	36227_at	-5.33728	2.14544	0
		SMARCA3	34327_at	4.11038	3.80269	0			40079_at	-5.08326	2.1448	0
		EHMT2	36200_at	3.33965	3.80003	0.516431		TUBA3	40567_at	-6.50169	2.13681	0
		KIF14	34563_at	3.46688	3.77351	0		TGFB1I1	35146_at	-4.49056	2.1297	0
		NQO1	38066_at	3.08203	3.7703	2.17999		HYAL2	37042_at	-10.9194	2.1044	0.0534354
		TOMM34	37050_r_at	3.36815	3.73514	0.362509		DMBT1 /// LOC651334	41382_at	-3.72741	2.1041	1.83266
		SCYL3	41329_at	2.89561	3.72252	3.71826		ICAM2	590_at	-8.20923	2.10158	0
		GCSH /// LOC653763 /// LOC654085	37357_at	3.66512	3.71268	0		PLXNA2	40395_at	-5.08953	2.09776	0
		DCBLD2	40227_at	2.83975	3.69838	4.23867		EDNRA	1507_s_at	-3.62137	2.0896	2.57086
			702_f_at	2.79734	3.69478	4.65263		TYROBP	38363_at	-6.52195	2.08665	0
		TCF3	1373_at	3.34436	3.67634	0.490568		FOXO1A	40570_at	-6.63067	2.08012	0
		PGM3	39267_at	2.78586	3.6654	4.76764		LMOD1	37765_at	-3.5512	2.07222	3.1071
		MDK	577_at	4.4764	3.66042	0		AP1S2	41549_s_at	-3.72681	2.06271	1.83656
		MORC2	35683_at	3.51206	3.6601	0		CTSH	37021_at	-6.12268	2.05607	0
		MAST1	1769_at	2.92313	3.63901	3.47222		NR4A1	279_at	-3.79857	2.05505	1.38389
		COL10A1	38566_at	4.54351	3.63398	0		MAPRE2	37406_at	-3.74111	2.05387	1.74341
		HIST1H2AC	34308_at	2.99015	3.62665	2.90089		ACE	37013_at	-5.24798	2.04896	0
		KIAA0372	40517_at	2.88071	3.61379	3.85434		SERPING1	39775_at	-9.53798	2.04742	0.0847488
		HPS1	38467_at	3.31165	3.5887	0.673188		GGT1 /// GGT2 /// GGTL4 /// GGTLA4 /// LOC643009 /// LOC643171 /// LOC653257	32893_s_at	-3.43067	2.03863	4.12078
		NME1	1985_s_at	5.50523	3.57583	0		IFNGR1	1038_s_at	-7.79257	2.03745	0
		ADNP	34394_at	3.71975	3.57052	0		JUNB	32786_at	-5.46396	2.036	0
		MSH6	2003_s_at	3.44752	3.52076	0		CTSO	36915_at	-4.21768	2.03438	0
		RAD1	36857_at	2.84533	3.51583	4.18541		CYP4B1	1667_s_at	-6.71252	2.03379	0
		PTS	35697_at	3.44268	3.51065	0		CLU	36780_at	-5.78714	2.02727	0
		CCNA2	1943_at	4.0415	3.462	0		FYN	40480_s_at	-5.43596	2.02593	0
		DHRS2	35004_at	2.79563	3.4491	4.66968		SOD3	692_s_at	-7.02631	2.02466	0
		TANC2	32355_at	3.58055	3.4268	0		EFEMP1	32551_at	-3.66509	2.01539	2.2562
		STK23	37133_at	3.54341	3.42648	0		FRY	1529_at	-4.82046	2.01103	0
		PRKDC	2012_s_at	3.19918	3.41431	1.36059		LTBP4	33137_at	-8.34119	2.00365	0
		PLS1	39951_at	3.28055	3.4134	0.853946		KLF6	37026_at	-6.53043	1.99923	0
		TACSTD1	575_s_at	4.92416	3.405	0		MAOA	41771_g_at	-4.94343	1.99644	0
		CCNF	35907_at	3.66792	3.38124	0		TNFAIP3	595_at	-4.19371	1.99287	0
		PSMD14	33247_at	4.32407	3.38072	0		SLC2A3	36979_at	-3.90764	1.98763	0.765004
		RPP40	37471_at	2.92287	3.37899	3.47448		IL1R1	1368_at	-6.11508	1.98673	0
		BCS1L	31842_at	4.32042	3.37656	0		PRELP	37022_at	-6.84108	1.97867	0
		ZNF142	37586_at	3.34806	3.36341	0.470412		ALOX5	307_at	-5.97707	1.97755	0
		PFN2	38840_s_at	3.14168	3.35139	1.74918		MT1B	609_f_at	-5.82318	1.97677	0
		FLAD1	39074_at	3.80864	3.33705	0		CREM	32066_g_at	-4.19017	1.97528	0
		SLC35D1	37888_at	3.66092	3.33354	0		MYL6	33993_at	-3.85435	1.97326	1.05717
		HIST2H2AA /// LOC653610 /// H2A/R	286_at	3.90033	3.33156	0		SPTAN1	33833_at	-9.35773	1.97173	0.0796283
		ERBB3	32787_at	3.42468	3.32758	0.0737092		PTRF	36369_at	-3.73061	1.95591	1.81166
		MAPK13	33245_at	3.7389	3.32014	0		TIMP3	1034_at	-4.23156	1.95221	0
		RANBP1	41342_at	3.56793	3.3168	0		PTPRM	995_g_at	-3.79496	1.95078	1.40575
			301_at	2.90449	3.31038	3.63816		SELENBP1	37405_at	-5.36198	1.94783	0
		GTF3C2	36932_at	3.99082	3.31024	0		FCGR3A	37200_at	-5.05994	1.94567	0
		EED	31853_at	3.31101	3.29893	0.676855		RRAS	38338_at	-7.45806	1.94532	0
		BARD1	1801_at	3.29293	3.28972	0.781163		ENPP2	41124_r_at	-3.43255	1.93794	4.10405
		CBX3 /// LOC653972	38085_at	4.54027	3.28451	0		LAPTM5	37759_at	-6.27768	1.92011	0
		CNAP1	35314_at	3.14952	3.2807	1.69464		ENPP2	41123_s_at	-4.2685	1.91927	0
		PC	38000_at	3.34383	3.27191	0.493472		CD163	31438_s_at	-3.72668	1.91858	1.83743
		E2F5	1044_s_at	4.35398	3.26233	0		LTBP2	37906_at	-5.07592	1.91712	0
		PGK1	31488_s_at	2.77029	3.25333	4.92539		CD68	33390_at	-6.77009	1.91506	0
		ACACB	38529_at	3.2187	3.24484	1.2345		ID1	36617_at	-3.96607	1.91492	0.466212
		TPBG	368_at	4.67147	3.216	0		KIAA1026	39615_at	-5.70195	1.91089	0
		POSTN	1451_s_at	5.04121	3.21554	0		GAS6	1598_g_at	-5.89333	1.90062	0
		PFN2	38839_at	3.08492	3.21526	2.15841		ADCY9	33800_at	-3.65638	1.89858	2.31767
		ASNS	36671_at	3.36389	3.21367	0.385126		GPRC5A	33730_at	-4.10385	1.89763	0
		CCDC6	37162_at	3.86094	3.21021	0		VAMP2	32254_at	-7.47305	1.89543	0
		SLC35B1	40056_at	2.98559	3.20984	2.93854		KCNA5	34981_at	-4.42269	1.8861	0
		CSE1L	38804_at	3.13959	3.20334	1.76375		HLA-DQB1	36878_f_at	-4.22144	1.87868	0
		UBE2S /// LOC651816	893_at	3.61367	3.18629	0			36061_at	-4.26529	1.87527	0
		GFPT1	32626_at	5.57475	3.17906	0		FCER1G	36889_at	-4.43179	1.87246	0
		NME1	1521_at	5.62659	3.17377	0		OLFML2A	38312_at	-3.64338	1.8644	2.41064
		CD24	266_s_at	3.59564	3.1689	0		TIMP3	1035_g_at	-4.75954	1.85981	0
		BTNL3	31645_at	3.161	3.16373	1.61568		DAB2	479_at	-4.78931	1.8577	0
		GPR135	32483_at	2.89384	3.16315	3.73433		JUND	41483_s_at	-7.88796	1.85222	0
		CELSR3	40020_at	3.14398	3.14403	1.73311		SLC7A7	33731_at	-4.40253	1.85006	0
		ARHGAP8 /// LOC553158	37117_at	3.28551	3.14246	0.824634		KLHL9	38674_at	-5.18402	1.83718	0
		CALR	1752_at	4.2062	3.13819	0		RPS6KA2	33325_at	-4.4961	1.83442	0
		SFRS1	36099_at	3.41911	3.12664	0.101231		GNAI2	37307_at	-9.42856	1.83266	0.0821059
		SCFD1	33930_at	3.45733	3.12565	0		GYPC	38119_at	-8.44818	1.83229	0
		UBE2S	40619_at	3.20241	3.12418	1.33951		MT3	870_f_at	-5.96435	1.8291	0
		STAT1	AFFX-HUMISGF3A/M97935_MA_at	3.85236	3.122	0		KLF7	34216_at	-4.12131	1.82706	0
		CKS1B	37347_at	3.42841	3.12077	0.0554489		FOLR1	534_s_at	-4.34011	1.82671	0
		LOC440354 /// BOLA2 /// LOC595101	41733_at	3.34902	3.12007	0.465208		HCK	2045_s_at	-3.83356	1.82633	1.17641
		PAFAH1B3	35800_at	5.51099	3.11582	0			39750_at	-3.40515	1.82596	4.35079
		NPAS2	39548_at	2.81729	3.10315	4.45588		PAFAH1B1	32569_at	-6.27521	1.82308	0
		TMED3	41163_at	4.19374	3.10284	0		TLN1	32166_at	-9.29743	1.81805	0.0770026
		IMP4	38275_at	4.39863	3.09296	0		CRIP2	35828_at	-4.61162	1.81764	0
		MAP4K5	34226_at	3.17567	3.0781	1.51633		KCTD12	38972_at	-6.23995	1.8167	0
		COL1A2	32306_g_at	3.73489	3.07482	0		SPTBN1	39556_at	-5.823	1.81432	0
		COL1A1	35474_s_at	3.26453	3.07446	0.949778		IGSF4	37929_at	-3.54981	1.81093	3.11813
		TMEM5	37445_at	3.8691	3.07407	0		CD34	38747_at	-7.41015	1.80965	0
		EIF2B5	34758_at	3.11705	3.06764	1.92359		CEBPD	1052_s_at	-6.46774	1.80751	0
		JRK	37873_g_at	3.36007	3.06457	0.405561		TAGLN	36931_at	-5.05853	1.80591	0
		SOX4	33131_at	4.52191	3.05774	0		IFITM2	411_i_at	-7.06601	1.80489	0
		ZNF3	40118_at	2.81525	3.0407	4.47578		JUND	1612_s_at	-7.68579	1.80461	0
		IVL	36355_at	3.12947	3.03458	1.83501		ATP1B3	32563_at	-4.57114	1.80412	0
		PDIA5	37044_at	3.04651	3.01987	2.45032		HLA-DRB1 /// HLA-DRB3 /// HLA-DRB4 /// HLA-DRB6 /// LOC649143 /// LOC651845 /// LOC652479	41723_s_at	-5.64457	1.8012	0
		PFDN4	41003_at	4.17721	3.01622	0		PPP1R12B	41137_at	-4.39539	1.79787	0
			31586_f_at	3.12744	3.00375	1.84937		NFKBIA	1461_at	-4.7416	1.79314	0
		RBM34	33234_at	3.82352	2.9992	0		LOC650946	32773_at	-3.66508	1.79297	2.25629
		STX16	39523_at	3.24693	2.98131	1.05723		ALDH3B1	40685_at	-3.79664	1.79247	1.39555
		STK38	36217_at	2.82291	2.97456	4.40102		NEDD9	37574_at	-3.66229	1.7891	2.27589
		CD2AP	34699_at	4.26893	2.96321	0		MYO1C	32811_at	-7.25493	1.78642	0
		RPP38	41040_at	3.14586	2.9631	1.72004		SYNPO	36452_at	-10.9495	1.78393	0.0522712
		CCNG2	1913_at	3.38717	2.95042	0.262897		CYB5R3	36668_at	-8.86456	1.77862	0.0411807
[truncated: 794 more rows]

## Sheet: S1e_AC vs Norm Lung Signuatures
Table S1e. Concencus 604 ECD genes distinguishing the AC from normal lung tissues.	1. Up-regulated in AC	Common gene Symbols found in U95A[49] and U133A[37] sets:	2. Down-reg. in AC	Common gene symbols found in U95A [49] and U133A[37] sets:	3. GO analysis			Down-regulated genes in AC vs nurmal lung tissues				4. Immunity Signature		Panther derived	Immune System Process Signature: discriminates AC vs normal lung tussues			5. Cell Cycle Signature		Panther derived	Cell Cycle Signature: discriminates AC vs normal lung tissues*
[truncated: 342 more rows]
